# Supplementary material for: Whole-Genome Sequence Approach and Phylogenomic Stratification Improve the Association Analysis of Mutations With Patient Data in Influenza Surveillance
Source: Front Microbiol. 2022 Apr 19;13:809887. doi: 10.3389/fmicb.2022.809887 (PMC9063638; doi:10.3389/fmicb.2022.809887)
Supplement: Supplementary file 3 [file Table_1.XLSX]

## Sheet: nextstrain_influenza-14k_metada
Strain	Country	Host age	Host gender	Region	Collection Data	Author
A/New_York/908/2004	USA	53	Male	North America	2004-12-28	GISAID
A/NAURU/5/2011	nauru	6	Male	Oceania	2011-01-21	GISAID
A/Stockholm/40/2013	sweden	35	Female	Europe	2013-12-21	GISAID
A/Stockholm/18/2015	sweden	10	Male	Europe	2015-02-11	GISAID
A/Ecuador/821/2015	ecuador	39	Female	South America	2015-02-05	GISAID
A/Louisiana/11/2014	USA	18	Male	North America	2014-10-21	GISAID
A/Alabama/09/2014	USA	26	Female	North America	2014-11-05	GISAID
A/New_York/WC-LVD-15-008/2015	USA	17	Female	North America	2015-01-14	GISAID
A/New_York/WC-LVD-15-034/2015	USA	31	Female	North America	2015-01-16	GISAID
A/Utah/20/2014	USA	31	Female	North America	2014-11-05	GISAID
A/Utah/17/2014	USA	65	Female	North America	2014-11-06	GISAID
A/Florida/37/2014	USA	21	Female	North America	2014-10-07	GISAID
A/Ohio/04/2014	USA	7	Male	North America	2014-10-29	GISAID
A/Florida/40/2014	USA	15	Female	North America	2014-10-07	GISAID
A/New_York/WC-LVD-14-099/2014	USA	75	Female	North America	2014-12-23	GISAID
A/Florida/39/2014	USA	33	Male	North America	2014-10-07	GISAID
A/North_Carolina/32/2014	USA	25	Male	North America	2014-11-13	GISAID
A/Guadeloupe/9095/2015	guadeloupe	8	Male	North America	2015-03-04	GISAID
A/Guadeloupe/9153/2015	guadeloupe	45	Female	North America	2015-02-25	GISAID
A/Dominica/672/2015	dominica	8	Male	North America	2015-03-23	GISAID
A/Dominica/529/2015	dominica	17	Female	North America	2015-03-10	GISAID
A/Alabama/05/2014	USA	6	Female	North America	2014-10-20	GISAID
A/Missouri/11/2014	USA	19	Female	North America	2014-11-18	GISAID
A/Missouri/09/2014	USA	19	Female	North America	2014-11-03	GISAID
A/Mississippi/12/2014	USA	21	Male	North America	2014-11-05	GISAID
A/North_Carolina/31/2014	USA	21	Female	North America	2014-11-13	GISAID
A/Missouri/10/2014	USA	19	Female	North America	2014-11-17	GISAID
A/Nevada/20/2014	USA	46	Male	North America	2014-10-27	GISAID
A/Florida/38/2014	USA	24	Female	North America	2014-10-07	GISAID
A/Brazil/8925/2015	brazil	16	Female	South America	2015-03-17	GISAID
A/Nevada/18/2014	USA	5	Male	North America	2014-11-10	GISAID
A/Skovde/1/2014	sweden	30	Female	Europe	2014-12-31	GISAID
A/Stockholm/12/2015	sweden	33	Female	Europe	2015-02-10	GISAID
A/Brazil/6261/2015	brazil	2	Male	South America	2015-02-18	GISAID
A/Acre/133946-IEC/2015	brazil	43	Male	South America	2015-01-23	GISAID
A/Gavle/1/2014	sweden	30	Female	Europe	2014-02-06	GISAID
A/Malmoe/2/2015	sweden	78	Female	Europe	2015-02-23	GISAID
A/St._Vincent_And_Grenadines/424/2015	saint vincent and the grenadines	14	Male	North America	2015-02-16	GISAID
A/Stockholm/14/2015	sweden	40	Female	Europe	2015-02-18	GISAID
A/Stockholm/34/2014	sweden	75	Male	Europe	2014-12-30	GISAID
A/Stockholm/17/2015	sweden	76	Male	Europe	2015-02-11	GISAID
A/Stockholm/20/2015	sweden	1	Male	Europe	2015-02-24	GISAID
A/Montana/14/2014	USA	2	Female	North America	2014-10-28	GISAID
A/Malmoe/5/2014	sweden	58	Male	Europe	2014-11-28	GISAID
A/Texas/42/2014	USA	21	Female	North America	2014-10-22	GISAID
A/Texas/43/2014	USA	15	Male	North America	2014-10-15	GISAID
A/Sweden/12/2015	sweden	87	Male	Europe	2015-02-15	GISAID
A/Karlstad/3/2015	sweden	3	Female	Europe	2015-04-03	GISAID
A/Stockholm/28/2014	sweden	31	Female	Europe	2014-12-02	GISAID
A/Stockholm/19/2015	sweden	9	Female	Europe	2015-02-25	GISAID
A/Sweden/16/2015	sweden	86	Female	Europe	2015-03-05	GISAID
A/Sweden/17/2015	sweden	90	Female	Europe	2015-03-05	GISAID
A/Uganda/4829/2016	uganda	4	Female	Africa	2016-04-19	GISAID
A/Uganda/5535/2016	uganda	1	Female	Africa	2016-06-14	GISAID
A/Stockholm/4/2014	sweden	31	Male	Europe	2014-02-01	GISAID
A/Rio_Grande_do_Sul/23/2014	brazil	14	Male	South America	2014-01-20	GISAID
A/Washington/20/2014	USA	27	Female	North America	2014-10-10	GISAID
A/Maine/04/2014	USA	72	Female	North America	2014-10-09	GISAID
A/Colombia/4352/2015	colombia	38	Female	South America	2015-01-16	GISAID
A/Colombia/241/2015	colombia	28	Female	South America	2015-06-07	GISAID
A/North_Carolina/21/2014	USA	6	Male	North America	2014-10-06	GISAID
A/Iowa/14/2014	USA	12	Male	North America	2014-10-12	GISAID
A/Florida/45/2014	USA	93	Female	North America	2014-10-12	GISAID
A/Colombia/4468/2015	colombia	77	Female	South America	2015-02-17	GISAID
A/Connecticut/19/2014	USA	90	Male	North America	2014-10-03	GISAID
A/Texas/41/2014	USA	6	Male	North America	2014-10-20	GISAID
A/Guatemala/9877/2015	guatemala	1	Male	North America	2015-03-11	GISAID
A/Guatemala/363/2015	guatemala	1	Female	North America	2015-04-16	GISAID
A/Guatemala/9704/2015	guatemala	25	Female	North America	2015-05-25	GISAID
A/Guatemala/9922/2015	guatemala	32	Female	North America	2015-06-05	GISAID
A/California/02/2016	USA	66	Female	North America	2016-01-08	GISAID
A/Kansas/03/2016	USA	50	Male	North America	2016-01-15	GISAID
A/New_Hampshire/13/2016	USA	84	Female	North America	2016-03-19	GISAID
A/Wisconsin/36/2016	USA	66	Female	North America	2016-03-12	GISAID
A/Minnesota/43/2016	USA	78	Male	North America	2016-03-29	GISAID
A/Temuco/75349/2015	chile	10	Female	South America	2015-10-13	GISAID
A/Paraguay/6248/2015	paraguay	89	Male	South America	2015-08-03	GISAID
A/Argentina/11640/2015	argentina	8	Female	South America	2015-08-11	GISAID
A/Gorbea/75876/2015	chile	23	Female	South America	2015-10-20	GISAID
A/Panama/316597/2015	panama	2	Female	North America	2015-06-24	GISAID
A/Brazil/0636/2015	brazil	23	Female	South America	2015-10-07	GISAID
A/Santiago/70910/2015	chile	10	Male	South America	2015-10-02	GISAID
A/Talca/79797/2015	chile	13	Female	South America	2015-11-06	GISAID
A/Linares/71226/2015	chile	9	Female	South America	2015-10-01	GISAID
A/Texas/77/2016	USA	23	Male	North America	2016-02-12	GISAID
A/Iowa/02/2016	USA	51	Female	North America	2016-03-04	GISAID
A/Rhode_Island/11/2016	USA	87	Female	North America	2016-02-18	GISAID
A/Kansas/17/2016	USA	81	Female	North America	2016-03-15	GISAID
A/California/38/2016	USA	32	Male	North America	2016-01-21	GISAID
A/Wisconsin/37/2016	USA	21	Male	North America	2016-03-12	GISAID
A/Colorado/22/2016	USA	3	Male	North America	2016-03-07	GISAID
A/North_Dakota/23/2016	USA	31	Male	North America	2016-03-16	GISAID
A/Georgia/45/2016	USA	19	Female	North America	2016-03-07	GISAID
A/Massachusetts/23/2015	USA	28	Female	North America	2015-08-05	GISAID
A/Oregon/02/2016	USA	56	Female	North America	2016-01-15	GISAID
A/Montana/25/2016	USA	62	Female	North America	2016-03-01	GISAID
A/Colorado/11/2016	USA	29	Male	North America	2016-01-29	GISAID
A/Texas/22/2016	USA	38	Male	North America	2016-02-02	GISAID
A/Pennsylvania/82/2016	USA	60	Male	North America	2016-04-15	GISAID
A/Texas/82/2016	USA	24	Female	North America	2016-02-23	GISAID
A/Texas/60/2016	USA	47	Male	North America	2016-03-09	GISAID
A/Texas/174/2016	USA	12	Female	North America	2016-05-24	GISAID
A/Texas/78/2016	USA	6	Male	North America	2016-02-22	GISAID
A/Texas/166/2016	USA	80	Male	North America	2016-04-12	GISAID
A/Texas/79/2016	USA	4	Female	North America	2016-02-22	GISAID
A/Arizona/65/2016	USA	63	Male	North America	2016-05-10	GISAID
A/Texas/175/2016	USA	2	Male	North America	2016-06-23	GISAID
A/Idaho/34/2016	USA	4	Female	North America	2016-06-21	GISAID
A/Alabama/13/2016	USA	12	Male	North America	2016-10-20	GISAID
A/Alabama/14/2016	USA	6	Male	North America	2016-10-20	GISAID
A/Pennsylvania/145/2016	USA	57	Female	North America	2016-12-29	GISAID
A/Mississippi/17/2016	USA	2	Male	North America	2016-11-24	GISAID
A/Mississippi/20/2016	USA	1	Male	North America	2016-12-14	GISAID
A/Texas/48/2016	USA	12	Female	North America	2016-03-09	GISAID
A/Texas/170/2016	USA	8	Male	North America	2016-05-09	GISAID
A/Texas/83/2016	USA	16	Male	North America	2016-02-27	GISAID
A/Texas/134/2016	USA	3	Female	North America	2016-04-21	GISAID
A/Texas/65/2016	USA	1	Male	North America	2016-03-29	GISAID
A/Texas/76/2016	USA	13	Male	North America	2016-02-22	GISAID
A/Texas/88/2016	USA	9	Male	North America	2016-02-25	GISAID
A/Texas/173/2016	USA	1	Female	North America	2016-05-22	GISAID
A/Texas/172/2016	USA	18	Female	North America	2016-05-18	GISAID
A/Texas/33/2016	USA	36	Male	North America	2016-02-21	GISAID
A/Texas/119/2016	USA	22	Male	North America	2016-03-25	GISAID
A/Arizona/27/2016	USA	65	Female	North America	2016-01-19	GISAID
A/California/74/2016	USA	64	Male	North America	2016-02-29	GISAID
A/Hawaii/46/2016	USA	31	Female	North America	2016-04-01	GISAID
A/Arizona/21/2016	USA	86	Male	North America	2016-01-25	GISAID
A/Arizona/39/2016	USA	13	Female	North America	2016-02-06	GISAID
A/Colorado/18/2016	USA	22	Female	North America	2016-03-02	GISAID
A/Montana/13/2016	USA	23	Male	North America	2016-01-31	GISAID
A/Maryland/11/2016	USA	9	Male	North America	2016-02-25	GISAID
A/Texas/57/2016	USA	19	Male	North America	2016-02-23	GISAID
A/Kansas/22/2016	USA	67	Female	North America	2016-04-03	GISAID
A/Wisconsin/62/2016	USA	43	Female	North America	2016-04-19	GISAID
A/Texas/15/2016	USA	1	Female	North America	2016-01-04	GISAID
A/Texas/56/2016	USA	10	Male	North America	2016-02-16	GISAID
A/Texas/80/2016	USA	10	Male	North America	2016-02-19	GISAID
A/Texas/86/2016	USA	3	Male	North America	2016-02-26	GISAID
A/Texas/118/2016	USA	25	Female	North America	2016-03-17	GISAID
A/Texas/74/2015	USA	3	Male	North America	2015-12-21	GISAID
A/Louisiana/08/2015	USA	1	Male	North America	2015-12-09	GISAID
A/Honduras/7873/2016	honduras	1	Male	North America	2016-04-29	GISAID
A/Honduras/7828/2016	honduras	12	Female	North America	2016-04-27	GISAID
A/Nevada/22/2016	USA	23	Female	North America	2016-03-05	GISAID
A/California/69/2016	USA	72	Male	North America	2016-02-25	GISAID
A/Roraima/143199-IEC/2016	brazil	9	Male	South America	2016-08-12	GISAID
A/Roraima/141969-IEC/2016	brazil	95	Female	South America	2016-06-17	GISAID
A/Roraima/144714-IEC/2016	brazil	1	Male	South America	2016-11-18	GISAID
A/North_Carolina/14/2016	USA	21	Female	North America	2016-03-11	GISAID
A/Texas/58/2016	USA	2	Female	North America	2016-02-11	GISAID
A/Colorado/26/2016	USA	84	Female	North America	2016-03-16	GISAID
A/New_Mexico/29/2016	USA	9	Male	North America	2016-03-21	GISAID
A/Colorado/38/2016	USA	23	Female	North America	2016-05-02	GISAID
A/Arizona/50/2016	USA	81	Male	North America	2016-03-06	GISAID
A/Arizona/57/2016	USA	90	Male	North America	2016-03-14	GISAID
A/Louisiana/12/2016	USA	77	Male	North America	2016-03-30	GISAID
A/Louisiana/13/2016	USA	71	Female	North America	2016-03-30	GISAID
A/Arizona/44/2016	USA	4	Male	North America	2016-02-17	GISAID
A/Arizona/49/2016	USA	17	Female	North America	2016-03-07	GISAID
A/Washington/74/2016	USA	5	Female	North America	2016-04-23	GISAID
A/Nevada/30/2016	USA	60	Male	North America	2016-04-04	GISAID
A/Oregon/12/2016	USA	40	Male	North America	2016-03-19	GISAID
A/Hawaii/29/2016	USA	78	Male	North America	2016-03-02	GISAID
A/Hawaii/38/2016	USA	7	Female	North America	2016-03-12	GISAID
A/California/105/2016	USA	43	Male	North America	2016-04-08	GISAID
A/Connecticut/04/2016	USA	55	Female	North America	2016-02-16	GISAID
A/Connecticut/12/2016	USA	49	Male	North America	2016-02-17	GISAID
A/Connecticut/26/2016	USA	90	Female	North America	2016-03-28	GISAID
A/Connecticut/30/2016	USA	5	Male	North America	2016-04-02	GISAID
A/Connecticut/18/2016	USA	32	Female	North America	2016-03-09	GISAID
A/New_Mexico/33/2016	USA	38	Male	North America	2016-03-28	GISAID
A/Arizona/59/2016	USA	28	Male	North America	2016-04-19	GISAID
A/South_Dakota/26/2016	USA	18	Female	North America	2016-04-16	GISAID
A/New_Mexico/13/2016	USA	1	Male	North America	2016-02-26	GISAID
A/South_Dakota/20/2016	USA	21	Male	North America	2016-02-29	GISAID
A/Iowa/09/2016	USA	68	Female	North America	2016-03-24	GISAID
A/Arizona/56/2016	USA	64	Female	North America	2016-03-14	GISAID
A/Hawaii/39/2016	USA	65	Female	North America	2016-03-25	GISAID
A/Colorado/23/2016	USA	4	Female	North America	2016-03-09	GISAID
A/Colorado/28/2016	USA	77	Male	North America	2016-03-31	GISAID
A/Colorado/31/2016	USA	69	Male	North America	2016-04-08	GISAID
A/Colorado/32/2016	USA	72	Female	North America	2016-04-10	GISAID
A/Arizona/25/2016	USA	1	Female	North America	2016-01-21	GISAID
A/Idaho/32/2016	USA	33	Male	North America	2016-05-16	GISAID
A/Idaho/33/2016	USA	48	Male	North America	2016-06-08	GISAID
A/Arizona/41/2016	USA	22	Female	North America	2016-02-14	GISAID
A/Delaware/16/2016	USA	51	Male	North America	2016-03-29	GISAID
A/California/75/2016	USA	88	Female	North America	2016-01-21	GISAID
A/California/122/2016	USA	2	Male	North America	2016-07-13	GISAID
A/Kentucky/25/2016	USA	49	Female	North America	2016-04-29	GISAID
A/Pennsylvania/70/2016	USA	22	Female	North America	2016-05-03	GISAID
A/California/107/2016	USA	37	Female	North America	2016-04-11	GISAID
A/Iowa/12/2016	USA	21	Female	North America	2016-03-29	GISAID
A/Idaho/17/2016	USA	7	Male	North America	2016-03-16	GISAID
A/Nevada/36/2016	USA	13	Female	North America	2016-04-30	GISAID
A/New_York/57/2016	USA	1	Male	North America	2016-03-08	GISAID
A/Puerto_Rico/06/2016	puerto rico	16	Female	North America	2016-06-15	GISAID
A/Texas/178/2016	USA	94	Male	North America	2016-08-05	GISAID
A/Puerto_Rico/08/2016	puerto rico	20	Female	North America	2016-07-11	GISAID
A/Puerto_Rico/03/2016	puerto rico	13	Male	North America	2016-06-11	GISAID
A/Washington/52/2016	USA	19	Female	North America	2016-04-12	GISAID
A/Washington/55/2016	USA	19	Male	North America	2016-04-13	GISAID
A/Christchurch/505/2016	australia	9	Female	Oceania	2016-08-29	GISAID
A/Hawaii/67/2016	USA	19	Female	North America	2016-09-05	GISAID
A/Hawaii/89/2016	USA	20	Female	North America	2016-10-22	GISAID
A/Washington/267/2017	USA	44	Female	North America	2017-02-07	GISAID
A/Colorado/47/2016	USA	63	Male	North America	2016-12-01	GISAID
A/Netherlands/2329/2017	netherlands	3	Male	Europe	2017-02-13	GISAID
A/Virginia/61/2016	USA	70	Female	North America	2016-10-25	GISAID
A/Maine/21/2016	USA	38	Male	North America	2016-09-13	GISAID
A/Hawaii/104/2016	USA	39	Male	North America	2016-12-24	GISAID
A/Hawaii/106/2016	USA	9	Male	North America	2016-12-13	GISAID
A/California/142/2016	USA	92	Male	North America	2016-10-21	GISAID
A/California/140/2016	USA	91	Female	North America	2016-10-18	GISAID
A/Washington/128/2016	USA	34	Female	North America	2016-12-28	GISAID
A/California/212/2016	USA	61	Male	North America	2016-12-30	GISAID
A/California/15/2017	USA	86	Female	North America	2017-01-03	GISAID
A/California/26/2017	USA	54	Female	North America	2017-01-31	GISAID
A/California/183/2016	USA	21	Female	North America	2016-12-07	GISAID
A/California/187/2016	USA	88	Female	North America	2016-12-15	GISAID
A/California/210/2016	USA	94	Female	North America	2016-12-28	GISAID
A/Michigan/126/2017	USA	18	Female	North America	2017-02-07	GISAID
A/Michigan/20/2017	USA	68	Female	North America	2017-01-15	GISAID
A/Michigan/24/2017	USA	6	Female	North America	2017-02-14	GISAID
A/Michigan/56/2017	USA	31	Female	North America	2017-04-11	GISAID
A/Washington/131/2016	USA	31	Female	North America	2016-12-28	GISAID
A/Washington/118/2017	USA	9	Male	North America	2017-01-13	GISAID
A/Washington/144/2017	USA	20	Female	North America	2017-01-17	GISAID
A/Washington/210/2017	USA	34	Female	North America	2017-01-26	GISAID
A/Texas/199/2017	USA	35	Male	North America	2017-02-16	GISAID
A/Texas/179/2017	USA	6	Female	North America	2017-02-12	GISAID
A/Washington/241/2017	USA	59	Male	North America	2017-02-01	GISAID
A/Washington/85/2017	USA	47	Male	North America	2017-01-10	GISAID
A/Washington/169/2017	USA	58	Male	North America	2017-01-19	GISAID
A/Washington/120/2016	USA	48	Female	North America	2016-12-21	GISAID
A/Washington/118/2016	USA	11	Male	North America	2016-12-20	GISAID
A/Washington/216/2017	USA	26	Female	North America	2017-01-26	GISAID
A/Washington/215/2017	USA	63	Female	North America	2017-01-26	GISAID
A/Washington/252/2017	USA	3	Male	North America	2017-02-03	GISAID
A/Washington/108/2017	USA	48	Male	North America	2017-01-12	GISAID
A/Washington/43/2017	USA	46	Female	North America	2017-01-03	GISAID
A/Washington/189/2017	USA	23	Male	North America	2017-01-23	GISAID
A/Washington/97/2017	USA	17	Female	North America	2017-01-11	GISAID
A/Washington/98/2017	USA	3	Male	North America	2017-01-11	GISAID
A/Washington/68/2017	USA	41	Male	North America	2017-01-06	GISAID
A/Washington/67/2017	USA	30	Female	North America	2017-01-06	GISAID
A/Washington/162/2017	USA	86	Female	North America	2017-01-19	GISAID
A/Washington/35/2016	USA	78	Male	North America	2016-02-06	GISAID
A/Costa_Rica/5828/2016	costa rica	72	Male	North America	2016-02-15	GISAID
A/Guatemala/4392/2016	guatemala	1	Male	North America	2016-01-12	GISAID
A/Indiana/31/2015	USA	76	Female	North America	2015-12-14	GISAID
A/Guatemala/5261/2016	guatemala	4	Male	North America	2016-03-10	GISAID
A/Guatemala/5237/2016	guatemala	2	Female	North America	2016-02-27	GISAID
A/Guatemala/541/2016	guatemala	9	Male	North America	2016-12-15	GISAID
A/Guatemala/6455/2016	guatemala	16	Female	North America	2016-12-17	GISAID
A/Guatemala/124/2017	guatemala	12	Male	North America	2017-05-19	GISAID
A/Guatemala/506/2016	guatemala	1	Female	North America	2016-11-15	GISAID
A/Guatemala/4800/2016	guatemala	65	Female	North America	2016-10-01	GISAID
A/Guatemala/4794/2016	guatemala	1	Female	North America	2016-09-30	GISAID
A/Minnesota/73/2016	USA	86	Male	North America	2016-10-05	GISAID
A/Minnesota/59/2016	USA	63	Female	North America	2016-04-25	GISAID
A/Wisconsin/27/2016	USA	87	Female	North America	2016-02-19	GISAID
A/Vermont/23/2016	USA	87	Female	North America	2016-04-15	GISAID
A/Vermont/22/2016	USA	77	Female	North America	2016-04-14	GISAID
A/Utah/17/2016	USA	84	Male	North America	2016-02-10	GISAID
A/Utah/18/2016	USA	60	Female	North America	2016-02-29	GISAID
A/Nevada/34/2016	USA	2	Male	North America	2016-04-21	GISAID
A/Iowa/15/2016	USA	18	Male	North America	2016-04-21	GISAID
A/Utah/34/2016	USA	1	Female	North America	2016-04-23	GISAID
A/Utah/29/2016	USA	30	Female	North America	2016-03-24	GISAID
A/California/110/2016	USA	70	Male	North America	2016-04-18	GISAID
A/Michigan/65/2016	USA	43	Female	North America	2016-03-05	GISAID
A/Michigan/64/2016	USA	13	Female	North America	2016-03-04	GISAID
A/Pennsylvania/74/2016	USA	18	Female	North America	2016-05-24	GISAID
A/New_Jersey/17/2016	USA	21	Male	North America	2016-04-07	GISAID
A/New_Jersey/20/2016	USA	18	Male	North America	2016-04-19	GISAID
A/New_Jersey/24/2016	USA	21	Male	North America	2016-05-05	GISAID
A/New_Jersey/23/2016	USA	20	Male	North America	2016-05-03	GISAID
A/Washington/65/2016	USA	37	Female	North America	2016-04-08	GISAID
A/Oregon/16/2016	USA	68	Female	North America	2016-04-30	GISAID
A/Arizona/60/2016	USA	77	Female	North America	2016-04-21	GISAID
A/Oregon/15/2016	USA	84	Female	North America	2016-04-24	GISAID
A/Wisconsin/61/2016	USA	62	Female	North America	2016-04-16	GISAID
A/Wisconsin/67/2016	USA	79	Female	North America	2016-05-04	GISAID
A/Wisconsin/69/2016	USA	74	Female	North America	2016-05-12	GISAID
A/Washington/60/2016	USA	75	Female	North America	2016-04-03	GISAID
A/Washington/66/2016	USA	80	Male	North America	2016-04-09	GISAID
A/Idaho/14/2016	USA	75	Female	North America	2016-03-05	GISAID
A/Vermont/21/2016	USA	85	Male	North America	2016-04-29	GISAID
A/Louisiana/23/2016	USA	20	Female	North America	2016-04-23	GISAID
A/Vermont/25/2016	USA	18	Female	North America	2016-04-19	GISAID
A/Vermont/30/2016	USA	22	Female	North America	2016-05-19	GISAID
A/Vermont/16/2016	USA	19	Female	North America	2016-04-16	GISAID
A/Vermont/28/2016	USA	29	Female	North America	2016-05-06	GISAID
A/Vermont/26/2016	USA	22	Male	North America	2016-04-22	GISAID
A/Vermont/20/2016	USA	41	Female	North America	2016-04-28	GISAID
A/California/03/2016	USA	16	Male	North America	2016-01-07	GISAID
A/Florida/10/2016	USA	10	Female	North America	2016-01-27	GISAID
A/Missouri/13/2016	USA	29	Female	North America	2016-04-28	GISAID
A/New_Jersey/22/2016	USA	21	Male	North America	2016-04-21	GISAID
A/Virginia/25/2016	USA	33	Female	North America	2016-03-02	GISAID
A/Florida/25/2016	USA	21	Female	North America	2016-02-19	GISAID
A/Iowa/10/2016	USA	11	Male	North America	2016-04-04	GISAID
A/Washington/56/2016	USA	18	Female	North America	2016-03-22	GISAID
A/New_Mexico/44/2016	USA	57	Female	North America	2016-04-13	GISAID
A/New_Mexico/09/2016	USA	17	Female	North America	2016-02-22	GISAID
A/New_Mexico/36/2016	USA	24	Female	North America	2016-04-05	GISAID
A/New_Mexico/10/2016	USA	84	Male	North America	2016-02-20	GISAID
A/New_Mexico/30/2016	USA	65	Male	North America	2016-03-21	GISAID
A/Kentucky/14/2016	USA	18	Female	North America	2016-03-09	GISAID
A/Kentucky/15/2016	USA	18	Female	North America	2016-03-10	GISAID
A/Michigan/29/2016	USA	56	Male	North America	2016-02-06	GISAID
A/Michigan/47/2016	USA	35	Female	North America	2016-03-08	GISAID
A/Kentucky/06/2016	USA	7	Male	North America	2016-02-20	GISAID
A/Kentucky/11/2016	USA	1	Male	North America	2016-03-09	GISAID
A/Michigan/30/2016	USA	80	Female	North America	2016-02-23	GISAID
A/Rhode_Island/20/2016	USA	20	Male	North America	2016-04-14	GISAID
A/Idaho/27/2016	USA	1	Female	North America	2016-04-28	GISAID
A/Colorado/33/2016	USA	73	Male	North America	2016-04-10	GISAID
A/Nevada/35/2016	USA	26	Female	North America	2016-04-28	GISAID
A/Kentucky/21/2016	USA	20	Male	North America	2016-04-08	GISAID
A/Kentucky/22/2016	USA	20	Female	North America	2016-04-15	GISAID
A/New_Jersey/18/2016	USA	20	Male	North America	2016-04-03	GISAID
A/Colorado/37/2016	USA	69	Male	North America	2016-04-23	GISAID
A/Idaho/25/2016	USA	2	Female	North America	2016-04-19	GISAID
A/Connecticut/05/2016	USA	60	Female	North America	2016-02-15	GISAID
A/Florida/52/2016	USA	2	Male	North America	2016-01-25	GISAID
A/Texas/06/2016	USA	9	Male	North America	2016-01-21	GISAID
A/New_York/25/2016	USA	21	Female	North America	2016-02-09	GISAID
A/Texas/71/2016	USA	14	Female	North America	2016-02-03	GISAID
A/New_York/19/2016	USA	18	Female	North America	2016-02-10	GISAID
A/North_Dakota/26/2016	USA	23	Male	North America	2016-03-23	GISAID
A/Georgia/40/2016	USA	21	Female	North America	2016-03-07	GISAID
A/Michigan/50/2016	USA	73	Male	North America	2016-02-17	GISAID
A/Kansas/16/2016	USA	1	Male	North America	2016-03-08	GISAID
A/Florida/59/2016	USA	22	Female	North America	2016-04-11	GISAID
A/New_Jersey/15/2016	USA	33	Male	North America	2016-03-28	GISAID
A/Georgia/52/2016	USA	4	Female	North America	2016-04-18	GISAID
A/Florida/47/2016	USA	16	Male	North America	2016-03-29	GISAID
A/Missouri/10/2016	USA	18	Female	North America	2016-03-24	GISAID
A/Honduras/9568/2016	honduras	9	Female	North America	2016-11-03	GISAID
A/Louisiana/32/2016	USA	19	Male	North America	2016-12-07	GISAID
A/California/197/2016	USA	89	Female	North America	2016-12-24	GISAID
A/Oregon/04/2017	USA	3	Male	North America	2017-01-16	GISAID
A/Honduras/9633/2016	honduras	13	Female	North America	2016-11-10	GISAID
A/Honduras/9489/2016	honduras	7	Female	North America	2016-10-27	GISAID
A/Kansas/07/2017	USA	68	Female	North America	2017-02-13	GISAID
A/Pennsylvania/65/2016	USA	19	Male	North America	2016-04-05	GISAID
A/Idaho/31/2016	USA	68	Female	North America	2016-05-14	GISAID
A/Florida/22/2016	USA	18	Female	North America	2016-02-20	GISAID
A/Alabama/09/2016	USA	18	Male	North America	2016-02-12	GISAID
A/Florida/17/2016	USA	22	Male	North America	2016-02-11	GISAID
A/Ohio/24/2016	USA	61	Male	North America	2016-05-09	GISAID
A/Ohio/25/2016	USA	83	Female	North America	2016-05-12	GISAID
A/Ohio/23/2016	USA	26	Male	North America	2016-05-05	GISAID
A/Louisiana/21/2016	USA	22	Male	North America	2016-04-15	GISAID
A/Pennsylvania/73/2016	USA	23	Male	North America	2016-05-05	GISAID
A/Ohio/20/2016	USA	28	Male	North America	2016-04-26	GISAID
A/Washington/72/2016	USA	74	Female	North America	2016-05-03	GISAID
A/Virginia/43/2016	USA	76	Male	North America	2016-03-21	GISAID
A/Bolivia/2315/2016	Bolivia	68	Male	South America	2016-09-24	GISAID
A/Kentucky/20/2016	USA	21	Female	North America	2016-04-05	GISAID
A/South_Carolina/15/2016	USA	27	Male	North America	2016-05-12	GISAID
A/South_Carolina/24/2016	USA	22	Male	North America	2016-05-26	GISAID
A/South_Carolina/21/2016	USA	45	Female	North America	2016-05-26	GISAID
A/South_Carolina/23/2016	USA	27	Female	North America	2016-05-26	GISAID
A/South_Carolina/20/2016	USA	32	Female	North America	2016-05-25	GISAID
A/South_Carolina/25/2016	USA	19	Female	North America	2016-05-26	GISAID
A/South_Carolina/22/2016	USA	18	Female	North America	2016-05-26	GISAID
A/South_Carolina/19/2016	USA	19	Female	North America	2016-05-25	GISAID
A/South_Carolina/17/2016	USA	25	Female	North America	2016-05-24	GISAID
A/Florida/13/2016	USA	32	Male	North America	2016-02-02	GISAID
A/North_Carolina/46/2016	USA	31	Male	North America	2016-04-20	GISAID
A/Wisconsin/65/2016	USA	6	Female	North America	2016-04-26	GISAID
A/Colorado/36/2016	USA	77	Female	North America	2016-04-23	GISAID
A/Wisconsin/53/2016	USA	22	Female	North America	2016-03-22	GISAID
A/Florida/51/2016	USA	62	Male	North America	2016-03-30	GISAID
A/Florida/53/2016	USA	20	Female	North America	2016-02-16	GISAID
A/Florida/30/2016	USA	44	Female	North America	2016-03-05	GISAID
A/Indiana/31/2016	USA	34	Male	North America	2016-03-08	GISAID
A/Georgia/54/2016	USA	21	Female	North America	2016-04-19	GISAID
A/Florida/28/2016	USA	14	Male	North America	2016-03-03	GISAID
A/Connecticut/25/2016	USA	80	Female	North America	2016-03-27	GISAID
A/Indiana/30/2016	USA	22	Female	North America	2016-03-02	GISAID
A/Brazil/4996/2015	brazil	12	Male	South America	2015-03-16	GISAID
A/NAGANO/2202/2015	japan	80	Male	Japan Korea	2015-03-12	GISAID
A/Stockholm/21/2014	sweden	71	Male	Europe	2014-10-15	GISAID
A/New_Hampshire/21/2014	USA	65	Male	North America	2014-10-17	GISAID
A/Hawaii/36/2014	USA	1	Male	North America	2014-08-08	GISAID
A/Malmoe/4/2014	sweden	50	Female	Europe	2014-10-19	GISAID
A/Stockholm/26/2014	sweden	33	Female	Europe	2014-11-03	GISAID
A/Gothenburg/4/2014	sweden	49	Female	Europe	2014-11-06	GISAID
A/Antsirabe/3857/2015	madagascar	3	Female	Africa	2015-09-08	GISAID
A/Oregon/09/2014	USA	88	Female	North America	2014-10-05	GISAID
A/Mississippi/03/2014	USA	30	Female	North America	2014-10-15	GISAID
A/Mississippi/04/2014	USA	31	Male	North America	2014-10-16	GISAID
A/Para/134244-IEC/2015	brazil	3	Male	South America	2015-03-18	GISAID
A/Sweden/76/2014	sweden	37	Male	Europe	2014-11-02	GISAID
A/Ecuador/2369/2015	ecuador	1	Male	South America	2015-04-25	GISAID
A/Ecuador/2384/2015	ecuador	1	Female	South America	2015-06-05	GISAID
A/Colombia/5215/2015	colombia	24	Female	South America	2015-06-04	GISAID
A/Argentina/11659/2015	argentina	31	Female	South America	2015-08-12	GISAID
A/New_York/WC-LVD-15-040/2015	USA	53	Male	North America	2015-03-07	GISAID
A/Florida/35/2014	USA	96	Male	North America	2014-09-23	GISAID
A/Massachusetts/14/2014	USA	16	Female	North America	2014-11-19	GISAID
A/New_York/WC-LVD-14-094/2014	USA	75	Female	North America	2014-12-26	GISAID
A/New_York/WC-LVD-15-051/2015	USA	44	Male	North America	2015-01-12	GISAID
A/Colombia/6438/2015	colombia	19	Male	South America	2015-10-10	GISAID
A/Brazil/23262/2015	brazil	46	Male	South America	2015-08-07	GISAID
A/Uruguay/44/2015	uruguay	1	Female	South America	2015-07-08	GISAID
A/Uruguay/86/2015	uruguay	88	Male	South America	2015-08-11	GISAID
A/Uruguay/122/2015	uruguay	77	Female	South America	2015-08-13	GISAID
A/Uruguay/43/2015	uruguay	2	Male	South America	2015-07-06	GISAID
A/Uruguay/55/2015	uruguay	68	Female	South America	2015-07-21	GISAID
A/Michigan/78/2015	USA	7	Female	North America	2015-12-14	GISAID
A/Kungalv/1/2015	sweden	83	Female	Europe	2015-12-03	GISAID
A/Alingsas/1/2015	sweden	26	Female	Europe	2015-12-11	GISAID
A/Sweden/46/2015	sweden	3	Male	Europe	2015-12-22	GISAID
A/Arkansas/03/2016	USA	18	Female	North America	2016-02-02	GISAID
A/Stockholm/61/2015	sweden	50	Male	Europe	2015-11-23	GISAID
A/Lund/5/2015	sweden	16	Male	Europe	2015-11-16	GISAID
A/Stockholm/75/2015	sweden	80	Female	Europe	2015-11-30	GISAID
A/Stockholm/65/2015	sweden	48	Female	Europe	2015-11-20	GISAID
A/Lund/2/2015	sweden	25	Female	Europe	2015-11-16	GISAID
A/Michigan/77/2015	USA	11	Male	North America	2015-11-15	GISAID
A/Texas/85/2016	USA	6	Male	North America	2016-02-29	GISAID
A/Connecticut/20/2016	USA	79	Female	North America	2016-03-17	GISAID
A/Stockholm/2/2014	sweden	73	Male	Europe	2014-01-02	GISAID
A/Sweden/1/2014	sweden	62	Male	Europe	2014-02-12	GISAID
A/Sweden/7/2014	sweden	38	Female	Europe	2014-02-13	GISAID
A/French_Guiana/6101/2015	french guiana	5	Male	South America	2015-03-05	GISAID
A/North_Carolina/28/2014	USA	73	Male	North America	2014-11-04	GISAID
A/St._Vincent_And_Grenadines/422/2015	saint vincent and the grenadines	16	Male	North America	2015-02-10	GISAID
A/Pennsylvania/56/2014	USA	28	Female	North America	2014-12-01	GISAID
A/New_York/WC-LVD-15-037/2015	USA	39	Male	North America	2015-03-03	GISAID
A/Ecuador/1374/2016	ecuador	11	Female	South America	2016-05-22	GISAID
A/Ecuador/623/2017	ecuador	46	Male	South America	2017-02-25	GISAID
A/Louisiana/17/2017	USA	9	Female	North America	2017-03-05	GISAID
A/Louisiana/23/2017	USA	7	Male	North America	2017-03-20	GISAID
A/Ecuador/627/2017	ecuador	45	Female	South America	2017-03-28	GISAID
A/Ecuador/279/2017	ecuador	38	Male	South America	2017-03-25	GISAID
A/Ecuador/6771/2017	ecuador	1	Male	South America	2017-03-07	GISAID
A/Colombia/6062/2017	colombia	3	Female	South America	2017-10-05	GISAID
A/Idaho/13/2018	USA	7	Male	North America	2018-04-03	GISAID
A/Colombia/959/2017	colombia	70	Female	South America	2017-04-18	GISAID
A/Colombia/5131/2017	colombia	3	Female	South America	2017-06-12	GISAID
A/Colombia/4830/2017	colombia	8	Female	South America	2017-06-30	GISAID
A/Colombia/6646/2017	colombia	2	Female	South America	2017-11-10	GISAID
A/Texas/6999/2017	USA	2	Female	North America	2017-12-19	GISAID
A/Michigan/285/2018	USA	10	Female	North America	2018-02-06	GISAID
A/Michigan/298/2018	USA	5	Female	North America	2018-02-08	GISAID
A/Arizona/16/2018	USA	10	Female	North America	2018-02-11	GISAID
A/Colorado/22/2017	USA	9	Male	North America	2017-11-22	GISAID
A/Massachusetts/09/2018	USA	18	Female	North America	2018-01-29	GISAID
A/New_Mexico/26/2017	USA	6	Male	North America	2017-11-06	GISAID
A/New_Mexico/27/2017	USA	5	Male	North America	2017-11-13	GISAID
A/Kansas/09/2018	USA	7	Female	North America	2018-01-05	GISAID
A/Iowa/33/2018	USA	2	Female	North America	2018-01-30	GISAID
A/Minnesota/01/2018	USA	78	Male	North America	2018-01-03	GISAID
A/Minnesota/18/2018	USA	9	Female	North America	2018-02-21	GISAID
A/Wisconsin/295/2018	USA	10	Male	North America	2018-01-31	GISAID
A/Wisconsin/257/2018	USA	10	Male	North America	2018-01-29	GISAID
A/Oklahoma/11/2018	USA	33	Male	North America	2018-02-11	GISAID
A/Michigan/332/2018	USA	5	Male	North America	2018-02-20	GISAID
A/Michigan/277/2018	USA	16	Male	North America	2018-02-05	GISAID
A/Michigan/157/2018	USA	31	Female	North America	2018-01-18	GISAID
A/Michigan/334/2018	USA	4	Female	North America	2018-02-21	GISAID
A/Michigan/282/2018	USA	30	Female	North America	2018-02-06	GISAID
A/Michigan/33/2018	USA	6	Female	North America	2018-01-29	GISAID
A/Michigan/284/2018	USA	53	Female	North America	2018-02-06	GISAID
A/Michigan/154/2018	USA	12	Female	North America	2018-01-18	GISAID
A/Michigan/365/2018	USA	55	Male	North America	2018-03-14	GISAID
A/Michigan/265/2018	USA	40	Female	North America	2018-02-05	GISAID
A/Michigan/241/2018	USA	8	Female	North America	2018-01-29	GISAID
A/Michigan/274/2018	USA	13	Female	North America	2018-02-05	GISAID
A/Michigan/286/2018	USA	13	Female	North America	2018-02-06	GISAID
A/Michigan/42/2018	USA	11	Male	North America	2018-02-19	GISAID
A/Michigan/248/2018	USA	8	Female	North America	2018-01-30	GISAID
A/Michigan/358/2018	USA	5	Male	North America	2018-03-08	GISAID
A/Michigan/359/2018	USA	59	Female	North America	2018-03-08	GISAID
A/Michigan/347/2018	USA	32	Female	North America	2018-02-26	GISAID
A/Michigan/128/2018	USA	1	Male	North America	2018-01-15	GISAID
A/Michigan/279/2018	USA	49	Female	North America	2018-02-05	GISAID
A/Michigan/338/2018	USA	63	Female	North America	2018-02-22	GISAID
A/Michigan/297/2018	USA	11	Male	North America	2018-02-08	GISAID
A/Michigan/343/2018	USA	60	Male	North America	2018-02-23	GISAID
A/Michigan/367/2018	USA	21	Male	North America	2018-03-15	GISAID
A/Michigan/60/2018	USA	4	Female	North America	2018-03-12	GISAID
A/Michigan/310/2018	USA	7	Female	North America	2018-02-12	GISAID
A/Michigan/299/2018	USA	6	Male	North America	2018-02-08	GISAID
A/Texas/352/2017	USA	3	Female	North America	2017-12-18	GISAID
A/Texas/117/2018	USA	16	Female	North America	2018-01-17	GISAID
A/Texas/361/2017	USA	1	Male	North America	2017-12-20	GISAID
A/Pennsylvania/351/2018	USA	6	Male	North America	2018-01-31	GISAID
A/Texas/23/2018	USA	6	Male	North America	2018-01-03	GISAID
A/Texas/411/2017	USA	78	Male	North America	2017-12-19	GISAID
A/Texas/378/2017	USA	24	Male	North America	2017-12-22	GISAID
A/Texas/15/2018	USA	40	Female	North America	2018-01-02	GISAID
A/Texas/20/2018	USA	15	Male	North America	2018-01-02	GISAID
A/Texas/356/2017	USA	32	Female	North America	2017-12-18	GISAID
A/Texas/305/2017	USA	69	Female	North America	2017-11-27	GISAID
A/Oklahoma/19/2018	USA	6	Male	North America	2018-03-14	GISAID
A/Kenya/159/2018	kenya	1	Female	Africa	2018-08-01	GISAID
A/Minnesota/40/2018	USA	1	Male	North America	2018-07-18	GISAID
A/Kenya/158/2018	kenya	1	Female	Africa	2018-07-30	GISAID
A/Kenya/157/2018	kenya	1	Female	Africa	2018-07-24	GISAID
A/Sundsvall/2/2018	sweden	55	Female	Europe	2018-12-01	GISAID
A/Sundsvall/1/2018	sweden	20	Female	Europe	2018-12-03	GISAID
A/Umea/1/2018	sweden	3	Female	Europe	2018-12-17	GISAID
A/Kenya/155/2018	kenya	6	Female	Africa	2018-07-17	GISAID
A/Kenya/136/2019	kenya	1	Female	Africa	2019-07-09	GISAID
A/Kenya/105/2019	kenya	1	Female	Africa	2019-02-04	GISAID
A/Kenya/104/2019	kenya	3	Male	Africa	2019-02-04	GISAID
A/Kenya/115/2019	kenya	2	Male	Africa	2019-02-18	GISAID
A/Kenya/116/2019	kenya	1	Male	Africa	2019-02-19	GISAID
A/Kenya/109/2019	kenya	1	Male	Africa	2019-02-11	GISAID
A/Kenya/121/2019	kenya	3	Male	Africa	2019-02-25	GISAID
A/Kenya/119/2019	kenya	1	Male	Africa	2019-02-25	GISAID
A/Kenya/117/2019	kenya	5	Male	Africa	2019-02-19	GISAID
A/Kenya/112/2019	kenya	6	Male	Africa	2019-02-18	GISAID
A/Ecuador/1372/2016	ecuador	61	Male	South America	2016-05-23	GISAID
A/Louisiana/13/2017	USA	64	Male	North America	2017-02-22	GISAID
A/New_York/83/2016	USA	10	Male	North America	2016-07-14	GISAID
A/New_York/82/2016	USA	11	Female	North America	2016-07-13	GISAID
A/New_York/88/2016	USA	33	Female	North America	2016-07-28	GISAID
A/New_York/94/2016	USA	3	Female	North America	2016-08-28	GISAID
A/New_York/93/2016	USA	9	Female	North America	2016-08-25	GISAID
A/New_York/96/2016	USA	4	Female	North America	2016-09-02	GISAID
A/Pennsylvania/118/2016	USA	86	Female	North America	2016-12-28	GISAID
A/New_York/91/2016	USA	1	Female	North America	2016-08-24	GISAID
A/New_York/90/2016	USA	3	Female	North America	2016-08-10	GISAID
A/New_York/92/2016	USA	8	Male	North America	2016-08-24	GISAID
A/Colorado/04/2017	USA	19	Female	North America	2017-01-24	GISAID
A/Connecticut/15/2017	USA	10	Male	North America	2017-03-20	GISAID
A/North_Carolina/58/2016	USA	18	Male	North America	2016-10-28	GISAID
A/New_York/27/2017	USA	87	Female	North America	2017-04-09	GISAID
A/New_York/98/2016	USA	8	Male	North America	2016-09-22	GISAID
A/Pennsylvania/230/2017	USA	21	Female	North America	2017-03-09	GISAID
A/Connecticut/09/2017	USA	11	Male	North America	2017-01-31	GISAID
A/New_York/19/2017	USA	52	Male	North America	2017-01-30	GISAID
A/New_York/18/2017	USA	55	Female	North America	2017-02-23	GISAID
A/New_Jersey/17/2017	USA	5	Male	North America	2017-02-27	GISAID
A/Delaware/12/2017	USA	14	Female	North America	2017-02-13	GISAID
A/New_Jersey/13/2017	USA	1	Female	North America	2017-02-14	GISAID
A/New_Jersey/19/2017	USA	5	Male	North America	2017-03-05	GISAID
A/New_York/113/2016	USA	1	Female	North America	2016-12-04	GISAID
A/Florida/07/2017	USA	6	Female	North America	2017-01-16	GISAID
A/New_Hampshire/19/2017	USA	23	Female	North America	2017-04-08	GISAID
A/New_York/105/2016	USA	5	Male	North America	2016-11-02	GISAID
A/Wisconsin/313/2017	USA	9	Female	North America	2017-05-08	GISAID
A/Michigan/125/2017	USA	6	Male	North America	2017-02-07	GISAID
A/Michigan/33/2017	USA	6	Female	North America	2017-03-13	GISAID
A/Michigan/122/2017	USA	34	Female	North America	2017-02-06	GISAID
A/Michigan/171/2017	USA	3	Female	North America	2017-02-21	GISAID
A/Michigan/151/2017	USA	7	Male	North America	2017-02-15	GISAID
A/Michigan/200/2017	USA	37	Male	North America	2017-03-01	GISAID
A/Michigan/206/2017	USA	3	Male	North America	2017-03-02	GISAID
A/New_York/99/2016	USA	6	Male	North America	2016-09-24	GISAID
A/Michigan/199/2017	USA	7	Male	North America	2017-03-01	GISAID
A/Texas/268/2017	USA	18	Female	North America	2017-03-19	GISAID
A/Delaware/11/2017	USA	10	Female	North America	2017-02-09	GISAID
A/Florida/44/2017	USA	7	Female	North America	2017-06-23	GISAID
A/Florida/22/2017	USA	69	Male	North America	2017-03-20	GISAID
A/Virginia/20/2017	USA	4	Female	North America	2017-03-17	GISAID
A/Pennsylvania/242/2017	USA	10	Female	North America	2017-03-20	GISAID
A/Connecticut/18/2017	USA	79	Male	North America	2017-03-28	GISAID
A/Connecticut/22/2017	USA	10	Male	North America	2017-04-28	GISAID
A/Maryland/35/2017	USA	59	Female	North America	2017-04-26	GISAID
A/Delaware/24/2017	USA	69	Male	North America	2017-04-03	GISAID
A/Delaware/25/2017	USA	99	Male	North America	2017-04-04	GISAID
A/New_Jersey/15/2017	USA	4	Male	North America	2017-02-14	GISAID
A/North_Carolina/25/2017	USA	5	Male	North America	2017-03-23	GISAID
A/Michigan/263/2017	USA	5	Male	North America	2017-05-24	GISAID
A/Michigan/262/2017	USA	5	Male	North America	2017-05-22	GISAID
A/Michigan/264/2017	USA	7	Male	North America	2017-06-09	GISAID
A/Maryland/29/2017	USA	4	Female	North America	2017-03-09	GISAID
A/Rhode_Island/12/2017	USA	9	Female	North America	2017-03-26	GISAID
A/New_Jersey/22/2017	USA	3	Female	North America	2017-03-20	GISAID
A/Delaware/21/2017	USA	23	Female	North America	2017-03-13	GISAID
A/New_Jersey/24/2017	USA	31	Female	North America	2017-02-24	GISAID
A/Wisconsin/238/2017	USA	72	Male	North America	2017-03-10	GISAID
A/Wisconsin/308/2017	USA	11	Female	North America	2017-04-05	GISAID
A/Washington/289/2017	USA	35	Female	North America	2017-04-04	GISAID
A/Connecticut/20/2017	USA	32	Female	North America	2017-04-14	GISAID
A/Texas/224/2017	USA	41	Female	North America	2017-02-22	GISAID
A/Texas/250/2017	USA	76	Male	North America	2017-03-04	GISAID
A/New_Jersey/20/2017	USA	20	Male	North America	2017-03-08	GISAID
A/Wisconsin/166/2017	USA	3	Male	North America	2017-02-20	GISAID
A/Wisconsin/292/2017	USA	6	Male	North America	2017-03-22	GISAID
A/Wisconsin/210/2017	USA	2	Male	North America	2017-03-02	GISAID
A/Wisconsin/217/2017	USA	14	Male	North America	2017-03-04	GISAID
A/Wisconsin/46/2017	USA	26	Female	North America	2017-04-02	GISAID
A/Wisconsin/260/2017	USA	66	Male	North America	2017-03-15	GISAID
A/New_York/31/2017	USA	89	Female	North America	2017-04-25	GISAID
A/Indiana/24/2017	USA	25	Female	North America	2017-04-15	GISAID
A/Michigan/243/2017	USA	9	Female	North America	2017-03-24	GISAID
A/Pennsylvania/194/2017	USA	9	Female	North America	2017-02-15	GISAID
A/Pennsylvania/245/2017	USA	59	Female	North America	2017-03-21	GISAID
A/North_Carolina/27/2017	USA	11	Female	North America	2017-04-05	GISAID
A/Delaware/22/2017	USA	30	Female	North America	2017-03-23	GISAID
A/North_Carolina/20/2017	USA	33	Female	North America	2017-03-07	GISAID
A/Alaska/06/2017	USA	1	Female	North America	2017-02-09	GISAID
A/Texas/71/2017	USA	12	Male	North America	2017-03-18	GISAID
A/Florida/46/2017	USA	15	Female	North America	2017-07-05	GISAID
A/Florida/20/2017	USA	17	Female	North America	2017-03-02	GISAID
A/Georgia/08/2017	USA	4	Female	North America	2017-03-20	GISAID
A/West_Virginia/16/2017	USA	3	Female	North America	2017-04-01	GISAID
A/Alabama/18/2017	USA	9	Female	North America	2017-05-04	GISAID
A/Alabama/19/2017	USA	1	Male	North America	2017-05-04	GISAID
A/Alabama/20/2017	USA	4	Female	North America	2017-05-04	GISAID
A/West_Virginia/18/2017	USA	86	Female	North America	2017-04-30	GISAID
A/South_Carolina/15/2017	USA	10	Male	North America	2017-05-19	GISAID
A/Michigan/231/2017	USA	19	Male	North America	2017-03-19	GISAID
A/Brazil/6531/2017	brazil	4	Male	South America	2017-12-09	GISAID
A/Brazil/4139/2018	brazil	8	Male	South America	2018-08-05	GISAID
A/Italy/9068/2019	italy	7	Male	Europe	2019-02-21	GISAID
A/Germany/9672/2019	germany	22	Female	Europe	2019-02-10	GISAID
A/Germany/9342/2019	germany	13	Female	Europe	2019-02-27	GISAID
A/Carmarthen/7205/2019	united kingdom	81	Female	Europe	2019-04-14	GISAID
A/Peru/5019/2019	peru	19	Female	South America	2019-05-14	GISAID
A/Peru/6619/2019	peru	3	Male	South America	2019-10-10	GISAID
A/Peru/6212/2019	peru	10	Female	South America	2019-11-22	GISAID
A/Port_Talbot/2404/2019	united kingdom	31	Male	Europe	2019-07-30	GISAID
A/Thueringen/2/2020	germany	2	Female	Europe	2020-01-07	GISAID
A/Bulgaria/072/2020	bulgaria	5	Male	Europe	2020-01-10	GISAID
A/Saint-Petersburg/RII-551S/2019	Russia	20	Female	West Asia	2019-12-24	GISAID
A/Iowa/71/2019	USA	19	Male	North America	2019-12-18	GISAID
A/Indiana/42/2019	USA	19	Female	North America	2019-12-04	GISAID
A/Bulgaria/064/2020	bulgaria	3	Male	Europe	2020-01-11	GISAID
A/Sachsen/5/2020	germany	71	Male	Europe	2020-01-22	GISAID
A/Cardiff/9451/2019	united kingdom	1	Female	Europe	2019-12-09	GISAID
A/Newport/9412/2019	united kingdom	77	Female	Europe	2019-12-02	GISAID
A/Llangefni/9955/2019	united kingdom	37	Male	Europe	2019-12-03	GISAID
A/Caerleon/9037/2019	united kingdom	3	Female	Europe	2019-12-08	GISAID
A/Bourgogne/060/2020	france	51	Male	Europe	2020-01-07	GISAID
A/Bridgend/3347/2019	united kingdom	70	Female	Europe	2019-12-12	GISAID
A/Cardiff/9352/2019	united kingdom	42	Female	Europe	2019-12-04	GISAID
A/Swansea/0922/2019	united kingdom	29	Female	Europe	2019-12-05	GISAID
A/Barry/1294/2019	united kingdom	1	Female	Europe	2019-12-04	GISAID
A/Maesteg/1131/2019	united kingdom	12	Male	Europe	2019-11-23	GISAID
A/Swansea/2096/2019	united kingdom	4	Female	Europe	2019-12-05	GISAID
A/Swansea/0494/2019	united kingdom	54	Female	Europe	2019-12-02	GISAID
A/Pays_de_Loire/2718/2019	france	16	Male	Europe	2019-12-10	GISAID
A/Paris/2950/2019	france	67	Male	Europe	2019-12-27	GISAID
A/Brest/2490/2019	france	7	Male	Europe	2019-10-29	GISAID
A/Brest/2484/2019	france	5	Female	Europe	2019-10-21	GISAID
A/Brest/2486/2019	france	80	Female	Europe	2019-10-26	GISAID
A/Bretagne/2557/2019	france	10	Male	Europe	2019-11-23	GISAID
A/Stockholm/42/2019	sweden	38	Male	Europe	2019-12-30	GISAID
A/Linkoping/1/2020	sweden	66	Female	Europe	2020-01-03	GISAID
A/Mold/1968/2019	united kingdom	54	Male	Europe	2019-12-02	GISAID
A/Delaware/58/2019	USA	41	Female	North America	2019-12-18	GISAID
A/Llanfairfechan/0913/2019	united kingdom	25	Male	Europe	2019-11-30	GISAID
A/Wrexham/0716/2019	united kingdom	28	Female	Europe	2019-11-08	GISAID
A/Wrexham/8948/2019	united kingdom	73	Male	Europe	2019-12-05	GISAID
A/Cardiff/2575/2019	united kingdom	45	Female	Europe	2019-08-14	GISAID
A/Halmstad/5/2019	sweden	22	Female	Europe	2019-09-06	GISAID
A/Rheinland-Pfalz/5/2020	germany	36	Male	Europe	2020-01-08	GISAID
A/Swansea/1326/2019	united kingdom	13	Female	Europe	2019-11-23	GISAID
A/Prestatyn/5947/2019	united kingdom	36	Female	Europe	2019-12-09	GISAID
A/Pwllheli/2143/2019	united kingdom	13	Female	Europe	2019-12-02	GISAID
A/Berlin/61/2019	germany	14	Male	Europe	2019-12-11	GISAID
A/Bayern/17/2020	germany	6	Female	Europe	2020-01-24	GISAID
A/Berlin/2/2020	germany	4	Female	Europe	2020-01-10	GISAID
A/Berlin/3/2020	germany	7	Male	Europe	2020-01-10	GISAID
A/Berlin/62/2019	germany	11	Female	Europe	2019-12-16	GISAID
A/Berlin/1/2020	germany	2	Male	Europe	2020-01-04	GISAID
A/Linkoping/2/2020	sweden	38	Male	Europe	2020-01-07	GISAID
A/Eskilstuna/1/2020	sweden	97	Female	Europe	2020-01-03	GISAID
A/Eskilstuna/14/2019	sweden	11	Female	Europe	2019-12-16	GISAID
A/Colwyn_Bay/3386/2019	united kingdom	9	Female	Europe	2019-12-09	GISAID
A/Beaumaris/9668/2019	united kingdom	15	Female	Europe	2019-12-11	GISAID
A/Prestatyn/7098/2019	united kingdom	6	Female	Europe	2019-12-04	GISAID
A/Nordrhein-Westfalen/140/2019	germany	11	Female	Europe	2019-12-17	GISAID
A/Swansea/0719/2019	united kingdom	73	Female	Europe	2019-12-04	GISAID
A/Beaumaris/9667/2019	united kingdom	64	Male	Europe	2019-12-12	GISAID
A/Gavle/9/2019	sweden	80	Female	Europe	2019-10-29	GISAID
A/Wrexham/9440/2019	united kingdom	11	Male	Europe	2019-12-03	GISAID
A/Cardiff/9449/2019	united kingdom	47	Male	Europe	2019-12-09	GISAID
A/Cardiff/2436/2019	united kingdom	4	Male	Europe	2019-11-29	GISAID
A/Lorraine/2777/2019	france	3	Female	Europe	2019-12-16	GISAID
A/Nevada/46/2019	USA	82	Female	North America	2019-12-20	GISAID
A/Wrexham/3835/2019	united kingdom	60	Female	Europe	2019-11-28	GISAID
A/Wrexham/2835/2019	united kingdom	12	Female	Europe	2019-12-03	GISAID
A/Oswestry/1328/2019	united kingdom	8	Female	Europe	2019-12-11	GISAID
A/Wrexham/1655/2019	united kingdom	3	Female	Europe	2019-12-04	GISAID
A/Riverside/9365/2019	united kingdom	43	Female	Europe	2019-12-05	GISAID
A/Cardiff/0273/2019	united kingdom	13	Male	Europe	2019-12-06	GISAID
A/Cardiff/1286/2019	united kingdom	1	Male	Europe	2019-12-01	GISAID
A/Carmarthen/6881/2019	united kingdom	64	Female	Europe	2019-12-05	GISAID
A/Cardiff/1419/2019	united kingdom	13	Male	Europe	2019-12-05	GISAID
A/Aberdare/9950/2019	united kingdom	41	Female	Europe	2019-12-08	GISAID
A/Nordrhein-Westfalen/12/2020	germany	5	Male	Europe	2020-01-23	GISAID
A/Bayern/6/2020	germany	26	Female	Europe	2020-01-15	GISAID
A/Nordrhein-Westfalen/21/2020	germany	48	Male	Europe	2020-01-26	GISAID
A/Brandenburg/3/2020	germany	57	Male	Europe	2020-01-14	GISAID
A/Sachsen/4/2020	germany	4	Female	Europe	2020-01-17	GISAID
A/Berlin/8/2020	germany	8	Male	Europe	2020-01-21	GISAID
A/Bayern/2/2020	germany	56	Male	Europe	2020-01-14	GISAID
A/Hessen/72/2019	germany	5	Male	Europe	2019-12-10	GISAID
A/Cwmbran/9410/2019	united kingdom	19	Male	Europe	2019-12-02	GISAID
A/Paris/2560/2019	france	6	Male	Europe	2019-11-25	GISAID
A/Hawaii/85/2019	USA	7	Female	North America	2019-12-16	GISAID
A/California/01/2020	USA	4	Female	North America	2020-01-03	GISAID
A/Cardiff/9474/2019	united kingdom	14	Female	Europe	2019-12-09	GISAID
A/Pencader/1133/2019	united kingdom	65	Male	Europe	2019-12-12	GISAID
A/Gorseinon/1835/2019	united kingdom	1	Female	Europe	2019-11-27	GISAID
A/Cardiff/9403/2019	united kingdom	14	Male	Europe	2019-12-06	GISAID
A/Thueringen/3/2020	germany	8	Female	Europe	2020-01-07	GISAID
A/Berlin/16/2020	germany	65	Male	Europe	2020-01-29	GISAID
A/Berlin/18/2020	germany	59	Female	Europe	2020-01-29	GISAID
A/Berlin/17/2020	germany	78	Male	Europe	2020-01-29	GISAID
A/Wisconsin/92/2018	USA	2	Female	North America	2018-05-06	GISAID
A/Wisconsin/91/2018	USA	3	Female	North America	2018-04-29	GISAID
A/Wisconsin/93/2018	USA	50	Female	North America	2018-05-18	GISAID
A/Wisconsin/274/2018	USA	8	Male	North America	2018-01-30	GISAID
A/Wisconsin/423/2018	USA	11	Female	North America	2018-02-20	GISAID
A/Wisconsin/437/2018	USA	9	Female	North America	2018-02-25	GISAID
A/Wisconsin/448/2018	USA	10	Female	North America	2018-02-28	GISAID
A/Wisconsin/475/2018	USA	3	Male	North America	2018-03-07	GISAID
A/Indiana/17/2018	USA	19	Female	North America	2018-03-13	GISAID
A/Indiana/26/2018	USA	64	Female	North America	2018-04-12	GISAID
A/Indiana/24/2018	USA	55	Female	North America	2018-04-07	GISAID
A/Texas/128/2018	USA	11	Male	North America	2018-03-05	GISAID
A/Minnesota/24/2018	USA	36	Male	North America	2018-03-19	GISAID
A/Virginia/51/2018	USA	26	Male	North America	2018-04-20	GISAID
A/Texas/90/2018	USA	11	Female	North America	2018-02-17	GISAID
A/Idaho/17/2018	USA	9	Female	North America	2018-04-02	GISAID
A/Penarth/8862/2018	united kingdom	70	Female	Europe	2018-04-06	GISAID
A/Bridgend/9399/2018	united kingdom	58	Male	Europe	2018-03-15	GISAID
A/Tennessee/19/2018	USA	91	Female	North America	2018-03-21	GISAID
A/Michigan/290/2018	USA	16	Male	North America	2018-02-07	GISAID
A/Brazil/0485/2017	brazil	8	Male	South America	2017-09-25	GISAID
A/Sundsvall/27/2017	sweden	2	Female	Europe	2017-11-20	GISAID
A/Iowa/22/2017	USA	20	Female	North America	2017-05-10	GISAID
A/Arkansas/18/2017	USA	59	Female	North America	2017-03-19	GISAID
A/Puerto_Rico/13/2017	puerto rico	12	Male	North America	2017-05-05	GISAID
A/Tennessee/28/2017	USA	11	Male	North America	2017-03-14	GISAID
A/Florida/26/2017	USA	10	Female	North America	2017-03-26	GISAID
A/Santa_Catarina/918/2017	brazil	26	Male	South America	2017-10-16	GISAID
A/Texas/51/2018	USA	6	Male	North America	2018-01-07	GISAID
A/Texas/312/2017	USA	9	Male	North America	2017-11-28	GISAID
A/Georgia/7340/2018	USA	12	Male	North America	2018-01-29	GISAID
A/Oklahoma/14/2018	USA	64	Female	North America	2018-02-18	GISAID
A/Texas/110/2018	USA	68	Female	North America	2018-02-26	GISAID
A/Texas/82/2018	USA	8	Female	North America	2018-02-08	GISAID
A/Texas/92/2018	USA	6	Male	North America	2018-04-02	GISAID
A/Brazil/7180/2018	brazil	75	Female	South America	2018-06-25	GISAID
A/Paraguay/8607/2018	paraguay	14	Female	South America	2018-05-18	GISAID
A/Paraguay/9130/2018	paraguay	15	Male	South America	2018-05-18	GISAID
A/Uruguay/610/2018	uruguay	11	Male	South America	2018-08-01	GISAID
A/Brazil/0593/2018	brazil	21	Female	South America	2018-06-19	GISAID
A/Brazil/0750/2018	brazil	74	Male	South America	2018-04-24	GISAID
A/Brazil/7331/2018	brazil	81	Female	South America	2018-07-09	GISAID
A/Paraguay/3019/2018	paraguay	26	Female	South America	2018-07-24	GISAID
A/Ohio/23/2018	USA	38	Female	North America	2018-07-11	GISAID
A/Bolivia/3899/2018	Bolivia	16	Female	South America	2018-09-04	GISAID
A/Florida/83/2018	USA	8	Female	North America	2018-09-04	GISAID
A/Brazil/8306/2018	brazil	13	Male	South America	2018-05-24	GISAID
A/Arkansas/05/2019	USA	9	Male	North America	2019-01-22	GISAID
A/Mississippi/13/2019	USA	56	Female	North America	2019-02-13	GISAID
A/New_York/13/2019	USA	22	Male	North America	2019-02-07	GISAID
A/Tennessee/18/2019	USA	88	Male	North America	2019-01-22	GISAID
A/Colorado/7683/2018	USA	4	Female	North America	2018-12-26	GISAID
A/Florida/109/2018	USA	7	Female	North America	2018-11-15	GISAID
A/New_Jersey/7528/2018	USA	6	Female	North America	2018-11-02	GISAID
A/New_Jersey/7529/2018	USA	7	Male	North America	2018-10-30	GISAID
A/Brazil/4623/2018	brazil	20	Female	South America	2018-06-21	GISAID
A/Tennessee/48/2018	USA	51	Female	North America	2018-02-12	GISAID
A/Michigan/54/2018	USA	5	Female	North America	2018-02-26	GISAID
A/Michigan/377/2018	USA	69	Male	North America	2018-04-11	GISAID
A/Michigan/329/2018	USA	12	Female	North America	2018-02-20	GISAID
A/Georgia/17/2018	USA	30	Male	North America	2018-02-21	GISAID
A/Vermont/15/2018	USA	1	Male	North America	2018-03-30	GISAID
A/Pennsylvania/307/2018	USA	9	Male	North America	2018-01-25	GISAID
A/Pennsylvania/345/2018	USA	69	Female	North America	2018-01-30	GISAID
A/Pennsylvania/383/2018	USA	77	Male	North America	2018-02-04	GISAID
A/Pennsylvania/364/2018	USA	3	Male	North America	2018-02-01	GISAID
A/Pennsylvania/369/2018	USA	6	Male	North America	2018-02-01	GISAID
A/Pennsylvania/181/2018	USA	12	Male	North America	2018-01-11	GISAID
A/Pennsylvania/323/2018	USA	37	Male	North America	2018-01-27	GISAID
A/Pennsylvania/354/2018	USA	71	Female	North America	2018-01-31	GISAID
A/North_Dakota/25/2018	USA	61	Female	North America	2018-04-12	GISAID
A/Peru/5419/2019	peru	14	Male	South America	2019-04-23	GISAID
A/Indiana/12/2018	USA	20	Male	North America	2018-02-21	GISAID
A/Jamaica/1690/2018	jamaica	6	Male	North America	2018-01-25	GISAID
A/Jamaica/1736/2018	jamaica	2	Male	North America	2018-01-25	GISAID
A/Wisconsin/79/2018	USA	90	Female	North America	2018-03-13	GISAID
A/West_Virginia/17/2018	USA	14	Male	North America	2018-03-21	GISAID
A/Illinois/36/2018	USA	37	Male	North America	2018-02-05	GISAID
A/Sweden/23/2018	sweden	4	Male	Europe	2018-02-07	GISAID
A/Sweden/24/2018	sweden	7	Male	Europe	2018-02-08	GISAID
A/Kansas/14/2017	USA	8	Male	North America	2017-12-14	GISAID
A/Kansas/15/2017	USA	47	Male	North America	2017-12-14	GISAID
A/Maryland/11/2018	USA	18	Female	North America	2018-02-04	GISAID
A/Missouri/47/2018	USA	7	Male	North America	2018-05-17	GISAID
A/Delaware/17/2018	USA	60	Male	North America	2018-02-26	GISAID
A/Delaware/23/2018	USA	13	Male	North America	2018-03-23	GISAID
A/Tennessee/18/2018	USA	12	Male	North America	2018-03-21	GISAID
A/Delaware/10/2018	USA	74	Female	North America	2018-02-12	GISAID
A/Texas/58/2018	USA	22	Male	North America	2018-01-09	GISAID
A/Pennsylvania/343/2018	USA	4	Male	North America	2018-01-30	GISAID
A/Pennsylvania/366/2018	USA	13	Male	North America	2018-02-01	GISAID
A/Pennsylvania/325/2018	USA	1	Male	North America	2018-01-28	GISAID
A/Pennsylvania/35/2018	USA	6	Male	North America	2018-01-08	GISAID
A/Iowa/27/2018	USA	20	Female	North America	2018-03-27	GISAID
A/Massachusetts/23/2017	USA	67	Female	North America	2017-12-29	GISAID
A/New_Hampshire/21/2018	USA	36	Female	North America	2018-03-28	GISAID
A/Massachusetts/18/2018	USA	14	Female	North America	2018-03-10	GISAID
A/Pennsylvania/183/2018	USA	2	Female	North America	2018-01-11	GISAID
A/Pennsylvania/200/2018	USA	7	Male	North America	2018-01-12	GISAID
A/North_Carolina/38/2018	USA	65	Male	North America	2018-04-11	GISAID
A/North_Carolina/04/2018	USA	21	Female	North America	2018-01-05	GISAID
A/North_Carolina/17/2018	USA	79	Female	North America	2018-02-04	GISAID
A/North_Carolina/24/2018	USA	3	Female	North America	2018-04-03	GISAID
A/Florida/50/2018	USA	72	Female	North America	2018-04-06	GISAID
A/Michigan/376/2018	USA	63	Male	North America	2018-04-11	GISAID
A/Delaware/30/2018	USA	15	Male	North America	2018-04-23	GISAID
A/Maryland/38/2018	USA	54	Female	North America	2018-03-13	GISAID
A/Iowa/54/2018	USA	75	Female	North America	2018-04-27	GISAID
A/Maryland/07/2018	USA	14	Female	North America	2018-01-25	GISAID
A/Delaware/20/2018	USA	81	Female	North America	2018-03-09	GISAID
A/New_Jersey/23/2018	USA	55	Male	North America	2018-03-19	GISAID
A/Delaware/25/2018	USA	4	Male	North America	2018-03-25	GISAID
A/West_Virginia/18/2018	USA	30	Female	North America	2018-03-23	GISAID
A/Virginia/28/2018	USA	37	Female	North America	2018-04-04	GISAID
A/Rhode_Island/17/2018	USA	18	Female	North America	2018-04-18	GISAID
A/Singapore/GP0591/2018	singapore	8	Male	Southeast Asia	2018-03-02	GISAID
A/Maine/30/2018	USA	11	Male	North America	2018-04-10	GISAID
A/Massachusetts/01/2018	USA	42	Female	North America	2018-01-02	GISAID
A/Pennsylvania/64/2018	USA	19	Female	North America	2018-02-05	GISAID
A/Washington/57/2018	USA	14	Female	North America	2018-02-19	GISAID
A/Washington/67/2018	USA	8	Male	North America	2018-03-04	GISAID
A/Ohio/7381/2018	USA	62	Female	North America	2018-04-01	GISAID
A/Ohio/7176/2018	USA	5	Female	North America	2018-02-20	GISAID
A/Germany/7137/2018	germany	36	Female	Europe	2018-02-08	GISAID
A/New_Mexico/7238/2018	USA	32	Male	North America	2018-02-07	GISAID
A/Virginia/7441/2018	USA	3	Male	North America	2018-04-16	GISAID
A/Delaware/7206/2018	USA	7	Male	North America	2018-02-09	GISAID
A/Delaware/7011/2018	USA	12	Female	North America	2018-01-30	GISAID
A/Wyoming/7267/2018	USA	12	Female	North America	2018-03-30	GISAID
A/Maryland/6960/2018	USA	4	Male	North America	2018-02-04	GISAID
A/Colorado/7205/2018	USA	10	Female	North America	2018-03-07	GISAID
A/New_York/7244/2018	USA	2	Male	North America	2018-04-02	GISAID
A/Virginia/7264/2018	USA	10	Male	North America	2018-04-04	GISAID
A/Wisconsin/492/2018	USA	8	Female	North America	2018-03-26	GISAID
A/South_Dakota/34/2018	USA	54	Male	North America	2018-03-28	GISAID
A/Arizona/31/2018	USA	37	Female	North America	2018-04-15	GISAID
A/Missouri/20/2018	USA	84	Male	North America	2018-03-02	GISAID
A/Iowa/43/2018	USA	67	Female	North America	2018-02-27	GISAID
A/Florida/49/2018	USA	6	Female	North America	2018-04-04	GISAID
A/Minnesota/39/2018	USA	6	Male	North America	2018-05-12	GISAID
A/West_Virginia/22/2018	USA	2	Male	North America	2018-04-09	GISAID
A/West_Virginia/23/2018	USA	24	Male	North America	2018-04-09	GISAID
A/Illinois/14/2018	USA	30	Female	North America	2018-02-20	GISAID
A/Wisconsin/77/2018	USA	29	Female	North America	2018-03-11	GISAID
A/Wisconsin/488/2018	USA	1	Male	North America	2018-03-21	GISAID
A/Arizona/17/2018	USA	23	Male	North America	2018-03-02	GISAID
A/Illinois/41/2018	USA	7	Female	North America	2018-02-21	GISAID
A/Ohio/11/2018	USA	31	Female	North America	2018-02-15	GISAID
A/Tennessee/20/2018	USA	57	Male	North America	2018-03-28	GISAID
A/Tennessee/21/2018	USA	19	Male	North America	2018-03-29	GISAID
A/Utah/12/2018	USA	69	Male	North America	2018-01-24	GISAID
A/Illinois/63/2017	USA	9	Male	North America	2017-12-27	GISAID
A/Massachusetts/16/2018	USA	23	Male	North America	2018-02-26	GISAID
A/Illinois/18/2018	USA	7	Female	North America	2018-03-07	GISAID
A/Michigan/368/2018	USA	59	Male	North America	2018-03-16	GISAID
A/Wisconsin/78/2018	USA	11	Female	North America	2018-03-17	GISAID
A/Michigan/354/2018	USA	16	Female	North America	2018-03-03	GISAID
A/Wisconsin/68/2018	USA	44	Female	North America	2018-02-23	GISAID
A/Puerto_Rico/17/2018	puerto rico	14	Male	North America	2018-03-27	GISAID
A/Missouri/27/2018	USA	70	Female	North America	2018-03-21	GISAID
A/Michigan/307/2018	USA	58	Female	North America	2018-02-10	GISAID
A/Michigan/267/2018	USA	6	Male	North America	2018-02-05	GISAID
A/Michigan/39/2018	USA	40	Male	North America	2018-02-12	GISAID
A/Arizona/36/2018	USA	6	Female	North America	2018-05-15	GISAID
A/Colorado/14/2018	USA	2	Female	North America	2018-02-18	GISAID
A/Colorado/20/2018	USA	88	Female	North America	2018-03-11	GISAID
A/Colorado/22/2018	USA	74	Female	North America	2018-03-23	GISAID
A/Indiana/08/2018	USA	22	Male	North America	2018-02-06	GISAID
A/Wisconsin/80/2018	USA	24	Male	North America	2018-03-26	GISAID
A/South_Dakota/38/2018	USA	5	Female	North America	2018-04-11	GISAID
A/North_Dakota/23/2018	USA	7	Female	North America	2018-04-09	GISAID
A/South_Dakota/22/2018	USA	88	Female	North America	2018-03-26	GISAID
A/South_Dakota/37/2018	USA	14	Female	North America	2018-04-02	GISAID
A/Wisconsin/489/2018	USA	64	Female	North America	2018-03-22	GISAID
A/Wisconsin/490/2018	USA	89	Female	North America	2018-03-24	GISAID
A/Texas/02/2018	USA	66	Female	North America	2018-01-02	GISAID
A/Wisconsin/392/2018	USA	8	Female	North America	2018-02-12	GISAID
A/Wisconsin/393/2018	USA	2	Female	North America	2018-02-12	GISAID
A/Wisconsin/409/2018	USA	47	Female	North America	2018-02-15	GISAID
A/Iowa/55/2018	USA	21	Male	North America	2018-05-07	GISAID
A/Minnesota/38/2018	USA	80	Female	North America	2018-05-10	GISAID
A/Florida/7339/2018	USA	27	Male	North America	2018-02-12	GISAID
A/Indiana/23/2018	USA	18	Female	North America	2018-04-05	GISAID
A/Michigan/346/2018	USA	68	Female	North America	2018-02-24	GISAID
A/Michigan/300/2018	USA	38	Female	North America	2018-02-08	GISAID
A/Michigan/325/2018	USA	10	Male	North America	2018-02-19	GISAID
A/Michigan/74/2018	USA	90	Female	North America	2018-04-04	GISAID
A/Michigan/369/2018	USA	13	Male	North America	2018-03-16	GISAID
A/Michigan/336/2018	USA	16	Female	North America	2018-02-21	GISAID
A/Michigan/67/2018	USA	11	Female	North America	2018-03-26	GISAID
A/Michigan/83/2018	USA	83	Male	North America	2018-04-08	GISAID
A/Michigan/69/2018	USA	56	Female	North America	2018-03-30	GISAID
A/Michigan/340/2018	USA	28	Male	North America	2018-02-22	GISAID
A/Michigan/341/2018	USA	10	Male	North America	2018-02-23	GISAID
A/Arizona/32/2018	USA	3	Female	North America	2018-04-26	GISAID
A/Michigan/378/2018	USA	79	Male	North America	2018-04-24	GISAID
A/Michigan/34/2018	USA	62	Female	North America	2018-01-29	GISAID
A/Michigan/357/2018	USA	22	Female	North America	2018-03-08	GISAID
A/Michigan/229/2018	USA	12	Male	North America	2018-01-27	GISAID
A/Michigan/374/2018	USA	8	Female	North America	2018-03-29	GISAID
A/Michigan/119/2018	USA	17	Male	North America	2018-01-11	GISAID
A/Michigan/208/2018	USA	5	Male	North America	2018-01-24	GISAID
A/Maryland/7419/2018	USA	56	Male	North America	2018-02-19	GISAID
A/Michigan/143/2018	USA	6	Female	North America	2018-01-16	GISAID
A/Pennsylvania/78/2018	USA	19	Male	North America	2018-04-10	GISAID
A/Pennsylvania/79/2018	USA	18	Female	North America	2018-04-10	GISAID
A/Maryland/14/2018	USA	4	Female	North America	2018-02-26	GISAID
A/Virginia/50/2018	USA	2	Male	North America	2018-04-14	GISAID
A/New_Jersey/12/2018	USA	24	Male	North America	2018-02-13	GISAID
A/Maryland/42/2018	USA	31	Female	North America	2018-03-27	GISAID
A/North_Dakota/21/2018	USA	5	Male	North America	2018-03-27	GISAID
A/Guatemala/95/2018	guatemala	10	Female	North America	2018-04-07	GISAID
A/Guatemala/0100/2018	guatemala	9	Female	North America	2018-04-09	GISAID
A/Guatemala/300/2018	guatemala	7	Female	North America	2018-07-07	GISAID
A/Guatemala/974/2018	guatemala	9	Female	North America	2018-11-19	GISAID
A/California/87/2019	USA	1	Male	North America	2019-02-25	GISAID
A/Guatemala/123/2019	guatemala	11	Male	North America	2019-05-17	GISAID
A/Guatemala/329/2018	guatemala	1	Male	North America	2018-07-12	GISAID
A/Guatemala/74/2019	guatemala	7	Male	North America	2019-02-25	GISAID
A/Guatemala/17/2019	guatemala	4	Female	North America	2019-01-28	GISAID
A/Guatemala/27/2019	guatemala	11	Male	North America	2019-01-29	GISAID
A/Guatemala/144/2019	guatemala	14	Male	North America	2019-03-18	GISAID
A/Guatemala/117/2019	guatemala	10	Male	North America	2019-03-12	GISAID
A/Guatemala/0121/2018	guatemala	18	Male	North America	2018-08-17	GISAID
A/Pennsylvania/684/2019	USA	13	Male	North America	2019-02-26	GISAID
A/Florida/9037/2019	USA	22	Female	North America	2019-03-13	GISAID
A/West_Virginia/12/2019	USA	68	Female	North America	2019-01-31	GISAID
A/Ohio/8988/2019	USA	13	Male	North America	2019-02-13	GISAID
A/Guatemala/42/2019	guatemala	1	Female	North America	2019-04-03	GISAID
A/Guatemala/8828/2019	guatemala	2	Female	North America	2019-04-26	GISAID
A/El_Salvador/687/2019	el salvador	9	Male	North America	2019-10-07	GISAID
A/El_Salvador/723/2019	el salvador	8	Female	North America	2019-10-14	GISAID
A/Peru/6019/2019	peru	16	Male	South America	2019-09-06	GISAID
A/Hawaii/59/2019	USA	13	Male	North America	2019-08-10	GISAID
A/California/142/2019	USA	11	Male	North America	2019-05-22	GISAID
A/Utah/01/2020	USA	58	Male	North America	2020-01-08	GISAID
A/Texas/17/2020	USA	72	Male	North America	2020-01-08	GISAID
A/Texas/438/2019	USA	88	Female	North America	2019-12-29	GISAID
A/Guatemala/207/2019	guatemala	8	Male	North America	2019-04-09	GISAID
A/Guatemala/242/2019	guatemala	3	Female	North America	2019-05-06	GISAID
A/Honduras/5229/2019	honduras	51	Female	North America	2019-09-10	GISAID
A/Honduras/5282/2019	honduras	1	Female	North America	2019-09-09	GISAID
A/Guatemala/269/2019	guatemala	8	Female	North America	2019-05-11	GISAID
A/Guatemala/9518/2019	guatemala	22	Female	North America	2019-02-27	GISAID
A/Guatemala/5470/2019	guatemala	26	Female	North America	2019-04-11	GISAID
A/Guatemala/1647/2019	guatemala	1	Female	North America	2019-05-14	GISAID
A/Guatemala/231/2019	guatemala	1	Male	North America	2019-04-30	GISAID
A/Guatemala/10/2019	guatemala	3	Male	North America	2019-06-13	GISAID
A/Guatemala/93/2019	guatemala	32	Male	North America	2019-06-20	GISAID
A/Oklahoma/8059/2019	USA	27	Male	North America	2019-01-22	GISAID
A/Nebraska/8010/2019	USA	41	Female	North America	2019-01-10	GISAID
A/South_Dakota/8821/2019	USA	37	Male	North America	2019-03-11	GISAID
A/Delaware/9334/2019	USA	39	Female	North America	2019-03-28	GISAID
A/Massachusetts/9508/2019	USA	4	Female	North America	2019-04-08	GISAID
A/Arizona/9325/2019	USA	27	Male	North America	2019-03-28	GISAID
A/Delaware/9467/2019	USA	8	Female	North America	2019-03-20	GISAID
A/Massachusetts/9369/2019	USA	10	Female	North America	2019-04-01	GISAID
A/Washington/9449/2019	USA	85	Female	North America	2019-02-28	GISAID
A/Washington/8709/2019	USA	20	Male	North America	2019-02-02	GISAID
A/Washington/9600/2019	USA	29	Female	North America	2019-03-14	GISAID
A/Washington/9603/2019	USA	25	Male	North America	2019-03-18	GISAID
A/Washington/9441/2019	USA	4	Male	North America	2019-03-13	GISAID
A/South_Carolina/8655/2019	USA	23	Male	North America	2019-02-06	GISAID
A/Oklahoma/8996/2019	USA	9	Male	North America	2019-02-11	GISAID
A/Oklahoma/8057/2019	USA	14	Male	North America	2019-01-15	GISAID
A/Nebraska/8011/2019	USA	56	Male	North America	2019-01-17	GISAID
A/Ohio/9408/2019	USA	41	Female	North America	2019-04-01	GISAID
A/England/8743/2019	united kingdom	34	Female	Europe	2019-03-12	GISAID
A/Utah/8842/2019	USA	30	Male	North America	2019-03-11	GISAID
A/Colorado/8732/2019	USA	21	Male	North America	2019-03-11	GISAID
A/Colorado/8731/2019	USA	20	Female	North America	2019-03-11	GISAID
A/Colorado/9331/2019	USA	19	Male	North America	2019-03-12	GISAID
A/Virginia/03/2019	USA	7	Male	North America	2019-01-08	GISAID
A/Michigan/293/2019	USA	6	Male	North America	2019-03-15	GISAID
A/Pennsylvania/868/2019	USA	19	Male	North America	2019-04-17	GISAID
A/New_York/9514/2019	USA	6	Male	North America	2019-03-24	GISAID
A/New_York/9519/2019	USA	5	Male	North America	2019-04-04	GISAID
A/New_York/9527/2019	USA	5	Female	North America	2019-04-07	GISAID
A/New_York/9528/2019	USA	21	Male	North America	2019-04-09	GISAID
A/New_York/9390/2019	USA	21	Male	North America	2019-04-02	GISAID
A/Maryland/8269/2019	USA	53	Female	North America	2019-02-04	GISAID
A/Jamaica/0286/2019	jamaica	4	Male	North America	2019-06-24	GISAID
A/Jamaica/2063/2019	jamaica	71	Female	North America	2019-06-26	GISAID
A/California/98/2019	USA	73	Female	North America	2019-02-24	GISAID
A/Argentina/2840/2019	argentina	2	Female	South America	2019-11-16	GISAID
A/Paraguay/9880/2019	paraguay	9	Male	South America	2019-11-20	GISAID
A/California/100/2019	USA	9	Male	North America	2019-03-01	GISAID
A/California/123/2019	USA	80	Male	North America	2019-04-02	GISAID
A/California/107/2019	USA	6	Male	North America	2019-03-18	GISAID
A/Washington/616/2019	USA	44	Female	North America	2019-04-01	GISAID
A/California/122/2019	USA	84	Female	North America	2019-03-27	GISAID
A/Washington/381/2019	USA	1	Female	North America	2019-03-08	GISAID
A/Washington/261/2019	USA	2	Male	North America	2019-02-25	GISAID
A/Washington/636/2019	USA	25	Female	North America	2019-04-10	GISAID
A/Washington/600/2019	USA	9	Male	North America	2019-03-29	GISAID
A/Washington/409/2019	USA	11	Female	North America	2019-03-11	GISAID
A/Washington/398/2019	USA	38	Male	North America	2019-03-11	GISAID
A/Iowa/83/2018	USA	69	Female	North America	2018-12-27	GISAID
A/South_Dakota/57/2018	USA	2	Male	North America	2018-12-14	GISAID
A/Indiana/21/2019	USA	31	Female	North America	2019-03-19	GISAID
A/Iowa/11/2019	USA	14	Female	North America	2019-02-07	GISAID
A/Pennsylvania/834/2019	USA	38	Female	North America	2019-03-18	GISAID
A/Michigan/91/2019	USA	62	Female	North America	2019-02-11	GISAID
A/Michigan/88/2019	USA	36	Female	North America	2019-02-08	GISAID
A/Pennsylvania/746/2019	USA	36	Female	North America	2019-03-07	GISAID
A/Arizona/09/2019	USA	53	Male	North America	2019-01-19	GISAID
A/Nebraska/17/2018	USA	5	Female	North America	2018-12-17	GISAID
A/Montana/01/2019	USA	1	Female	North America	2019-01-01	GISAID
A/Nebraska/16/2018	USA	45	Male	North America	2018-12-10	GISAID
A/Connecticut/35/2019	USA	48	Female	North America	2019-04-16	GISAID
A/Idaho/14/2019	USA	75	Female	North America	2019-02-18	GISAID
A/Idaho/17/2019	USA	37	Female	North America	2019-03-06	GISAID
A/Washington/477/2019	USA	9	Male	North America	2019-03-15	GISAID
A/Washington/175/2019	USA	48	Male	North America	2019-02-06	GISAID
A/Missouri/10/2019	USA	20	Male	North America	2019-02-11	GISAID
A/Missouri/15/2019	USA	14	Female	North America	2019-02-26	GISAID
A/New_Mexico/24/2019	USA	50	Male	North America	2019-03-25	GISAID
A/Missouri/06/2019	USA	22	Female	North America	2019-01-28	GISAID
A/Texas/9712/2019	USA	4	Male	North America	2019-02-25	GISAID
A/Colorado/27/2019	USA	60	Male	North America	2019-03-25	GISAID
A/England/9033/2019	united kingdom	10	Female	Europe	2019-03-15	GISAID
A/New_Mexico/15/2019	USA	13	Male	North America	2019-02-25	GISAID
A/New_Mexico/25/2019	USA	67	Female	North America	2019-03-30	GISAID
A/South_Dakota/25/2019	USA	3	Male	North America	2019-04-07	GISAID
A/Colorado/8729/2019	USA	58	Male	North America	2019-03-08	GISAID
A/South_Dakota/8820/2019	USA	5	Female	North America	2019-03-11	GISAID
A/South_Dakota/9110/2019	USA	10	Male	North America	2019-03-11	GISAID
A/South_Dakota/9112/2019	USA	24	Male	North America	2019-03-12	GISAID
A/South_Dakota/9114/2019	USA	1	Male	North America	2019-03-18	GISAID
A/South_Dakota/8998/2019	USA	5	Female	North America	2019-02-07	GISAID
A/South_Dakota/14/2019	USA	13	Female	North America	2019-02-20	GISAID
A/South_Dakota/8999/2019	USA	5	Female	North America	2019-02-08	GISAID
A/Colorado/09/2019	USA	14	Female	North America	2019-01-26	GISAID
A/Virginia/04/2019	USA	5	Male	North America	2019-01-07	GISAID
A/Minnesota/15/2019	USA	93	Male	North America	2019-03-02	GISAID
A/Nebraska/8965/2019	USA	28	Male	North America	2019-02-07	GISAID
A/North_Dakota/9552/2019	USA	6	Male	North America	2019-04-04	GISAID
A/Iowa/16/2019	USA	60	Female	North America	2019-02-27	GISAID
A/Iowa/26/2019	USA	68	Male	North America	2019-04-02	GISAID
A/Nebraska/18/2018	USA	1	Male	North America	2018-12-22	GISAID
A/Missouri/9693/2019	USA	20	Female	North America	2019-04-18	GISAID
A/Missouri/9695/2019	USA	18	Male	North America	2019-04-19	GISAID
A/Wyoming/17/2019	USA	1	Male	North America	2019-03-14	GISAID
A/Nebraska/04/2019	USA	69	Male	North America	2019-01-14	GISAID
A/Wyoming/11/2019	USA	15	Female	North America	2019-02-15	GISAID
A/Virginia/33/2019	USA	23	Female	North America	2019-04-13	GISAID
A/Ohio/9106/2019	USA	5	Male	North America	2019-03-20	GISAID
A/Iowa/23/2019	USA	86	Female	North America	2019-03-19	GISAID
A/Kansas/24/2019	USA	33	Female	North America	2019-03-27	GISAID
A/Wisconsin/381/2019	USA	7	Female	North America	2019-03-19	GISAID
A/Wisconsin/446/2019	USA	10	Female	North America	2019-03-25	GISAID
A/Missouri/14/2019	USA	22	Male	North America	2019-02-20	GISAID
A/California/9024/2019	USA	22	Male	North America	2019-03-11	GISAID
A/Missouri/19/2019	USA	71	Female	North America	2019-03-12	GISAID
A/Colorado/10/2019	USA	12	Male	North America	2019-02-01	GISAID
A/Arizona/26/2019	USA	1	Female	North America	2019-05-05	GISAID
A/Arizona/9656/2019	USA	39	Female	North America	2019-04-16	GISAID
A/Utah/14/2019	USA	66	Female	North America	2019-02-13	GISAID
A/Georgia/30/2019	USA	82	Female	North America	2019-04-19	GISAID
A/Utah/9137/2019	USA	23	Male	North America	2019-03-13	GISAID
A/Utah/9584/2019	USA	35	Male	North America	2019-04-01	GISAID
A/Utah/9585/2019	USA	11	Male	North America	2019-04-04	GISAID
A/Pennsylvania/515/2018	USA	56	Female	North America	2018-12-23	GISAID
A/Minnesota/19/2019	USA	86	Female	North America	2019-03-17	GISAID
A/Nebraska/05/2019	USA	3	Male	North America	2019-01-20	GISAID
A/Nebraska/7705/2018	USA	56	Female	North America	2018-12-28	GISAID
A/Colorado/02/2019	USA	78	Female	North America	2019-01-02	GISAID
A/Colorado/13/2019	USA	79	Male	North America	2019-02-11	GISAID
A/Colorado/33/2019	USA	77	Male	North America	2019-04-16	GISAID
A/England/8742/2019	united kingdom	3	Male	Europe	2019-03-12	GISAID
A/Texas/297/2019	USA	14	Female	North America	2019-03-06	GISAID
A/Colorado/8109/2019	USA	17	Female	North America	2019-01-23	GISAID
A/Colorado/9030/2019	USA	22	Male	North America	2019-03-18	GISAID
A/Wisconsin/524/2019	USA	68	Female	North America	2019-04-08	GISAID
A/Colorado/9027/2019	USA	23	Female	North America	2019-03-18	GISAID
A/Wisconsin/485/2019	USA	37	Female	North America	2019-03-30	GISAID
A/Wisconsin/476/2019	USA	62	Male	North America	2019-03-28	GISAID
A/Wisconsin/385/2019	USA	64	Female	North America	2019-03-24	GISAID
A/North_Dakota/04/2019	USA	1	Male	North America	2019-01-17	GISAID
A/North_Dakota/07/2019	USA	14	Male	North America	2019-01-25	GISAID
A/Vina_Del_Mar/47324/2019	chile	2	Female	South America	2019-05-23	GISAID
A/Vina_Del_Mar/64754/2019	chile	1	Male	South America	2019-05-27	GISAID
A/Washington/410/2019	USA	9	Female	North America	2019-03-11	GISAID
A/Washington/611/2019	USA	23	Male	North America	2019-04-01	GISAID
A/Montana/26/2019	USA	57	Female	North America	2019-03-21	GISAID
A/Washington/362/2019	USA	19	Female	North America	2019-03-07	GISAID
A/Washington/382/2019	USA	69	Male	North America	2019-03-08	GISAID
A/Washington/440/2019	USA	11	Male	North America	2019-03-13	GISAID
A/Washington/556/2019	USA	9	Male	North America	2019-03-26	GISAID
A/Washington/355/2019	USA	8	Female	North America	2019-03-06	GISAID
A/Washington/464/2019	USA	42	Female	North America	2019-03-15	GISAID
A/Colorado/8879/2019	USA	20	Female	North America	2019-02-07	GISAID
A/Washington/127/2019	USA	80	Female	North America	2019-02-06	GISAID
A/Colorado/9328/2019	USA	23	Male	North America	2019-03-28	GISAID
A/Washington/275/2019	USA	70	Female	North America	2019-02-26	GISAID
A/Washington/641/2019	USA	52	Female	North America	2019-04-18	GISAID
A/Washington/397/2019	USA	56	Female	North America	2019-03-11	GISAID
A/Washington/607/2019	USA	7	Female	North America	2019-04-01	GISAID
A/Washington/523/2019	USA	1	Female	North America	2019-03-20	GISAID
A/Washington/329/2019	USA	4	Female	North America	2019-03-05	GISAID
A/Washington/393/2019	USA	10	Female	North America	2019-03-11	GISAID
A/Washington/640/2019	USA	72	Male	North America	2019-04-16	GISAID
A/Washington/601/2019	USA	30	Male	North America	2019-03-29	GISAID
A/Pennsylvania/16/2019	USA	21	Male	North America	2019-01-09	GISAID
A/Michigan/49/2019	USA	12	Male	North America	2019-01-24	GISAID
A/Iowa/05/2019	USA	22	Male	North America	2019-01-23	GISAID
A/Illinois/9627/2019	USA	3	Female	North America	2019-04-15	GISAID
A/Illinois/20/2019	USA	62	Female	North America	2019-03-08	GISAID
A/Oklahoma/8337/2019	USA	28	Female	North America	2019-01-29	GISAID
A/Nebraska/01/2019	USA	1	Female	North America	2019-01-03	GISAID
A/Wisconsin/222/2019	USA	17	Male	North America	2019-03-05	GISAID
A/Wisconsin/296/2019	USA	11	Male	North America	2019-03-12	GISAID
A/Nebraska/8966/2019	USA	36	Male	North America	2019-02-07	GISAID
A/Nebraska/8012/2019	USA	22	Female	North America	2019-01-17	GISAID
A/Iowa/82/2018	USA	6	Male	North America	2018-12-26	GISAID
A/Iowa/21/2019	USA	97	Female	North America	2019-03-15	GISAID
A/Pennsylvania/921/2019	USA	20	Female	North America	2019-04-04	GISAID
A/Iowa/14/2019	USA	78	Male	North America	2019-02-18	GISAID
A/Nebraska/7706/2019	USA	29	Female	North America	2019-01-02	GISAID
A/Idaho/42/2018	USA	1	Female	North America	2018-12-31	GISAID
A/Iowa/08/2019	USA	69	Male	North America	2019-01-28	GISAID
A/South_Dakota/06/2019	USA	13	Female	North America	2019-01-23	GISAID
A/South_Dakota/55/2018	USA	1	Male	North America	2018-12-16	GISAID
A/South_Dakota/03/2019	USA	9	Male	North America	2019-01-11	GISAID
A/South_Dakota/07/2019	USA	1	Female	North America	2019-01-23	GISAID
A/South_Dakota/19/2019	USA	16	Female	North America	2019-03-13	GISAID
A/Maine/19/2019	USA	23	Female	North America	2019-03-11	GISAID
A/South_Dakota/09/2019	USA	6	Female	North America	2019-02-08	GISAID
A/South_Dakota/10/2019	USA	14	Male	North America	2019-02-10	GISAID
A/South_Dakota/15/2019	USA	3	Male	North America	2019-02-23	GISAID
A/Nebraska/13/2018	USA	11	Male	North America	2018-12-02	GISAID
A/Iowa/28/2019	USA	23	Female	North America	2019-04-08	GISAID
A/North_Dakota/05/2019	USA	48	Male	North America	2019-01-18	GISAID
A/Missouri/07/2019	USA	23	Male	North America	2019-01-28	GISAID
A/Kansas/19/2019	USA	21	Female	North America	2019-03-12	GISAID
A/California/109/2019	USA	65	Female	North America	2019-03-18	GISAID
A/South_Dakota/61/2018	USA	6	Male	North America	2018-12-21	GISAID
A/South_Dakota/60/2018	USA	15	Male	North America	2018-12-21	GISAID
A/Iowa/79/2018	USA	91	Female	North America	2018-12-30	GISAID
A/Illinois/09/2019	USA	23	Male	North America	2019-02-03	GISAID
A/Illinois/14/2019	USA	18	Female	North America	2019-02-17	GISAID
A/Iowa/03/2019	USA	58	Female	North America	2019-01-14	GISAID
A/Michigan/30/2019	USA	78	Female	North America	2019-01-09	GISAID
A/Nebraska/8783/2019	USA	58	Male	North America	2019-03-11	GISAID
A/Arizona/9016/2019	USA	27	Male	North America	2019-03-13	GISAID
A/Missouri/20/2019	USA	65	Male	North America	2019-03-16	GISAID
A/Missouri/17/2019	USA	11	Male	North America	2019-03-09	GISAID
A/Missouri/23/2019	USA	3	Female	North America	2019-03-28	GISAID
A/South_Dakota/21/2019	USA	92	Male	North America	2019-03-23	GISAID
A/Nebraska/8615/2019	USA	55	Female	North America	2019-02-04	GISAID
A/Nebraska/07/2019	USA	7	Female	North America	2019-01-31	GISAID
A/Wyoming/06/2019	USA	11	Female	North America	2019-02-04	GISAID
A/Utah/35/2019	USA	62	Male	North America	2019-03-31	GISAID
A/Washington/538/2019	USA	3	Male	North America	2019-03-25	GISAID
A/Wyoming/20/2019	USA	15	Male	North America	2019-03-21	GISAID
A/Wyoming/16/2019	USA	5	Male	North America	2019-03-04	GISAID
A/Wyoming/21/2019	USA	11	Female	North America	2019-03-25	GISAID
A/Wisconsin/497/2019	USA	1	Male	North America	2019-04-02	GISAID
A/Michigan/298/2019	USA	8	Male	North America	2019-03-18	GISAID
A/Michigan/122/2019	USA	53	Female	North America	2019-02-19	GISAID
A/Michigan/152/2019	USA	62	Male	North America	2019-02-22	GISAID
A/Michigan/71/2019	USA	44	Female	North America	2019-02-01	GISAID
A/Michigan/282/2019	USA	83	Male	North America	2019-04-02	GISAID
A/Michigan/213/2019	USA	17	Female	North America	2019-03-07	GISAID
A/Michigan/407/2019	USA	21	Female	North America	2019-04-09	GISAID
A/Michigan/347/2019	USA	7	Female	North America	2019-03-26	GISAID
A/Michigan/365/2019	USA	64	Female	North America	2019-03-30	GISAID
A/Michigan/356/2019	USA	51	Female	North America	2019-03-28	GISAID
A/Michigan/376/2019	USA	3	Female	North America	2019-04-02	GISAID
A/Michigan/401/2019	USA	1	Male	North America	2019-04-08	GISAID
A/Michigan/207/2019	USA	38	Female	North America	2019-03-06	GISAID
A/Michigan/255/2019	USA	8	Male	North America	2019-03-13	GISAID
A/Michigan/408/2019	USA	10	Female	North America	2019-04-09	GISAID
A/Michigan/240/2019	USA	45	Female	North America	2019-03-12	GISAID
A/Michigan/208/2019	USA	12	Male	North America	2019-03-06	GISAID
A/Michigan/165/2019	USA	13	Male	North America	2019-02-27	GISAID
A/Michigan/232/2019	USA	11	Female	North America	2019-03-11	GISAID
A/Michigan/323/2019	USA	18	Male	North America	2019-03-21	GISAID
A/Michigan/169/2019	USA	17	Female	North America	2019-02-27	GISAID
A/Michigan/310/2019	USA	55	Male	North America	2019-03-19	GISAID
A/Michigan/411/2019	USA	74	Female	North America	2019-04-10	GISAID
A/New_Jersey/22/2019	USA	18	Male	North America	2019-03-07	GISAID
A/Maryland/21/2019	USA	85	Female	North America	2019-03-30	GISAID
A/Texas/210/2019	USA	45	Male	North America	2019-02-17	GISAID
A/Texas/302/2019	USA	16	Male	North America	2019-03-08	GISAID
A/Virginia/22/2019	USA	35	Female	North America	2019-03-04	GISAID
A/Maryland/8146/2019	USA	10	Female	North America	2019-01-28	GISAID
A/Delaware/27/2019	USA	32	Male	North America	2019-03-30	GISAID
A/New_Hampshire/27/2019	USA	86	Female	North America	2019-04-09	GISAID
A/Wisconsin/277/2019	USA	18	Female	North America	2019-03-11	GISAID
A/Wisconsin/388/2019	USA	24	Female	North America	2019-03-25	GISAID
A/Wisconsin/132/2019	USA	43	Male	North America	2019-03-12	GISAID
A/Wisconsin/530/2019	USA	6	Female	North America	2019-04-08	GISAID
A/Wisconsin/403/2019	USA	71	Female	North America	2019-04-26	GISAID
A/Wisconsin/396/2019	USA	64	Female	North America	2019-04-08	GISAID
A/Wisconsin/404/2019	USA	31	Female	North America	2019-05-01	GISAID
A/Wisconsin/393/2019	USA	50	Male	North America	2019-03-30	GISAID
A/Wisconsin/526/2019	USA	6	Female	North America	2019-04-08	GISAID
A/Washington/404/2019	USA	15	Male	North America	2019-03-11	GISAID
A/Washington/413/2019	USA	12	Male	North America	2019-03-11	GISAID
A/Washington/19/2019	USA	61	Male	North America	2019-01-11	GISAID
A/Washington/422/2019	USA	11	Female	North America	2019-03-12	GISAID
A/Washington/9758/2019	USA	87	Male	North America	2019-03-21	GISAID
A/Washington/159/2019	USA	32	Female	North America	2019-02-05	GISAID
A/Washington/95/2019	USA	9	Male	North America	2019-01-28	GISAID
A/Washington/59/2019	USA	7	Male	North America	2019-01-22	GISAID
A/Washington/377/2019	USA	6	Male	North America	2019-03-08	GISAID
A/Washington/441/2019	USA	6	Female	North America	2019-03-13	GISAID
A/Washington/524/2019	USA	9	Female	North America	2019-03-20	GISAID
A/Washington/300/2019	USA	60	Female	North America	2019-02-28	GISAID
A/Washington/307/2019	USA	13	Male	North America	2019-03-01	GISAID
A/Washington/124/2019	USA	13	Male	North America	2019-02-05	GISAID
A/Washington/249/2019	USA	74	Female	North America	2019-02-22	GISAID
A/Washington/479/2019	USA	60	Male	North America	2019-03-15	GISAID
A/Washington/90/2019	USA	68	Female	North America	2019-01-25	GISAID
A/Washington/130/2019	USA	2	Male	North America	2019-02-16	GISAID
A/Washington/552/2019	USA	25	Female	North America	2019-03-26	GISAID
A/Washington/278/2019	USA	35	Female	North America	2019-02-26	GISAID
A/Washington/9750/2019	USA	22	Female	North America	2019-03-16	GISAID
A/Washington/573/2019	USA	64	Female	North America	2019-03-27	GISAID
A/Washington/500/2019	USA	7	Male	North America	2019-03-18	GISAID
A/Washington/623/2019	USA	7	Female	North America	2019-04-03	GISAID
A/Washington/45/2019	USA	11	Male	North America	2019-01-17	GISAID
A/Washington/27/2019	USA	3	Female	North America	2019-01-15	GISAID
A/Washington/176/2019	USA	57	Female	North America	2019-02-06	GISAID
A/Washington/88/2019	USA	34	Female	North America	2019-01-25	GISAID
A/Washington/279/2019	USA	65	Female	North America	2019-02-26	GISAID
A/Washington/287/2019	USA	10	Female	North America	2019-02-27	GISAID
A/Washington/148/2019	USA	54	Female	North America	2019-02-01	GISAID
A/Washington/149/2019	USA	78	Female	North America	2019-02-01	GISAID
A/Washington/615/2019	USA	12	Male	North America	2019-04-01	GISAID
A/Washington/353/2019	USA	14	Female	North America	2019-03-06	GISAID
A/Washington/547/2019	USA	3	Male	North America	2019-03-25	GISAID
A/Washington/442/2019	USA	5	Male	North America	2019-03-13	GISAID
A/Washington/609/2019	USA	39	Male	North America	2019-04-01	GISAID
A/Washington/154/2019	USA	14	Male	North America	2019-02-04	GISAID
A/Washington/335/2019	USA	38	Female	North America	2019-03-05	GISAID
A/Washington/510/2019	USA	2	Female	North America	2019-03-19	GISAID
A/Washington/9722/2019	USA	25	Female	North America	2019-04-14	GISAID
A/Washington/8852/2019	USA	36	Female	North America	2019-03-12	GISAID
A/Washington/9601/2019	USA	19	Male	North America	2019-03-19	GISAID
A/Washington/342/2019	USA	15	Male	North America	2019-03-05	GISAID
A/Washington/371/2019	USA	31	Female	North America	2019-03-08	GISAID
A/Washington/343/2019	USA	13	Female	North America	2019-03-05	GISAID
A/Washington/160/2019	USA	6	Male	North America	2019-02-05	GISAID
A/Washington/506/2019	USA	56	Female	North America	2019-03-19	GISAID
A/Washington/521/2019	USA	12	Female	North America	2019-03-20	GISAID
A/Washington/447/2019	USA	74	Female	North America	2019-03-13	GISAID
A/Washington/237/2019	USA	6	Female	North America	2019-02-20	GISAID
A/Washington/131/2019	USA	5	Male	North America	2019-02-25	GISAID
A/Washington/543/2019	USA	12	Female	North America	2019-03-25	GISAID
A/Washington/530/2019	USA	27	Female	North America	2019-03-21	GISAID
A/Washington/566/2019	USA	60	Female	North America	2019-03-27	GISAID
A/Washington/502/2019	USA	4	Female	North America	2019-03-19	GISAID
A/Washington/9594/2019	USA	1	Female	North America	2019-03-27	GISAID
A/Washington/426/2019	USA	6	Male	North America	2019-03-12	GISAID
A/Washington/9759/2019	USA	47	Female	North America	2019-03-21	GISAID
A/Washington/336/2019	USA	11	Female	North America	2019-03-05	GISAID
A/Washington/9156/2019	USA	78	Male	North America	2019-03-17	GISAID
A/Washington/180/2019	USA	8	Male	North America	2019-02-07	GISAID
A/Washington/250/2019	USA	62	Female	North America	2019-02-22	GISAID
A/Washington/37/2019	USA	19	Female	North America	2019-02-19	GISAID
A/Washington/408/2019	USA	69	Male	North America	2019-03-11	GISAID
A/Washington/628/2019	USA	3	Male	North America	2019-04-04	GISAID
A/Washington/503/2019	USA	64	Female	North America	2019-03-19	GISAID
A/Washington/630/2019	USA	9	Male	North America	2019-04-05	GISAID
A/Illinois/25/2019	USA	47	Female	North America	2019-04-01	GISAID
A/Washington/317/2019	USA	6	Female	North America	2019-03-04	GISAID
A/Washington/238/2019	USA	46	Female	North America	2019-02-20	GISAID
A/Washington/493/2019	USA	1	Female	North America	2019-03-18	GISAID
A/Washington/376/2019	USA	48	Male	North America	2019-03-08	GISAID
A/Washington/474/2019	USA	13	Male	North America	2019-03-15	GISAID
A/Washington/202/2019	USA	34	Female	North America	2019-02-13	GISAID
A/Washington/557/2019	USA	27	Female	North America	2019-03-26	GISAID
A/Washington/624/2019	USA	35	Male	North America	2019-04-03	GISAID
A/Washington/38/2019	USA	16	Female	North America	2019-01-16	GISAID
A/Washington/533/2019	USA	13	Male	North America	2019-03-22	GISAID
A/Washington/567/2019	USA	14	Male	North America	2019-03-27	GISAID
A/Washington/421/2019	USA	9	Female	North America	2019-03-12	GISAID
A/Washington/194/2019	USA	19	Male	North America	2019-02-12	GISAID
A/Washington/196/2019	USA	21	Male	North America	2019-02-12	GISAID
A/Oregon/22/2019	USA	94	Female	North America	2019-04-08	GISAID
A/Washington/386/2019	USA	1	Male	North America	2019-03-08	GISAID
A/Washington/384/2019	USA	9	Female	North America	2019-03-08	GISAID
A/Washington/385/2019	USA	6	Male	North America	2019-03-08	GISAID
A/Washington/99/2019	USA	17	Male	North America	2019-01-26	GISAID
A/Washington/206/2019	USA	44	Male	North America	2019-02-13	GISAID
A/Washington/211/2019	USA	47	Female	North America	2019-02-14	GISAID
A/Washington/219/2019	USA	73	Female	North America	2019-02-15	GISAID
A/Washington/203/2019	USA	12	Female	North America	2019-02-13	GISAID
A/Washington/338/2019	USA	69	Female	North America	2019-03-05	GISAID
A/Washington/276/2019	USA	44	Female	North America	2019-02-26	GISAID
A/Washington/352/2019	USA	20	Female	North America	2019-03-06	GISAID
A/Washington/526/2019	USA	1	Female	North America	2019-03-21	GISAID
A/Washington/597/2019	USA	13	Female	North America	2019-03-29	GISAID
A/Washington/545/2019	USA	16	Male	North America	2019-03-25	GISAID
A/Washington/9152/2019	USA	58	Female	North America	2019-03-11	GISAID
A/Washington/635/2019	USA	2	Male	North America	2019-04-09	GISAID
A/Washington/469/2019	USA	3	Male	North America	2019-03-15	GISAID
A/Washington/424/2019	USA	33	Female	North America	2019-03-12	GISAID
A/Punta_Arenas/108822/2018	chile	7	Male	South America	2018-12-24	GISAID
A/Paraguay/1839/2018	paraguay	55	Female	South America	2018-07-19	GISAID
A/Paraguay/1838/2018	paraguay	23	Female	South America	2018-07-19	GISAID
A/Peru/0519/2019	peru	10	Male	South America	2019-09-22	GISAID
A/New_Jersey/9383/2019	USA	12	Female	North America	2019-04-02	GISAID
A/California/135/2019	USA	5	Female	North America	2019-04-18	GISAID
A/Albania/0080/2019	albania	36	Male	Europe	2019-03-19	GISAID
A/New_York/04/2019	USA	30	Male	North America	2019-01-21	GISAID
A/Bangor/5717/2019	united kingdom	66	Male	Europe	2019-03-07	GISAID
A/Anglesey/0643/2019	united kingdom	75	Male	Europe	2019-03-09	GISAID
A/Paraguay/1296/2018	paraguay	32	Female	South America	2018-07-16	GISAID
A/Paraguay/1074/2018	paraguay	18	Female	South America	2018-07-15	GISAID
A/Punta_Arenas/102705/2018	chile	1	Male	South America	2018-11-30	GISAID
A/Texas/8069/2019	USA	5	Female	North America	2019-01-18	GISAID
A/South_Carolina/8660/2019	USA	5	Male	North America	2019-02-05	GISAID
A/Arizona/8721/2019	USA	24	Male	North America	2019-03-12	GISAID
A/New_Jersey/8025/2019	USA	5	Female	North America	2019-01-23	GISAID
A/Ohio/9406/2019	USA	6	Female	North America	2019-03-31	GISAID
A/Texas/8839/2019	USA	19	Male	North America	2019-02-11	GISAID
A/Ohio/8330/2019	USA	6	Female	North America	2019-01-31	GISAID
A/Florida/112/2018	USA	4	Female	North America	2018-11-28	GISAID
A/Vermont/14/2019	USA	26	Female	North America	2019-02-27	GISAID
A/Vermont/11/2019	USA	89	Male	North America	2019-02-24	GISAID
A/New_York/26/2019	USA	18	Female	North America	2019-03-05	GISAID
A/Connecticut/14/2019	USA	2	Female	North America	2019-02-15	GISAID
A/Connecticut/10/2019	USA	7	Female	North America	2019-02-03	GISAID
A/Connecticut/27/2019	USA	3	Male	North America	2019-03-30	GISAID
A/Iowa/02/2019	USA	26	Female	North America	2019-01-04	GISAID
A/Florida/119/2018	USA	14	Female	North America	2018-12-03	GISAID
A/Kentucky/03/2019	USA	7	Female	North America	2019-01-08	GISAID
A/Montana/03/2019	USA	91	Male	North America	2019-01-03	GISAID
A/New_York/9518/2019	USA	5	Male	North America	2019-04-04	GISAID
A/Florida/21/2019	USA	8	Female	North America	2019-02-16	GISAID
A/Florida/127/2018	USA	10	Female	North America	2018-12-29	GISAID
A/New_Jersey/12/2019	USA	11	Male	North America	2019-02-07	GISAID
A/Wisconsin/01/2019	USA	27	Male	North America	2019-01-02	GISAID
A/Wisconsin/133/2019	USA	19	Male	North America	2019-03-12	GISAID
A/Wisconsin/451/2019	USA	85	Female	North America	2019-03-25	GISAID
A/Wisconsin/482/2019	USA	52	Female	North America	2019-03-29	GISAID
A/Florida/26/2019	USA	8	Female	North America	2019-02-26	GISAID
A/Pennsylvania/86/2019	USA	26	Female	North America	2019-02-01	GISAID
A/Indiana/44/2018	USA	40	Male	North America	2018-12-31	GISAID
A/Colombia/3962/2019	colombia	13	Male	South America	2019-04-15	GISAID
A/New_York/8976/2019	USA	7	Male	North America	2019-02-10	GISAID
A/New_York/8977/2019	USA	7	Female	North America	2019-02-11	GISAID
A/New_York/8974/2019	USA	6	Male	North America	2019-02-09	GISAID
A/Florida/116/2018	USA	21	Female	North America	2018-12-04	GISAID
A/Wisconsin/52/2019	USA	10	Male	North America	2019-02-03	GISAID
A/Wisconsin/84/2019	USA	3	Male	North America	2019-02-14	GISAID
A/Wisconsin/87/2019	USA	7	Male	North America	2019-02-15	GISAID
A/Wisconsin/58/2019	USA	2	Male	North America	2019-02-06	GISAID
A/Wisconsin/136/2019	USA	8	Male	North America	2019-02-21	GISAID
A/Wisconsin/131/2019	USA	12	Male	North America	2019-03-11	GISAID
A/Wisconsin/262/2019	USA	6	Female	North America	2019-03-09	GISAID
A/Wisconsin/50/2019	USA	36	Male	North America	2019-02-02	GISAID
A/Wisconsin/64/2019	USA	2	Male	North America	2019-02-24	GISAID
A/Wisconsin/279/2019	USA	4	Female	North America	2019-03-11	GISAID
A/Wisconsin/378/2019	USA	7	Female	North America	2019-03-19	GISAID
A/Wisconsin/92/2019	USA	6	Male	North America	2019-02-18	GISAID
A/Wisconsin/301/2019	USA	11	Male	North America	2019-03-12	GISAID
A/Wisconsin/245/2019	USA	4	Male	North America	2019-03-07	GISAID
A/Florida/115/2018	USA	15	Male	North America	2018-12-03	GISAID
A/Pennsylvania/529/2018	USA	22	Female	North America	2018-12-12	GISAID
A/Florida/128/2018	USA	9	Male	North America	2018-12-27	GISAID
A/Alaska/01/2019	USA	75	Female	North America	2019-01-07	GISAID
A/Pennsylvania/923/2019	USA	19	Female	North America	2019-04-06	GISAID
A/Florida/8585/2019	USA	16	Male	North America	2019-02-01	GISAID
A/Illinois/16/2019	USA	18	Female	North America	2019-02-26	GISAID
A/Maryland/06/2019	USA	12	Male	North America	2019-01-20	GISAID
A/Maryland/19/2019	USA	3	Male	North America	2019-03-18	GISAID
A/Maryland/08/2019	USA	1	Male	North America	2019-01-23	GISAID
A/Maryland/23/2019	USA	86	Male	North America	2019-03-31	GISAID
A/Delaware/33/2019	USA	2	Female	North America	2019-04-12	GISAID
A/West_Virginia/28/2019	USA	15	Female	North America	2019-03-31	GISAID
A/West_Virginia/34/2019	USA	59	Female	North America	2019-04-20	GISAID
A/Florida/14/2019	USA	1	Female	North America	2019-01-25	GISAID
A/West_Virginia/24/2019	USA	26	Female	North America	2019-03-15	GISAID
A/Pennsylvania/773/2019	USA	44	Male	North America	2019-03-11	GISAID
A/Pennsylvania/800/2019	USA	88	Male	North America	2019-03-02	GISAID
A/Wisconsin/99/2019	USA	59	Female	North America	2019-02-10	GISAID
A/Washington/363/2019	USA	65	Male	North America	2019-03-07	GISAID
A/Washington/367/2019	USA	6	Female	North America	2019-03-07	GISAID
A/Florida/121/2018	USA	3	Female	North America	2018-12-11	GISAID
A/Haiti/0587/2019	haiti	8	Male	North America	2019-01-28	GISAID
A/Haiti/10393/2019	haiti	3	Male	North America	2019-03-19	GISAID
A/Haiti/10588/2019	haiti	9	Female	North America	2019-03-21	GISAID
A/Haiti/60002/2019	haiti	7	Male	North America	2019-04-01	GISAID
A/Haiti/60172/2019	haiti	1	Male	North America	2019-04-15	GISAID
A/Haiti/10260/2019	haiti	6	Female	North America	2019-03-14	GISAID
A/Haiti/40253/2019	haiti	6	Male	North America	2019-03-12	GISAID
A/Haiti/20284/2019	haiti	7	Male	North America	2019-04-10	GISAID
A/Florida/11/2019	USA	3	Female	North America	2019-01-22	GISAID
A/Haiti/90360/2019	haiti	5	Female	North America	2019-01-24	GISAID
A/Haiti/80155/2019	haiti	1	Female	North America	2019-02-25	GISAID
A/Haiti/80056/2019	haiti	13	Male	North America	2019-02-28	GISAID
A/Haiti/60202/2019	haiti	1	Male	North America	2019-04-15	GISAID
A/Haiti/30122/2019	haiti	13	Female	North America	2019-04-08	GISAID
A/Haiti/20233/2019	haiti	6	Female	North America	2019-03-25	GISAID
A/Haiti/30635/2019	haiti	12	Male	North America	2019-03-25	GISAID
A/Haiti/40031/2019	haiti	7	Male	North America	2019-03-26	GISAID
A/California/106/2019	USA	13	Female	North America	2019-03-17	GISAID
A/Florida/13/2019	USA	12	Male	North America	2019-01-23	GISAID
A/Pennsylvania/710/2019	USA	8	Male	North America	2019-03-03	GISAID
A/Ohio/02/2019	USA	71	Female	North America	2019-01-09	GISAID
A/Louisiana/06/2019	USA	11	Male	North America	2019-01-22	GISAID
A/New_Mexico/29/2018	USA	60	Female	North America	2018-12-11	GISAID
A/New_York/7570/2018	USA	21	Male	North America	2018-11-27	GISAID
A/Pennsylvania/513/2018	USA	89	Male	North America	2018-12-12	GISAID
A/New_Jersey/01/2019	USA	5	Male	North America	2019-01-13	GISAID
A/Michigan/260/2019	USA	78	Male	North America	2019-03-14	GISAID
A/Delaware/46/2018	USA	20	Female	North America	2018-12-11	GISAID
A/Wisconsin/37/2019	USA	2	Female	North America	2019-01-28	GISAID
A/Pennsylvania/781/2019	USA	32	Female	North America	2019-03-12	GISAID
A/New_Jersey/29/2019	USA	22	Male	North America	2019-04-09	GISAID
A/Vermont/21/2019	USA	69	Female	North America	2019-03-30	GISAID
A/North_Dakota/18/2019	USA	7	Female	North America	2019-03-14	GISAID
A/Florida/49/2019	USA	16	Female	North America	2019-04-15	GISAID
A/Florida/8584/2019	USA	1	Male	North America	2019-02-01	GISAID
A/Louisiana/24/2019	USA	82	Male	North America	2019-03-16	GISAID
A/Louisiana/32/2019	USA	48	Female	North America	2019-04-10	GISAID
A/California/141/2019	USA	7	Female	North America	2019-05-22	GISAID
A/Guatemala/91/2019	guatemala	1	Female	North America	2019-04-12	GISAID
A/Guatemala/174/2019	guatemala	4	Female	North America	2019-06-25	GISAID
A/Guatemala/110/2019	guatemala	9	Female	North America	2019-05-07	GISAID
A/Guatemala/227/2019	guatemala	1	Female	North America	2019-08-05	GISAID
A/Louisiana/07/2019	USA	20	Female	North America	2019-01-22	GISAID
A/Honduras/4619/2019	honduras	1	Female	North America	2019-06-05	GISAID
A/Delaware/16/2019	USA	69	Male	North America	2019-02-21	GISAID
A/Delaware/17/2019	USA	20	Female	North America	2019-02-21	GISAID
A/Delaware/18/2019	USA	22	Female	North America	2019-03-08	GISAID
A/Delaware/09/2019	USA	56	Female	North America	2019-01-22	GISAID
A/Delaware/11/2019	USA	1	Female	North America	2019-02-04	GISAID
A/Washington/170/2019	USA	7	Female	North America	2019-03-21	GISAID
A/Washington/488/2019	USA	7	Male	North America	2019-03-18	GISAID
A/Washington/559/2019	USA	10	Female	North America	2019-03-26	GISAID
A/Oregon/21/2019	USA	66	Female	North America	2019-04-06	GISAID
A/Washington/475/2019	USA	13	Female	North America	2019-03-15	GISAID
A/Washington/478/2019	USA	77	Female	North America	2019-03-15	GISAID
A/Maine/18/2019	USA	61	Female	North America	2019-03-18	GISAID
A/California/138/2019	USA	77	Male	North America	2019-05-03	GISAID
A/Massachusetts/03/2019	USA	14	Male	North America	2019-01-12	GISAID
A/Wisconsin/145/2019	USA	81	Male	North America	2019-02-23	GISAID
A/Wisconsin/23/2019	USA	14	Male	North America	2019-01-25	GISAID
A/Wisconsin/94/2019	USA	5	Male	North America	2019-02-18	GISAID
A/Wisconsin/79/2019	USA	13	Female	North America	2019-02-12	GISAID
A/Wisconsin/467/2019	USA	5	Female	North America	2019-03-27	GISAID
A/Wisconsin/67/2019	USA	88	Male	North America	2019-02-28	GISAID
A/Wisconsin/481/2019	USA	34	Female	North America	2019-03-29	GISAID
A/Pennsylvania/586/2019	USA	4	Male	North America	2019-02-11	GISAID
A/Pennsylvania/716/2019	USA	8	Male	North America	2019-03-04	GISAID
A/Pennsylvania/793/2019	USA	15	Male	North America	2019-03-14	GISAID
A/Pennsylvania/547/2019	USA	34	Female	North America	2019-02-08	GISAID
A/Pennsylvania/557/2019	USA	6	Male	North America	2019-02-11	GISAID
A/Pennsylvania/593/2019	USA	68	Female	North America	2019-02-13	GISAID
A/Pennsylvania/860/2019	USA	40	Female	North America	2019-03-24	GISAID
A/Pennsylvania/861/2019	USA	61	Male	North America	2019-03-24	GISAID
A/Pennsylvania/916/2019	USA	35	Male	North America	2019-04-01	GISAID
A/Pennsylvania/705/2019	USA	25	Female	North America	2019-03-01	GISAID
A/Pennsylvania/720/2019	USA	7	Male	North America	2019-03-04	GISAID
A/Pennsylvania/645/2019	USA	3	Male	North America	2019-02-20	GISAID
A/Pennsylvania/787/2019	USA	21	Female	North America	2019-03-13	GISAID
A/Pennsylvania/905/2019	USA	40	Female	North America	2019-03-28	GISAID
A/Pennsylvania/943/2019	USA	35	Female	North America	2019-04-29	GISAID
A/Pennsylvania/605/2019	USA	11	Male	North America	2019-02-15	GISAID
A/Pennsylvania/633/2019	USA	8	Female	North America	2019-02-20	GISAID
A/Pennsylvania/941/2019	USA	61	Female	North America	2019-04-20	GISAID
A/Michigan/404/2019	USA	12	Male	North America	2019-04-08	GISAID
A/Michigan/125/2019	USA	66	Male	North America	2019-02-24	GISAID
A/Michigan/190/2019	USA	40	Female	North America	2019-03-04	GISAID
A/Michigan/22/2019	USA	84	Male	North America	2019-01-17	GISAID
A/Virginia/30/2019	USA	30	Female	North America	2019-04-01	GISAID
A/Ohio/41/2018	USA	10	Female	North America	2018-12-18	GISAID
A/Michigan/358/2019	USA	21	Female	North America	2019-03-28	GISAID
A/Michigan/319/2019	USA	17	Female	North America	2019-03-20	GISAID
A/Michigan/342/2019	USA	2	Male	North America	2019-03-25	GISAID
A/Michigan/398/2019	USA	14	Female	North America	2019-04-05	GISAID
A/Michigan/53/2019	USA	20	Female	North America	2019-01-25	GISAID
A/Connecticut/05/2019	USA	73	Female	North America	2019-01-21	GISAID
A/Hawaii/23/2019	USA	7	Female	North America	2019-03-27	GISAID
A/Pennsylvania/858/2019	USA	22	Female	North America	2019-03-23	GISAID
A/Virginia/8849/2019	USA	4	Female	North America	2019-03-12	GISAID
A/Ohio/8315/2019	USA	34	Male	North America	2019-01-29	GISAID
A/Pennsylvania/908/2019	USA	67	Male	North America	2019-03-29	GISAID
A/Texas/9127/2019	USA	6	Male	North America	2019-03-04	GISAID
A/Pennsylvania/928/2019	USA	20	Male	North America	2019-04-08	GISAID
A/Massachusetts/19/2019	USA	19	Female	North America	2019-03-11	GISAID
A/Michigan/300/2019	USA	63	Female	North America	2019-03-18	GISAID
A/Michigan/156/2019	USA	19	Female	North America	2019-02-25	GISAID
A/Michigan/92/2019	USA	13	Female	North America	2019-02-11	GISAID
A/Michigan/112/2019	USA	13	Male	North America	2019-02-15	GISAID
A/Michigan/113/2019	USA	6	Female	North America	2019-02-15	GISAID
A/Michigan/36/2019	USA	2	Male	North America	2019-02-07	GISAID
A/Wisconsin/444/2019	USA	13	Male	North America	2019-03-25	GISAID
A/Iowa/20/2019	USA	21	Male	North America	2019-03-11	GISAID
A/Michigan/34/2019	USA	47	Female	North America	2019-02-02	GISAID
A/Wisconsin/297/2019	USA	7	Female	North America	2019-03-12	GISAID
A/Wisconsin/223/2019	USA	6	Male	North America	2019-03-05	GISAID
A/Wisconsin/232/2019	USA	63	Male	North America	2019-03-06	GISAID
A/Wisconsin/447/2019	USA	38	Female	North America	2019-03-25	GISAID
A/Wisconsin/460/2019	USA	7	Male	North America	2019-03-26	GISAID
A/Wisconsin/488/2019	USA	75	Male	North America	2019-04-01	GISAID
A/Wisconsin/364/2019	USA	8	Female	North America	2019-03-18	GISAID
A/Wisconsin/428/2019	USA	5	Female	North America	2019-03-22	GISAID
A/Wisconsin/468/2019	USA	7	Female	North America	2019-03-27	GISAID
A/Wisconsin/483/2019	USA	3	Male	North America	2019-03-29	GISAID
A/Ohio/40/2018	USA	8	Female	North America	2018-12-17	GISAID
A/Michigan/403/2019	USA	11	Male	North America	2019-04-08	GISAID
A/Michigan/316/2019	USA	7	Male	North America	2019-03-20	GISAID
A/Michigan/262/2019	USA	46	Female	North America	2019-03-14	GISAID
A/Michigan/335/2019	USA	30	Female	North America	2019-03-23	GISAID
A/Pennsylvania/69/2019	USA	37	Female	North America	2019-01-28	GISAID
A/Pennsylvania/26/2019	USA	17	Female	North America	2019-01-16	GISAID
A/Pennsylvania/729/2019	USA	4	Female	North America	2019-03-05	GISAID
A/Pennsylvania/753/2019	USA	48	Female	North America	2019-03-08	GISAID
A/Pennsylvania/595/2019	USA	3	Male	North America	2019-02-13	GISAID
A/Pennsylvania/690/2019	USA	55	Male	North America	2019-02-27	GISAID
A/Pennsylvania/699/2019	USA	7	Female	North America	2019-02-28	GISAID
A/Pennsylvania/882/2019	USA	4	Female	North America	2019-03-21	GISAID
A/Massachusetts/07/2019	USA	18	Male	North America	2019-01-24	GISAID
A/West_Virginia/23/2019	USA	5	Female	North America	2019-03-11	GISAID
A/Pennsylvania/70/2019	USA	26	Female	North America	2019-01-28	GISAID
A/Michigan/238/2019	USA	20	Female	North America	2019-03-12	GISAID
A/Michigan/410/2019	USA	1	Male	North America	2019-04-10	GISAID
A/Kentucky/07/2019	USA	69	Male	North America	2019-01-23	GISAID
A/Pennsylvania/707/2019	USA	67	Female	North America	2019-03-02	GISAID
A/Pennsylvania/837/2019	USA	68	Male	North America	2019-03-19	GISAID
A/Pennsylvania/558/2019	USA	23	Male	North America	2019-02-11	GISAID
A/Pennsylvania/663/2019	USA	62	Female	North America	2019-02-23	GISAID
A/Michigan/96/2019	USA	55	Male	North America	2019-02-12	GISAID
A/Ohio/8987/2019	USA	66	Female	North America	2019-02-13	GISAID
A/Pennsylvania/538/2019	USA	5	Male	North America	2019-02-06	GISAID
A/Pennsylvania/544/2019	USA	76	Male	North America	2019-02-07	GISAID
A/Germany/9055/2019	germany	8	Female	Europe	2019-02-25	GISAID
A/New_Jersey/9382/2019	USA	8	Male	North America	2019-04-01	GISAID
A/Bolivia/3906/2018	Bolivia	7	Female	South America	2018-09-10	GISAID
A/Iquique/96295/2018	chile	1	Male	South America	2018-10-28	GISAID
A/Italy/8763/2019	italy	1	Male	Europe	2019-03-08	GISAID
A/Netherlands/10050/2019	netherlands	15	Male	Europe	2019-02-05	GISAID
A/Macedonia/1350/2019	macedonia	2	Female	Europe	2019-03-18	GISAID
A/Spain/8834/2019	spain	4	Female	Europe	2019-02-09	GISAID
A/Abu_Dhabi/034/2019	united arab emirates	5	Female	West Asia	2019-01-26	GISAID
A/Italy/9499/2019	italy	33	Male	Europe	2019-03-19	GISAID
A/Santiago/103167/2018	chile	4	Male	South America	2018-11-29	GISAID
A/Santiago/103008/2018	chile	2	Male	South America	2018-11-29	GISAID
A/Rhode_Island/21/2019	USA	57	Female	North America	2019-03-28	GISAID
A/Ulaanbaatar/1101/2019	mongolia	5	Female	West Asia	2019-02-18	GISAID
A/Macedonia/1402/2019	macedonia	12	Male	Europe	2019-03-25	GISAID
A/Macedonia/1430/2019	macedonia	35	Female	Europe	2019-04-03	GISAID
A/Belgium/G0339/2019	belgium	32	Female	Europe	2019-03-05	GISAID
A/Montana/8781/2019	USA	24	Male	North America	2019-03-11	GISAID
A/Belgium/G0321/2019	belgium	13	Male	Europe	2019-02-23	GISAID
A/Pennsylvania/84/2019	USA	24	Male	North America	2019-01-31	GISAID
A/Belgium/S1346/2019	belgium	85	Female	Europe	2019-02-19	GISAID
A/Guadeloupe/629/2019	guadeloupe	8	Female	North America	2019-03-12	GISAID
A/Netherlands/10171/2019	netherlands	52	Male	Europe	2019-03-11	GISAID
A/Belgium/9021/2019	belgium	4	Female	Europe	2019-02-15	GISAID
A/Belgium/G0358/2019	belgium	11	Female	Europe	2019-03-08	GISAID
A/Macedonia/1438/2019	macedonia	5	Male	Europe	2019-04-04	GISAID
A/Belgium/S1329/2019	belgium	82	Female	Europe	2019-02-20	GISAID
A/Washington/43/2019	USA	63	Male	North America	2019-01-17	GISAID
A/Washington/96/2019	USA	72	Male	North America	2019-01-28	GISAID
A/Utah/32/2019	USA	3	Female	North America	2019-04-18	GISAID
A/Belgium/S1355/2019	belgium	57	Female	Europe	2019-02-22	GISAID
A/England/9337/2019	united kingdom	23	Female	Europe	2019-03-28	GISAID
A/England/9662/2019	united kingdom	33	Male	Europe	2019-04-22	GISAID
A/England/9658/2019	united kingdom	25	Female	Europe	2019-04-16	GISAID
A/England/9659/2019	united kingdom	25	Male	Europe	2019-04-18	GISAID
A/Germany/9492/2019	germany	29	Female	Europe	2019-04-01	GISAID
A/Germany/9353/2019	germany	2	Male	Europe	2019-03-09	GISAID
A/Germany/9674/2019	germany	7	Male	Europe	2019-02-12	GISAID
A/Germany/9044/2019	germany	39	Female	Europe	2019-02-08	GISAID
A/Germany/9053/2019	germany	29	Male	Europe	2019-02-19	GISAID
A/Germany/9673/2019	germany	9	Male	Europe	2019-02-11	GISAID
A/Germany/9046/2019	germany	36	Female	Europe	2019-02-12	GISAID
A/Germany/9047/2019	germany	24	Female	Europe	2019-02-14	GISAID
A/Germany/9485/2019	germany	9	Female	Europe	2019-03-21	GISAID
A/Germany/9050/2019	germany	2	Female	Europe	2019-02-15	GISAID
A/Germany/9354/2019	germany	5	Male	Europe	2019-03-11	GISAID
A/Germany/9486/2019	germany	6	Male	Europe	2019-03-25	GISAID
A/Germany/9359/2019	germany	36	Male	Europe	2019-03-20	GISAID
A/Germany/9355/2019	germany	2	Female	Europe	2019-03-12	GISAID
A/Germany/9357/2019	germany	43	Female	Europe	2019-03-14	GISAID
A/Germany/9358/2019	germany	5	Female	Europe	2019-03-18	GISAID
A/Santiago/103161/2018	chile	28	Female	South America	2018-12-05	GISAID
A/New_Jersey/8786/2019	USA	2	Male	North America	2019-03-12	GISAID
A/Florida/92/2018	USA	11	Male	North America	2018-10-18	GISAID
A/Florida/99/2018	USA	10	Male	North America	2018-11-02	GISAID
A/Louisiana/34/2019	USA	33	Male	North America	2019-04-24	GISAID
A/Florida/123/2018	USA	3	Female	North America	2018-12-20	GISAID
A/Pennsylvania/525/2018	USA	1	Male	North America	2019-01-22	GISAID
A/Pennsylvania/845/2019	USA	26	Female	North America	2019-03-20	GISAID
A/Pennsylvania/821/2019	USA	24	Female	North America	2019-03-15	GISAID
A/Pennsylvania/797/2019	USA	45	Female	North America	2019-03-15	GISAID
A/Maryland/63/2018	USA	16	Male	North America	2018-12-29	GISAID
A/Maryland/01/2019	USA	16	Male	North America	2019-01-02	GISAID
A/Indiana/11/2019	USA	10	Female	North America	2019-02-12	GISAID
A/Washington/622/2019	USA	44	Female	North America	2019-04-03	GISAID
A/New_York/57/2018	USA	30	Female	North America	2018-12-15	GISAID
A/New_Jersey/58/2018	USA	99	Male	North America	2018-12-25	GISAID
A/Michigan/256/2019	USA	6	Female	North America	2019-03-13	GISAID
A/Maryland/61/2018	USA	10	Male	North America	2018-12-08	GISAID
A/New_York/32/2019	USA	38	Female	North America	2019-04-03	GISAID
A/Ohio/8807/2019	USA	4	Female	North America	2019-03-14	GISAID
A/Oregon/12/2019	USA	14	Female	North America	2019-03-05	GISAID
A/Ohio/8313/2019	USA	37	Female	North America	2019-01-25	GISAID
A/Washington/9721/2019	USA	25	Female	North America	2019-04-15	GISAID
A/New_York/9090/2019	USA	18	Female	North America	2019-03-19	GISAID
A/New_Jersey/9085/2019	USA	32	Male	North America	2019-03-18	GISAID
A/New_Jersey/9380/2019	USA	4	Female	North America	2019-03-28	GISAID
A/New_Jersey/9385/2019	USA	6	Female	North America	2019-04-02	GISAID
A/New_Jersey/9510/2019	USA	27	Female	North America	2019-04-08	GISAID
A/New_York/55/2018	USA	11	Male	North America	2018-12-13	GISAID
A/Pennsylvania/748/2019	USA	36	Female	North America	2019-03-07	GISAID
A/Pennsylvania/772/2019	USA	55	Female	North America	2019-03-11	GISAID
A/Virginia/19/2019	USA	42	Male	North America	2019-02-18	GISAID
A/Tennessee/40/2019	USA	78	Male	North America	2019-02-21	GISAID
A/Virginia/9143/2019	USA	4	Female	North America	2019-03-15	GISAID
A/Virginia/14/2019	USA	4	Male	North America	2019-02-19	GISAID
A/Virginia/8847/2019	USA	58	Female	North America	2019-03-13	GISAID
A/Virginia/9012/2019	USA	11	Male	North America	2019-02-08	GISAID
A/Tennessee/63/2019	USA	76	Male	North America	2019-04-03	GISAID
A/Oklahoma/02/2019	USA	8	Male	North America	2019-01-10	GISAID
A/Washington/161/2019	USA	40	Female	North America	2019-02-05	GISAID
A/Oregon/06/2019	USA	78	Female	North America	2019-02-06	GISAID
A/Oregon/05/2019	USA	16	Female	North America	2019-02-04	GISAID
A/Washington/449/2019	USA	63	Female	North America	2019-03-13	GISAID
A/New_Jersey/9509/2019	USA	3	Male	North America	2019-04-04	GISAID
A/Connecticut/25/2019	USA	88	Male	North America	2019-03-15	GISAID
A/Rhode_Island/08/2019	USA	19	Female	North America	2019-01-30	GISAID
A/Texas/304/2019	USA	60	Female	North America	2019-03-09	GISAID
A/Washington/33/2019	USA	6	Female	North America	2019-01-20	GISAID
A/Washington/44/2019	USA	31	Female	North America	2019-01-17	GISAID
A/Washington/380/2019	USA	1	Male	North America	2019-03-08	GISAID
A/Washington/598/2019	USA	58	Male	North America	2019-03-29	GISAID
A/Washington/9760/2019	USA	90	Male	North America	2019-03-26	GISAID
A/Washington/492/2019	USA	73	Male	North America	2019-03-18	GISAID
A/Washington/9753/2019	USA	32	Female	North America	2019-03-22	GISAID
A/Washington/520/2019	USA	21	Male	North America	2019-03-20	GISAID
A/Washington/340/2019	USA	38	Female	North America	2019-03-05	GISAID
A/Washington/341/2019	USA	6	Female	North America	2019-03-05	GISAID
A/Washington/290/2019	USA	32	Female	North America	2019-02-27	GISAID
A/Washington/428/2019	USA	12	Male	North America	2019-03-12	GISAID
A/Washington/537/2019	USA	41	Male	North America	2019-03-23	GISAID
A/Washington/429/2019	USA	41	Female	North America	2019-03-12	GISAID
A/Washington/490/2019	USA	47	Male	North America	2019-03-18	GISAID
A/Washington/465/2019	USA	17	Female	North America	2019-03-15	GISAID
A/Washington/612/2019	USA	40	Male	North America	2019-04-01	GISAID
A/Washington/588/2019	USA	40	Female	North America	2019-03-28	GISAID
A/Washington/590/2019	USA	18	Male	North America	2019-03-28	GISAID
A/Washington/619/2019	USA	46	Female	North America	2019-04-02	GISAID
A/Washington/589/2019	USA	20	Female	North America	2019-03-28	GISAID
A/Japan/9070/2019	japan	1	Male	Japan Korea	2019-03-12	GISAID
A/Alabama/07/2019	USA	7	Female	North America	2019-01-17	GISAID
A/Montana/08/2019	USA	40	Female	North America	2019-01-26	GISAID
A/Idaho/23/2019	USA	9	Male	North America	2019-04-07	GISAID
A/Washington/9145/2019	USA	34	Male	North America	2019-03-15	GISAID
A/Montana/21/2019	USA	84	Female	North America	2019-02-27	GISAID
A/Delaware/50/2018	USA	41	Male	North America	2018-12-25	GISAID
A/Florida/9471/2019	USA	21	Female	North America	2019-03-31	GISAID
A/Florida/7979/2019	USA	17	Male	North America	2019-01-23	GISAID
A/Pennsylvania/798/2019	USA	32	Female	North America	2019-02-28	GISAID
A/New_Jersey/10/2019	USA	21	Male	North America	2019-02-06	GISAID
A/New_Jersey/14/2019	USA	18	Female	North America	2019-02-11	GISAID
A/Bolivia/563/2019	Bolivia	2	Female	South America	2019-05-21	GISAID
A/England/9336/2019	united kingdom	8	Male	Europe	2019-03-26	GISAID
A/New_York/9632/2019	USA	20	Male	North America	2019-04-03	GISAID
A/North_Dakota/9397/2019	USA	4	Male	North America	2019-04-01	GISAID
A/New_York/9512/2019	USA	20	Male	North America	2019-03-23	GISAID
A/Florida/9472/2019	USA	23	Male	North America	2019-04-01	GISAID
A/Missouri/9629/2019	USA	3	Male	North America	2019-04-15	GISAID
A/Michigan/123/2019	USA	89	Male	North America	2019-02-20	GISAID
A/Jamaica/6395/2019	jamaica	21	Male	North America	2019-02-07	GISAID
A/Tennessee/30/2019	USA	53	Male	North America	2019-02-12	GISAID
A/Tennessee/29/2019	USA	80	Female	North America	2019-02-11	GISAID
A/Tennessee/64/2018	USA	59	Female	North America	2018-02-04	GISAID
A/Tennessee/25/2019	USA	85	Female	North America	2019-02-07	GISAID
A/Tennessee/67/2019	USA	52	Female	North America	2019-04-17	GISAID
A/Rhode_Island/24/2019	USA	83	Female	North America	2019-04-11	GISAID
A/Florida/59/2019	USA	53	Female	North America	2019-04-23	GISAID
A/Tennessee/28/2019	USA	70	Male	North America	2019-02-11	GISAID
A/Michigan/378/2019	USA	5	Male	North America	2019-04-03	GISAID
A/Michigan/351/2019	USA	4	Male	North America	2019-03-27	GISAID
A/Michigan/402/2019	USA	2	Female	North America	2019-04-08	GISAID
A/Michigan/168/2019	USA	13	Male	North America	2019-02-27	GISAID
A/Michigan/166/2019	USA	11	Female	North America	2019-02-27	GISAID
A/Michigan/167/2019	USA	14	Female	North America	2019-02-27	GISAID
A/Michigan/161/2019	USA	10	Female	North America	2019-02-26	GISAID
A/Nevada/22/2019	USA	83	Female	North America	2019-03-25	GISAID
A/Washington/604/2019	USA	29	Female	North America	2019-03-30	GISAID
A/California/10/2019	USA	69	Female	North America	2019-01-08	GISAID
A/Missouri/05/2019	USA	17	Male	North America	2019-01-23	GISAID
A/Utah/34/2019	USA	61	Male	North America	2019-04-26	GISAID
A/Michigan/274/2019	USA	95	Female	North America	2019-03-15	GISAID
A/Michigan/412/2019	USA	83	Female	North America	2019-04-11	GISAID
A/Colorado/15/2019	USA	3	Female	North America	2019-02-17	GISAID
A/Mississippi/01/2019	USA	2	Female	North America	2019-01-03	GISAID
A/Mississippi/16/2019	USA	10	Male	North America	2019-03-04	GISAID
A/Maryland/02/2019	USA	10	Male	North America	2019-01-02	GISAID
A/Pennsylvania/840/2019	USA	55	Male	North America	2019-03-19	GISAID
A/Pennsylvania/05/2019	USA	26	Male	North America	2019-01-22	GISAID
A/Pennsylvania/08/2019	USA	24	Male	North America	2019-01-23	GISAID
A/Pennsylvania/19/2019	USA	28	Female	North America	2019-01-11	GISAID
A/Pennsylvania/564/2019	USA	65	Female	North America	2019-02-11	GISAID
A/Pennsylvania/599/2019	USA	11	Male	North America	2019-02-14	GISAID
A/Pennsylvania/634/2019	USA	8	Male	North America	2019-02-20	GISAID
A/Pennsylvania/874/2019	USA	5	Male	North America	2019-03-14	GISAID
A/Pennsylvania/778/2019	USA	10	Female	North America	2019-03-12	GISAID
A/Pennsylvania/81/2019	USA	13	Female	North America	2019-01-30	GISAID
A/Pennsylvania/744/2019	USA	4	Male	North America	2019-03-07	GISAID
A/Pennsylvania/791/2019	USA	7	Male	North America	2019-03-14	GISAID
A/Tennessee/09/2019	USA	49	Female	North America	2019-02-04	GISAID
A/Tennessee/65/2018	USA	48	Female	North America	2018-02-05	GISAID
A/Tennessee/67/2018	USA	66	Male	North America	2018-12-26	GISAID
A/Tennessee/53/2019	USA	66	Female	North America	2019-03-13	GISAID
A/Tennessee/60/2018	USA	13	Male	North America	2018-12-07	GISAID
A/Tennessee/19/2019	USA	37	Female	North America	2019-01-31	GISAID
A/Ohio/8982/2019	USA	14	Female	North America	2019-02-11	GISAID
A/Ohio/9564/2019	USA	7	Male	North America	2019-04-10	GISAID
A/Ohio/9411/2019	USA	33	Female	North America	2019-04-03	GISAID
A/Ohio/9407/2019	USA	26	Male	North America	2019-03-31	GISAID
A/Ohio/9409/2019	USA	32	Male	North America	2019-04-01	GISAID
A/Texas/8387/2019	USA	9	Male	North America	2019-01-17	GISAID
A/Arkansas/04/2019	USA	6	Male	North America	2019-01-22	GISAID
A/Arkansas/09/2019	USA	4	Female	North America	2019-01-30	GISAID
A/Tennessee/55/2018	USA	19	Male	North America	2018-11-02	GISAID
A/Tennessee/22/2019	USA	80	Female	North America	2019-02-01	GISAID
A/Texas/9719/2019	USA	16	Male	North America	2019-03-18	GISAID
A/Tennessee/66/2018	USA	82	Female	North America	2018-12-20	GISAID
A/Virginia/8400/2019	USA	35	Female	North America	2019-01-29	GISAID
A/Tennessee/64/2019	USA	52	Female	North America	2019-04-08	GISAID
A/Washington/217/2019	USA	42	Female	North America	2019-02-15	GISAID
A/Washington/392/2019	USA	14	Female	North America	2019-03-11	GISAID
A/Washington/539/2019	USA	5	Male	North America	2019-03-25	GISAID
A/Ohio/8638/2019	USA	78	Female	North America	2019-02-10	GISAID
A/California/80/2019	USA	76	Female	North America	2019-02-20	GISAID
A/Ohio/8325/2019	USA	10	Female	North America	2019-01-31	GISAID
A/Tennessee/68/2018	USA	80	Female	North America	2018-12-28	GISAID
A/Pennsylvania/823/2019	USA	39	Female	North America	2019-03-16	GISAID
A/Tennessee/63/2018	USA	76	Male	North America	2018-12-28	GISAID
A/Tennessee/62/2018	USA	76	Female	North America	2018-12-28	GISAID
A/Washington/09/2019	USA	23	Female	North America	2019-01-09	GISAID
A/Georgia/9040/2019	USA	6	Female	North America	2019-03-12	GISAID
A/Germany/9356/2019	germany	24	Female	Europe	2019-03-13	GISAID
A/Massachusetts/04/2019	USA	7	Male	North America	2019-01-15	GISAID
A/Connecticut/11/2019	USA	65	Male	North America	2019-02-04	GISAID
A/Tennessee/03/2019	USA	74	Male	North America	2019-01-09	GISAID
A/Georgia/25/2018	USA	9	Male	North America	2018-11-29	GISAID
A/Texas/8372/2019	USA	19	Male	North America	2019-02-01	GISAID
A/Mississippi/8277/2019	USA	22	Male	North America	2019-01-21	GISAID
A/Mississippi/8288/2019	USA	46	Male	North America	2019-02-04	GISAID
A/California/69/2019	USA	2	Female	North America	2019-02-21	GISAID
A/California/73/2019	USA	1	Female	North America	2019-02-22	GISAID
A/California/72/2019	USA	7	Female	North America	2019-02-22	GISAID
A/California/112/2019	USA	8	Male	North America	2019-03-20	GISAID
A/California/71/2019	USA	4	Female	North America	2019-02-22	GISAID
A/Peru/7519/2019	peru	31	Female	South America	2019-06-07	GISAID
A/Utah/61/2019	USA	50	Female	North America	2019-12-06	GISAID
A/Utah/62/2019	USA	70	Male	North America	2019-12-11	GISAID
A/California/36/2019	USA	67	Male	North America	2019-01-29	GISAID
A/California/102/2019	USA	1	Male	North America	2019-03-05	GISAID
A/Nevada/27/2019	USA	22	Female	North America	2019-04-16	GISAID
A/Washington/575/2019	USA	30	Male	North America	2019-03-27	GISAID
A/Georgia/8902/2019	USA	14	Male	North America	2019-02-08	GISAID
A/New_Hampshire/02/2019	USA	61	Female	North America	2019-01-01	GISAID
A/New_Hampshire/01/2019	USA	96	Female	North America	2019-01-01	GISAID
A/Pennsylvania/524/2018	USA	51	Female	North America	2018-12-04	GISAID
A/New_York/16/2019	USA	77	Male	North America	2019-02-19	GISAID
A/New_Jersey/24/2019	USA	91	Female	North America	2019-03-17	GISAID
A/New_York/03/2019	USA	79	Female	North America	2019-01-05	GISAID
A/New_York/35/2019	USA	63	Female	North America	2019-04-06	GISAID
A/New_York/8796/2019	USA	3	Male	North America	2019-03-13	GISAID
A/New_York/9537/2019	USA	12	Male	North America	2019-04-09	GISAID
A/Illinois/11/2019	USA	20	Female	North America	2019-02-05	GISAID
A/Michigan/153/2019	USA	57	Female	North America	2019-02-23	GISAID
A/Pennsylvania/754/2019	USA	56	Female	North America	2019-03-08	GISAID
A/Pennsylvania/815/2019	USA	83	Male	North America	2019-03-15	GISAID
A/Tennessee/10/2019	USA	17	Female	North America	2019-02-04	GISAID
A/Florida/9621/2019	USA	14	Male	North America	2019-04-11	GISAID
A/Arkansas/21/2019	USA	21	Female	North America	2019-03-05	GISAID
A/Arkansas/8872/2019	USA	6	Male	North America	2019-02-07	GISAID
A/Arkansas/8873/2019	USA	4	Male	North America	2019-02-07	GISAID
A/Missouri/8776/2019	USA	50	Male	North America	2019-03-02	GISAID
A/Tennessee/46/2019	USA	85	Female	North America	2019-03-08	GISAID
A/Missouri/9077/2019	USA	13	Female	North America	2019-02-27	GISAID
A/Missouri/9374/2019	USA	22	Male	North America	2019-03-28	GISAID
A/Missouri/9079/2019	USA	2	Male	North America	2019-02-27	GISAID
A/Missouri/9080/2019	USA	10	Male	North America	2019-02-27	GISAID
A/Pennsylvania/567/2019	USA	13	Male	North America	2019-02-12	GISAID
A/Tennessee/02/2019	USA	69	Female	North America	2019-01-08	GISAID
A/New_York/9396/2019	USA	24	Male	North America	2019-03-15	GISAID
A/Pennsylvania/703/2019	USA	21	Male	North America	2019-03-01	GISAID
A/Pennsylvania/674/2019	USA	4	Male	North America	2019-02-25	GISAID
A/Pennsylvania/876/2019	USA	2	Male	North America	2019-03-18	GISAID
A/Pennsylvania/747/2019	USA	26	Female	North America	2019-03-07	GISAID
A/Pennsylvania/721/2019	USA	2	Female	North America	2019-03-04	GISAID
A/South_Carolina/8656/2019	USA	9	Female	North America	2019-02-04	GISAID
A/New_York/8491/2019	USA	20	Female	North America	2019-02-05	GISAID
A/Arizona/8720/2019	USA	30	Male	North America	2019-03-11	GISAID
A/South_Carolina/9418/2019	USA	14	Male	North America	2019-03-25	GISAID
A/South_Carolina/9422/2019	USA	6	Female	North America	2019-03-18	GISAID
A/Utah/8841/2019	USA	25	Female	North America	2019-03-11	GISAID
A/Washington/9598/2019	USA	73	Male	North America	2019-03-14	GISAID
A/South_Carolina/8063/2019	USA	12	Female	North America	2019-01-22	GISAID
A/Oklahoma/8994/2019	USA	6	Female	North America	2019-02-12	GISAID
A/Oklahoma/8335/2019	USA	31	Male	North America	2019-01-30	GISAID
A/Washington/9599/2019	USA	34	Male	North America	2019-03-19	GISAID
A/Florida/9340/2019	USA	25	Male	North America	2019-03-20	GISAID
A/Oklahoma/8650/2019	USA	23	Male	North America	2019-02-06	GISAID
A/Oklahoma/8995/2019	USA	37	Female	North America	2019-02-08	GISAID
A/Washington/9450/2019	USA	33	Female	North America	2019-02-28	GISAID
A/New_Mexico/9388/2019	USA	27	Male	North America	2019-03-29	GISAID
A/Texas/8070/2019	USA	57	Female	North America	2019-01-22	GISAID
A/Texas/7942/2019	USA	12	Male	North America	2019-01-14	GISAID
A/Florida/8128/2019	USA	2	Male	North America	2019-01-30	GISAID
A/Texas/9434/2019	USA	1	Female	North America	2019-02-07	GISAID
A/Texas/8681/2019	USA	6	Male	North America	2019-02-04	GISAID
A/North_Dakota/9398/2019	USA	8	Female	North America	2019-04-01	GISAID
A/Mississippi/8270/2018	USA	43	Female	North America	2018-12-28	GISAID
A/New_York/8488/2019	USA	19	Male	North America	2019-02-05	GISAID
A/Colorado/8734/2019	USA	22	Male	North America	2019-03-11	GISAID
A/Maryland/8605/2019	USA	20	Male	North America	2019-02-06	GISAID
A/New_York/8626/2019	USA	33	Female	North America	2019-02-07	GISAID
A/Texas/7927/2019	USA	3	Female	North America	2019-01-05	GISAID
A/Ohio/9410/2019	USA	10	Female	North America	2019-04-02	GISAID
A/Ohio/8808/2019	USA	57	Female	North America	2019-03-14	GISAID
A/Utah/8702/2019	USA	7	Female	North America	2019-02-06	GISAID
A/Colorado/8579/2019	USA	46	Female	North America	2019-02-04	GISAID
A/Colorado/8733/2019	USA	21	Male	North America	2019-03-11	GISAID
A/Colorado/8735/2019	USA	19	Male	North America	2019-03-11	GISAID
A/Colorado/8736/2019	USA	21	Male	North America	2019-03-11	GISAID
A/Virginia/8705/2019	USA	44	Female	North America	2019-02-05	GISAID
A/Italy/9498/2019	italy	5	Male	Europe	2019-04-08	GISAID
A/Germany/9348/2019	germany	40	Male	Europe	2019-03-04	GISAID
A/Delaware/9335/2019	USA	3	Female	North America	2019-03-20	GISAID
A/Florida/8746/2019	USA	11	Female	North America	2019-03-07	GISAID
A/Ohio/9404/2019	USA	63	Male	North America	2019-03-30	GISAID
A/New_York/8627/2019	USA	15	Female	North America	2019-02-13	GISAID
A/Arizona/9460/2019	USA	35	Male	North America	2019-04-08	GISAID
A/North_Carolina/9546/2019	USA	2	Female	North America	2019-04-08	GISAID
A/South_Carolina/9641/2019	USA	13	Male	North America	2019-04-05	GISAID
A/Texas/8686/2019	USA	28	Female	North America	2019-02-07	GISAID
A/New_York/9395/2019	USA	13	Male	North America	2019-03-16	GISAID
A/Montana/8149/2019	USA	4	Female	North America	2019-01-28	GISAID
A/Montana/9376/2019	USA	1	Female	North America	2019-03-28	GISAID
A/Oklahoma/8641/2019	USA	5	Male	North America	2019-02-04	GISAID
A/Oklahoma/8339/2019	USA	12	Male	North America	2019-01-30	GISAID
A/Pennsylvania/725/2019	USA	18	Female	North America	2019-03-05	GISAID
A/Texas/8689/2019	USA	8	Male	North America	2019-01-17	GISAID
A/New_York/8797/2019	USA	65	Male	North America	2019-03-13	GISAID
A/New_York/8475/2019	USA	3	Male	North America	2019-02-03	GISAID
A/Jamaica/6060/2019	jamaica	11	Male	North America	2019-05-06	GISAID
A/Jamaica/2099/2019	jamaica	11	Male	North America	2019-06-14	GISAID
A/Jamaica/4690/2019	jamaica	5	Male	North America	2019-06-16	GISAID
A/Jamaica/4124/2019	jamaica	30	Male	North America	2019-05-31	GISAID
A/Jamaica/0633/2019	jamaica	3	Male	North America	2019-05-27	GISAID
A/California/126/2019	USA	26	Female	North America	2019-04-04	GISAID
A/Montana/35/2019	USA	21	Female	North America	2019-04-20	GISAID
A/Pennsylvania/764/2019	USA	48	Male	North America	2019-03-10	GISAID
A/Oregon/14/2019	USA	9	Male	North America	2019-03-06	GISAID
A/Washington/76/2019	USA	17	Male	North America	2019-01-23	GISAID
A/Washington/412/2019	USA	10	Male	North America	2019-03-11	GISAID
A/Washington/438/2019	USA	57	Female	North America	2019-03-13	GISAID
A/Oregon/07/2019	USA	41	Female	North America	2019-02-05	GISAID
A/Washington/167/2019	USA	8	Female	North America	2019-02-14	GISAID
A/Oregon/17/2019	USA	3	Female	North America	2019-03-13	GISAID
A/Washington/334/2019	USA	54	Male	North America	2019-03-05	GISAID
A/Washington/572/2019	USA	44	Male	North America	2019-03-27	GISAID
A/Washington/224/2019	USA	57	Female	North America	2019-02-16	GISAID
A/Washington/466/2019	USA	62	Female	North America	2019-03-15	GISAID
A/Washington/637/2019	USA	11	Female	North America	2019-04-10	GISAID
A/Georgia/41/2018	USA	39	Female	North America	2018-12-06	GISAID
A/Virginia/9140/2019	USA	6	Female	North America	2019-03-13	GISAID
A/Georgia/15/2019	USA	75	Male	North America	2019-02-28	GISAID
A/Washington/387/2019	USA	33	Female	North America	2019-03-08	GISAID
A/Georgia/26/2018	USA	45	Male	North America	2018-11-30	GISAID
A/Delaware/51/2018	USA	72	Male	North America	2018-12-25	GISAID
A/Florida/7975/2019	USA	65	Female	North America	2019-01-22	GISAID
A/Texas/134/2019	USA	13	Female	North America	2019-01-21	GISAID
A/Texas/201/2019	USA	6	Male	North America	2019-02-15	GISAID
A/Texas/255/2019	USA	62	Male	North America	2019-02-24	GISAID
A/Texas/92/2019	USA	3	Male	North America	2019-02-01	GISAID
A/Texas/247/2019	USA	3	Female	North America	2019-02-22	GISAID
A/Texas/166/2019	USA	11	Female	North America	2019-02-09	GISAID
A/Texas/165/2019	USA	8	Female	North America	2019-02-09	GISAID
A/Texas/174/2019	USA	4	Female	North America	2019-02-12	GISAID
A/Texas/98/2019	USA	11	Male	North America	2019-02-04	GISAID
A/Texas/100/2019	USA	12	Female	North America	2019-02-04	GISAID
A/Texas/283/2019	USA	12	Female	North America	2019-03-01	GISAID
A/Texas/248/2019	USA	11	Male	North America	2019-02-22	GISAID
A/Texas/251/2019	USA	9	Male	North America	2019-02-23	GISAID
A/Texas/238/2019	USA	9	Male	North America	2019-02-21	GISAID
A/Texas/69/2019	USA	12	Female	North America	2019-01-18	GISAID
A/Texas/160/2019	USA	9	Male	North America	2019-02-08	GISAID
A/Texas/9710/2019	USA	49	Female	North America	2019-02-27	GISAID
A/Texas/218/2019	USA	10	Male	North America	2019-02-18	GISAID
A/Texas/219/2019	USA	14	Male	North America	2019-02-19	GISAID
A/Texas/328/2019	USA	4	Female	North America	2019-03-15	GISAID
A/Texas/216/2019	USA	14	Female	North America	2019-02-18	GISAID
A/South_Carolina/8815/2019	USA	54	Male	North America	2019-03-14	GISAID
A/West_Virginia/09/2019	USA	60	Female	North America	2019-01-24	GISAID
A/Ohio/08/2019	USA	34	Female	North America	2019-02-16	GISAID
A/Georgia/25/2019	USA	1	Male	North America	2019-04-02	GISAID
A/Ohio/9412/2019	USA	89	Female	North America	2019-04-03	GISAID
A/Massachusetts/10/2019	USA	69	Female	North America	2019-02-09	GISAID
A/Connecticut/26/2019	USA	1	Female	North America	2019-03-20	GISAID
A/Alabama/20/2019	USA	1	Female	North America	2019-03-21	GISAID
A/Tennessee/39/2019	USA	65	Female	North America	2019-02-21	GISAID
A/Tennessee/13/2019	USA	72	Male	North America	2019-02-18	GISAID
A/Tennessee/48/2019	USA	54	Female	North America	2019-03-11	GISAID
A/Illinois/9361/2019	USA	12	Male	North America	2019-03-29	GISAID
A/Tennessee/37/2019	USA	81	Female	North America	2019-02-18	GISAID
A/South_Carolina/8343/2019	USA	23	Male	North America	2019-01-31	GISAID
A/Alabama/39/2018	USA	22	Male	North America	2018-11-27	GISAID
A/Washington/236/2019	USA	37	Female	North America	2019-02-20	GISAID
A/Nevada/9378/2019	USA	37	Female	North America	2019-03-29	GISAID
A/California/124/2018	USA	2	Male	North America	2018-12-21	GISAID
A/California/104/2019	USA	77	Male	North America	2019-03-06	GISAID
A/Nevada/8970/2019	USA	25	Male	North America	2019-02-09	GISAID
A/Utah/23/2019	USA	88	Male	North America	2019-03-19	GISAID
A/Utah/30/2019	USA	92	Female	North America	2019-03-28	GISAID
A/Nevada/9084/2019	USA	8	Male	North America	2019-03-18	GISAID
A/Hawaii/17/2019	USA	15	Male	North America	2019-03-02	GISAID
A/Montana/29/2019	USA	13	Male	North America	2019-04-02	GISAID
A/Tennessee/50/2019	USA	66	Female	North America	2019-03-12	GISAID
A/Washington/471/2019	USA	24	Female	North America	2019-03-15	GISAID
A/Washington/644/2019	USA	34	Female	North America	2019-05-06	GISAID
A/Washington/645/2019	USA	56	Female	North America	2019-05-08	GISAID
A/Virginia/9589/2019	USA	33	Female	North America	2019-04-01	GISAID
A/Washington/504/2019	USA	55	Male	North America	2019-03-19	GISAID
A/Arizona/16/2019	USA	76	Female	North America	2019-02-23	GISAID
A/Washington/368/2019	USA	18	Female	North America	2019-03-07	GISAID
A/Washington/544/2019	USA	11	Male	North America	2019-03-25	GISAID
A/Washington/218/2019	USA	58	Male	North America	2019-02-15	GISAID
A/Virginia/13/2019	USA	12	Female	North America	2019-02-19	GISAID
A/West_Virginia/18/2019	USA	5	Male	North America	2019-02-21	GISAID
A/Delaware/02/2019	USA	21	Female	North America	2019-01-05	GISAID
A/Maryland/8959/2019	USA	19	Female	North America	2019-02-11	GISAID
A/Maryland/8960/2019	USA	21	Female	North America	2019-02-11	GISAID
A/Maryland/8145/2019	USA	21	Male	North America	2019-01-28	GISAID
A/West_Virginia/36/2019	USA	48	Female	North America	2019-05-24	GISAID
A/Pennsylvania/571/2019	USA	21	Female	North America	2019-02-26	GISAID
A/Pennsylvania/692/2019	USA	81	Female	North America	2019-02-27	GISAID
A/Pennsylvania/527/2019	USA	20	Female	North America	2019-02-04	GISAID
A/Washington/132/2019	USA	21	Female	North America	2019-03-06	GISAID
A/Pennsylvania/570/2019	USA	19	Male	North America	2019-02-25	GISAID
A/California/103/2019	USA	24	Female	North America	2019-03-06	GISAID
A/Virginia/9142/2019	USA	7	Female	North America	2019-03-15	GISAID
A/Pennsylvania/771/2019	USA	29	Female	North America	2019-03-11	GISAID
A/Florida/9038/2019	USA	39	Male	North America	2019-03-15	GISAID
A/Pennsylvania/528/2019	USA	18	Female	North America	2019-02-04	GISAID
A/New_York/21/2019	USA	20	Female	North America	2019-02-28	GISAID
A/Pennsylvania/637/2019	USA	64	Female	North America	2019-03-06	GISAID
A/Washington/401/2019	USA	8	Female	North America	2019-03-11	GISAID
A/Washington/553/2019	USA	5	Female	North America	2019-03-26	GISAID
A/Washington/450/2019	USA	7	Female	North America	2019-03-13	GISAID
A/Washington/9755/2019	USA	74	Male	North America	2019-03-24	GISAID
A/Alaska/23/2019	USA	11	Female	North America	2019-04-11	GISAID
A/Washington/142/2019	USA	41	Female	North America	2019-01-31	GISAID
A/Washington/375/2019	USA	11	Female	North America	2019-03-08	GISAID
A/Washington/467/2019	USA	2	Male	North America	2019-03-15	GISAID
A/California/89/2019	USA	1	Male	North America	2019-03-01	GISAID
A/California/111/2019	USA	2	Male	North America	2019-03-16	GISAID
A/Washington/171/2019	USA	34	Female	North America	2019-03-07	GISAID
A/Washington/486/2019	USA	8	Female	North America	2019-03-18	GISAID
A/Washington/423/2019	USA	21	Male	North America	2019-03-12	GISAID
A/Washington/226/2019	USA	22	Female	North America	2019-02-19	GISAID
A/Washington/55/2019	USA	7	Female	North America	2019-01-22	GISAID
A/Washington/484/2019	USA	6	Male	North America	2019-03-18	GISAID
A/Washington/529/2019	USA	3	Female	North America	2019-03-21	GISAID
A/Washington/163/2019	USA	35	Male	North America	2019-02-06	GISAID
A/Washington/36/2019	USA	18	Female	North America	2019-02-19	GISAID
A/Washington/372/2019	USA	14	Female	North America	2019-03-08	GISAID
A/New_York/15/2019	USA	19	Female	North America	2019-02-08	GISAID
A/Virginia/23/2019	USA	14	Male	North America	2019-03-04	GISAID
A/Delaware/26/2019	USA	95	Female	North America	2019-03-30	GISAID
A/Virginia/18/2019	USA	11	Female	North America	2019-02-18	GISAID
A/Washington/288/2019	USA	10	Male	North America	2019-02-27	GISAID
A/Washington/235/2019	USA	47	Female	North America	2019-02-20	GISAID
A/Washington/339/2019	USA	74	Female	North America	2019-03-05	GISAID
A/Washington/564/2019	USA	13	Male	North America	2019-03-27	GISAID
A/Washington/315/2019	USA	23	Female	North America	2019-03-04	GISAID
A/Washington/9756/2019	USA	95	Female	North America	2019-03-22	GISAID
A/Washington/452/2019	USA	45	Female	North America	2019-03-14	GISAID
A/Washington/518/2019	USA	11	Male	North America	2019-03-20	GISAID
A/Pennsylvania/818/2019	USA	19	Male	North America	2019-03-19	GISAID
A/Vermont/22/2019	USA	70	Female	North America	2019-03-30	GISAID
[truncated: 12,179 more rows]
