# Supplementary material for: Whole-Genome Sequence Approach and Phylogenomic Stratification Improve the Association Analysis of Mutations With Patient Data in Influenza Surveillance
Source: Front Microbiol. 2022 Apr 19;13:809887. doi: 10.3389/fmicb.2022.809887 (PMC9063638; doi:10.3389/fmicb.2022.809887)
Supplement: Supplementary file 4 [file Table_2.XLSX]

## Sheet: GISAID_Samples
ID	Strain	Groups	Country	Host_age	Host_gender	Region	Collection_Data	Author
EPI_ISL_202104	A/West_Virginia/23/2015	Group 3C 2a 3	USA	2	Female	North America	2015-10-08	GISAID
EPI_ISL_225917	A/Singapore/INFGP-16-0422/2016	Group 3C 2a 3	singapore	67	Male	Southeast Asia	2016-02-19	GISAID
EPI_ISL_206147	A/Taiwan/1033/2015	Group 3C 2a 3	taiwan	15	Male	China	2015-09-03	GISAID
EPI_ISL_202904	A/Hawaii/69/2015	Group 3C 2a 3	USA	51	Male	North America	2015-10-04	GISAID
EPI_ISL_202344	A/Stockholm/54/2015	Group 3C 2a 3	sweden	35	Male	Europe	2015-10-30	GISAID
EPI_ISL_202906	A/Hawaii/70/2015	Group 3C 2a 3	USA	61	Female	North America	2015-10-05	GISAID
EPI_ISL_202920	A/Hawaii/73/2015	Group 3C 2a 3	USA	87	Male	North America	2015-10-12	GISAID
EPI_ISL_206260	A/Hawaii/78/2015	Group 3C 2a 3	USA	28	Male	North America	2015-12-05	GISAID
EPI_ISL_207014	A/Hawaii/79/2015	Group 3C 2a 3	USA	15	Female	North America	2015-12-11	GISAID
EPI_ISL_212161	A/Hawaii/80/2015	Group 3C 2a 3	USA	65	Female	North America	2015-12-11	GISAID
EPI_ISL_203562	A/Colorado/23/2015	Group 3C 2a 3	USA	72	Male	North America	2015-11-22	GISAID
EPI_ISL_215773	A/California/47/2016	Group 3C 2a 3	USA	71	Male	North America	2016-02-05	GISAID
EPI_ISL_197252	A/Hawaii/36/2015	Group 3C 2a 3	USA	58	Female	North America	2015-06-11	GISAID
EPI_ISL_206191	A/Mali/107_CS/2015	Group 3C 2a 3	mali	32	Female	Africa	2015-09-08	GISAID
EPI_ISL_215779	A/Ethiopia/1797/2016	Group 3C 2a 3	ethiopia	5	Male	Africa	2016-01-14	GISAID
EPI_ISL_202870	A/Alaska/217/2015	Group 3C 2a 3	USA	58	Male	North America	2015-09-07	GISAID
EPI_ISL_225106	A/New_York/80/2016	Group 3C 2a 3	USA	54	Female	North America	2016-04-30	GISAID
EPI_ISL_206129	A/Kazakhstan/10/2015	Group 3C 2a 3	kazakhstan	13	Female	West Asia	2015-11-03	GISAID
EPI_ISL_206130	A/Kazakhstan/44/2015	Group 3C 2a 3	kazakhstan	8	Male	West Asia	2015-11-23	GISAID
EPI_ISL_206131	A/Kazakhstan/50/2015	Group 3C 2a 3	kazakhstan	70	Female	West Asia	2015-11-26	GISAID
EPI_ISL_202429	A/Washington/55/2015	Group 3C 2a 3	USA	55	Male	North America	2015-10-07	GISAID
EPI_ISL_201274	A/North_Carolina/32/2015	Group 3C 2a 3	USA	73	Female	North America	2015-09-28	GISAID
EPI_ISL_207024	A/Florida/96/2015	Group 3C 2a 3	USA	1	Male	North America	2015-12-07	GISAID
EPI_ISL_208583	A/Arizona/41/2015	Group 3C 2a 3	USA	54	Female	North America	2015-12-06	GISAID
EPI_ISL_211903	A/Florida/89/2015	Group 3C 2a 3	USA	83	Male	North America	2015-11-14	GISAID
EPI_ISL_202933	A/South_Carolina/11/2015	Group 3C 2a 3	USA	71	Male	North America	2015-10-27	GISAID
EPI_ISL_203423	A/Oklahoma/21/2015	Group 3C 2a 3	USA	81	Female	North America	2015-11-18	GISAID
EPI_ISL_202092	A/Arkansas/09/2015	Group 3C 2a 3	USA	88	Male	North America	2015-10-12	GISAID
EPI_ISL_202093	A/Arkansas/08/2015	Group 3C 2a 3	USA	86	Female	North America	2015-10-12	GISAID
EPI_ISL_202404	A/Alaska/259/2015	Group 3C 2a 3	USA	78	Female	North America	2015-10-20	GISAID
EPI_ISL_202912	A/Alaska/262/2015	Group 3C 2a 3	USA	84	Male	North America	2015-10-25	GISAID
EPI_ISL_202931	A/South_Carolina/10/2015	Group 3C 2a 3	USA	77	Male	North America	2015-10-06	GISAID
EPI_ISL_202825	A/Oregon/25/2015	Group 3C 2a 3	USA	44	Male	North America	2015-10-19	GISAID
EPI_ISL_202922	A/Hawaii/75/2015	Group 3C 2a 3	USA	89	Male	North America	2015-10-17	GISAID
EPI_ISL_202938	A/California/98/2015	Group 3C 2a 3	USA	94	Male	North America	2015-10-19	GISAID
EPI_ISL_202417	A/Colorado/16/2015	Group 3C 2a 3	USA	80	Male	North America	2015-10-21	GISAID
EPI_ISL_202928	A/Florida/86/2015	Group 3C 2a 3	USA	41	Male	North America	2015-11-02	GISAID
EPI_ISL_202077	A/California/91/2015	Group 3C 2a 3	USA	52	Male	North America	2015-10-01	GISAID
EPI_ISL_225906	A/Singapore/INFGP-16-0159/2016	Group 3C 2a 3	singapore	14	Female	Southeast Asia	2016-01-21	GISAID
EPI_ISL_222018	A/Florida/44/2016	Group 3C 2a 3	USA	10	Male	North America	2016-03-31	GISAID
EPI_ISL_234051	A/Michigan/98/2016	Group 3C 2a 3	USA	86	Male	North America	2016-08-22	GISAID
EPI_ISL_237475	A/Massachusetts/37/2016	Group 3C 2a 3	USA	35	Female	North America	2016-10-14	GISAID
EPI_ISL_238733	A/Tennessee/28/2016	Group 3C 2a 3	USA	19	Female	North America	2016-09-29	GISAID
EPI_ISL_286339	A/Washington/133/2016	Group 3C 2a 3	USA	62	Male	North America	2016-12-28	GISAID
EPI_ISL_194970	A/Florida/57/2015	Group 3C 2a 3	USA	18	Female	North America	2015-07-26	GISAID
EPI_ISL_208581	A/Bangladesh/5007/2015	Group 3C 2a 3	bangladesh	11	Male	South Asia	2015-09-13	GISAID
EPI_ISL_223357	A/Bangladesh/5012/2015	Group 3C 2a 3	bangladesh	50	Male	South Asia	2015-09-19	GISAID
EPI_ISL_208586	A/Bangladesh/5006/2015	Group 3C 2a 3	bangladesh	30	Male	South Asia	2015-09-07	GISAID
EPI_ISL_219090	A/Bangladesh/910003/2015	Group 3C 2a 3	bangladesh	9	Male	South Asia	2015-09-06	GISAID
EPI_ISL_200711	A/Puerto_Rico/07/2015	Group 3C 2a 3	puerto rico	7	Male	North America	2015-08-07	GISAID
EPI_ISL_215718	A/Sweden/45/2015	Group 3C 2a 3	sweden	77	Female	Europe	2015-12-11	GISAID
EPI_ISL_208578	A/Bangladesh/5001/2015	Group 3C 2a 3	bangladesh	1	Male	South Asia	2015-09-03	GISAID
EPI_ISL_219105	A/Bangladesh/5008/2015	Group 3C 2a 3	bangladesh	19	Female	South Asia	2015-10-13	GISAID
EPI_ISL_219103	A/Bangladesh/1151/2015	Group 3C 2a 3	bangladesh	22	Male	South Asia	2015-10-03	GISAID
EPI_ISL_219106	A/Bangladesh/1005009/2015	Group 3C 2a 3	bangladesh	25	Male	South Asia	2015-10-13	GISAID
EPI_ISL_225934	A/Singapore/INFKK-16-0226/2016	Group 3C 2a 3	singapore	12	Female	Southeast Asia	2016-02-23	GISAID
EPI_ISL_205783	A/Stockholm/64/2015	Group 3C 2a 3	sweden	78	Male	Europe	2015-11-21	GISAID
EPI_ISL_211917	A/New_York/07/2016	Group 3C 2a 3	USA	1	Female	North America	2016-01-12	GISAID
EPI_ISL_219091	A/Bangladesh/910006/2015	Group 3C 2a 3	bangladesh	13	Male	South Asia	2015-09-08	GISAID
EPI_ISL_202425	A/Maryland/18/2015	Group 3C 2a 3	USA	2	Female	North America	2015-10-29	GISAID
EPI_ISL_203558	A/Arizona/25/2015	Group 3C 2a 3	USA	62	Female	North America	2015-11-02	GISAID
EPI_ISL_215775	A/California/54/2016	Group 3C 2a 3	USA	19	Female	North America	2016-02-04	GISAID
EPI_ISL_202426	A/Maryland/19/2015	Group 3C 2a 3	USA	58	Male	North America	2015-11-01	GISAID
EPI_ISL_208003	A/Nevada/37/2015	Group 3C 2a 3	USA	18	Male	North America	2015-11-13	GISAID
EPI_ISL_212152	A/Colorado/40/2015	Group 3C 2a 3	USA	13	Male	North America	2015-12-14	GISAID
EPI_ISL_225079	A/California/101/2016	Group 3C 2a 3	USA	10	Female	North America	2016-03-26	GISAID
EPI_ISL_230306	A/Moramanga/1942/2016	Group 3C 2a 3	madagascar	14	Female	Africa	2016-04-26	GISAID
EPI_ISL_230307	A/Antananarivo/1951/2016	Group 3C 2a 3	madagascar	39	Female	Africa	2016-04-28	GISAID
EPI_ISL_230308	A/Antananarivo/1987/2016	Group 3C 2a 3	madagascar	4	Male	Africa	2016-04-28	GISAID
EPI_ISL_211697	A/New_York/77/2015	Group 3C 2a 3	USA	7	Female	North America	2015-12-07	GISAID
EPI_ISL_212367	A/Missouri/02/2016	Group 3C 2a 3	USA	27	Female	North America	2016-01-27	GISAID
EPI_ISL_212995	A/Indiana/18/2016	Group 3C 2a 3	USA	18	Male	North America	2016-01-26	GISAID
EPI_ISL_214534	A/Indiana/25/2016	Group 3C 2a 3	USA	18	Female	North America	2016-02-17	GISAID
EPI_ISL_214551	A/Tennessee/02/2016	Group 3C 2a 3	USA	8	Female	North America	2016-02-06	GISAID
EPI_ISL_247962	A/Paraiba/143404-IEC/2016	Group 3C 2a 3	brazil	54	Female	South America	2016-08-26	GISAID
EPI_ISL_224006	A/Delaware/10/2016	Group 3C 2a 3	USA	73	Male	North America	2016-03-02	GISAID
EPI_ISL_215265	A/New_Jersey/06/2016	Group 3C 2a 3	USA	44	Female	North America	2016-01-19	GISAID
EPI_ISL_215622	A/California/36/2016	Group 3C 2a 3	USA	45	Female	North America	2016-02-07	GISAID
EPI_ISL_223187	A/Texas/133/2016	Group 3C 2a 3	USA	22	Female	North America	2016-04-14	GISAID
EPI_ISL_215259	A/Maryland/05/2016	Group 3C 2a 3	USA	10	Female	North America	2016-02-06	GISAID
EPI_ISL_219213	A/Kentucky/07/2016	Group 3C 2a 3	USA	29	Male	North America	2016-02-25	GISAID
EPI_ISL_224021	A/Iowa/18/2016	Group 3C 2a 3	USA	63	Female	North America	2016-05-12	GISAID
EPI_ISL_224022	A/Iowa/20/2016	Group 3C 2a 3	USA	58	Female	North America	2016-05-14	GISAID
EPI_ISL_220332	A/Virginia/39/2016	Group 3C 2a 3	USA	25	Male	North America	2016-03-11	GISAID
EPI_ISL_223191	A/Virginia/37/2016	Group 3C 2a 3	USA	85	Female	North America	2016-04-21	GISAID
EPI_ISL_224063	A/Virginia/55/2016	Group 3C 2a 3	USA	76	Female	North America	2016-04-21	GISAID
EPI_ISL_219143	A/Virginia/26/2016	Group 3C 2a 3	USA	6	Male	North America	2016-03-28	GISAID
EPI_ISL_219144	A/Virginia/27/2016	Group 3C 2a 3	USA	82	Female	North America	2016-03-27	GISAID
EPI_ISL_222069	A/Virginia/32/2016	Group 3C 2a 3	USA	56	Male	North America	2016-04-05	GISAID
EPI_ISL_255591	A/Singapore/NUH0004/2017	Group 3C 2a 3	singapore	30	Female	Southeast Asia	2017-02-16	GISAID
EPI_ISL_259704	A/New_York/17/2017	Group 3C 2a 3	USA	21	Male	North America	2017-02-06	GISAID
EPI_ISL_194976	A/Florida/58/2015	Group 3C 2a 3	USA	53	Female	North America	2015-07-25	GISAID
EPI_ISL_201316	A/Pennsylvania/36/2015	Group 3C 2a 3	USA	75	Female	North America	2015-10-02	GISAID
EPI_ISL_207415	A/Pennsylvania/35/2015	Group 3C 2a 3	USA	94	Female	North America	2015-09-30	GISAID
EPI_ISL_194943	A/Alaska/33/2015	Group 3C 2a 3	USA	71	Male	North America	2015-06-19	GISAID
EPI_ISL_197768	A/Alaska/71/2015	Group 3C 2a 3	USA	79	Male	North America	2015-06-26	GISAID
EPI_ISL_197770	A/Alaska/73/2015	Group 3C 2a 3	USA	38	Male	North America	2015-06-23	GISAID
EPI_ISL_200687	A/Ohio/18/2015	Group 3C 2a 3	USA	73	Female	North America	2015-07-23	GISAID
EPI_ISL_219253	A/California/70/2016	Group 3C 2a 3	USA	55	Male	North America	2016-02-09	GISAID
EPI_ISL_219209	A/Hawaii/13/2016	Group 3C 2a 3	USA	2	Female	North America	2016-02-14	GISAID
EPI_ISL_219211	A/Hawaii/16/2016	Group 3C 2a 3	USA	84	Male	North America	2016-02-16	GISAID
EPI_ISL_208599	A/California/123/2015	Group 3C 2a 3	USA	75	Male	North America	2015-12-28	GISAID
EPI_ISL_212964	A/California/11/2016	Group 3C 2a 3	USA	17	Male	North America	2016-01-07	GISAID
EPI_ISL_206128	A/Texas/73/2015	Group 3C 2a 3	USA	14	Female	North America	2015-12-02	GISAID
EPI_ISL_207993	A/Costa_Rica/1345/2015	Group 3C 2a 3	costa rica	59	Male	North America	2015-10-29	GISAID
EPI_ISL_212155	A/Costa_Rica/3677/2015	Group 3C 2a 3	costa rica	10	Male	North America	2015-11-17	GISAID
EPI_ISL_212154	A/Costa_Rica/3625/2015	Group 3C 2a 3	costa rica	8	Male	North America	2015-11-18	GISAID
EPI_ISL_207007	A/Costa_Rica/2744/2015	Group 3C 2a 3	costa rica	2	Male	North America	2015-11-11	GISAID
EPI_ISL_207008	A/Costa_Rica/1906/2015	Group 3C 2a 3	costa rica	64	Male	North America	2015-11-05	GISAID
EPI_ISL_212157	A/Costa_Rica/4817/2015	Group 3C 2a 3	costa rica	57	Female	North America	2015-11-22	GISAID
EPI_ISL_212057	A/Costa_Rica/7141/2015	Group 3C 2a 3	costa rica	14	Male	North America	2015-09-21	GISAID
EPI_ISL_212980	A/Colorado/07/2016	Group 3C 2a 3	USA	21	Male	North America	2016-01-14	GISAID
EPI_ISL_212159	A/Costa_Rica/9930/2015	Group 3C 2a 3	costa rica	68	Female	North America	2015-10-14	GISAID
EPI_ISL_207006	A/Costa_Rica/3047/2015	Group 3C 2a 3	costa rica	5	Female	North America	2015-11-13	GISAID
EPI_ISL_207005	A/Costa_Rica/2409/2015	Group 3C 2a 3	costa rica	1	Male	North America	2015-11-10	GISAID
EPI_ISL_233455	A/Guatemala/6102/2016	Group 3C 2a 3	guatemala	61	Female	North America	2016-03-01	GISAID
EPI_ISL_212153	A/Costa_Rica/3616/2015	Group 3C 2a 3	costa rica	71	Female	North America	2015-11-16	GISAID
EPI_ISL_212156	A/Costa_Rica/4132/2015	Group 3C 2a 3	costa rica	36	Male	North America	2015-11-23	GISAID
EPI_ISL_212056	A/Costa_Rica/4582/2015	Group 3C 2a 3	costa rica	45	Male	North America	2015-11-25	GISAID
EPI_ISL_212158	A/Costa_Rica/8376/2015	Group 3C 2a 3	costa rica	13	Male	North America	2015-10-07	GISAID
EPI_ISL_208588	A/Arizona/44/2015	Group 3C 2a 3	USA	39	Female	North America	2015-12-21	GISAID
EPI_ISL_208593	A/California/127/2015	Group 3C 2a 3	USA	79	Male	North America	2015-12-19	GISAID
EPI_ISL_212058	A/Hawaii/81/2015	Group 3C 2a 3	USA	59	Male	North America	2015-12-13	GISAID
EPI_ISL_212969	A/California/24/2016	Group 3C 2a 3	USA	61	Female	North America	2016-01-04	GISAID
EPI_ISL_208598	A/Arizona/42/2015	Group 3C 2a 3	USA	88	Female	North America	2015-12-09	GISAID
EPI_ISL_199511	A/Colombia/5364/2015	Group 3C 2a 3	colombia	83	Female	South America	2015-06-30	GISAID
EPI_ISL_203542	A/Alaska/165/2015	Group 3C 2a 3	USA	71	Male	North America	2015-08-19	GISAID
EPI_ISL_200769	A/Montana/28/2015	Group 3C 2a 3	USA	72	Female	North America	2015-09-24	GISAID
EPI_ISL_202842	A/Washington/47/2015	Group 3C 2a 3	USA	71	Female	North America	2015-09-19	GISAID
EPI_ISL_201295	A/Alaska/255/2015	Group 3C 2a 3	USA	98	Female	North America	2015-10-06	GISAID
EPI_ISL_211896	A/Alaska/269/2015	Group 3C 2a 3	USA	56	Male	North America	2015-11-16	GISAID
EPI_ISL_202892	A/Alaska/240/2015	Group 3C 2a 3	USA	40	Female	North America	2015-09-15	GISAID
EPI_ISL_202891	A/Alaska/239/2015	Group 3C 2a 3	USA	59	Female	North America	2015-09-16	GISAID
EPI_ISL_205259	A/Ohio/27/2015	Group 3C 2a 3	USA	43	Male	North America	2015-09-17	GISAID
EPI_ISL_172931	A/Stockholm/9/2015	Group 3C 2a 3	sweden	88	Female	Europe	2015-01-27	GISAID
EPI_ISL_199503	A/Stockholm/42/2015	Group 3C 2a 3	sweden	69	Male	Europe	2015-09-26	GISAID
EPI_ISL_201279	A/Missouri/41/2015	Group 3C 2a 3	USA	75	Male	North America	2015-10-04	GISAID
EPI_ISL_201277	A/Maine/40/2015	Group 3C 2a 3	USA	29	Female	North America	2015-10-09	GISAID
EPI_ISL_202096	A/Maine/42/2015	Group 3C 2a 3	USA	49	Female	North America	2015-10-15	GISAID
EPI_ISL_205170	A/Alaska/155/2015	Group 3C 2a 3	USA	64	Female	North America	2015-08-08	GISAID
EPI_ISL_203574	A/Alaska/189/2015	Group 3C 2a 3	USA	75	Female	North America	2015-08-13	GISAID
EPI_ISL_205635	A/Alaska/183/2015	Group 3C 2a 3	USA	71	Male	North America	2015-08-16	GISAID
EPI_ISL_202851	A/Arizona/18/2015	Group 3C 2a 3	USA	79	Female	North America	2015-09-30	GISAID
EPI_ISL_202872	A/Alaska/219/2015	Group 3C 2a 3	USA	77	Male	North America	2015-09-05	GISAID
EPI_ISL_201314	A/Vermont/08/2015	Group 3C 2a 3	USA	86	Male	North America	2015-08-19	GISAID
EPI_ISL_198216	A/Alaska/42/2015	Group 3C 2a 3	USA	70	Female	North America	2015-06-23	GISAID
EPI_ISL_201198	A/Alaska/54/2015	Group 3C 2a 3	USA	62	Female	North America	2015-06-20	GISAID
EPI_ISL_197787	A/Alaska/74/2015	Group 3C 2a 3	USA	66	Female	North America	2015-06-23	GISAID
EPI_ISL_197760	A/Alaska/76/2015	Group 3C 2a 3	USA	61	Female	North America	2015-06-24	GISAID
EPI_ISL_211940	A/Taiwan/1090/2015	Group 3C 2a 3	taiwan	12	Male	China	2015-11-17	GISAID
EPI_ISL_200758	A/Kentucky/15/2015	Group 3C 2a 3	USA	1	Female	North America	2015-09-28	GISAID
EPI_ISL_203560	A/California/107/2015	Group 3C 2a 3	USA	62	Female	North America	2015-10-18	GISAID
EPI_ISL_206153	A/Alaska/194/2015	Group 3C 2a 3	USA	67	Female	North America	2015-08-17	GISAID
EPI_ISL_202901	A/Hawaii/63/2015	Group 3C 2a 3	USA	53	Male	North America	2015-09-28	GISAID
EPI_ISL_200755	A/Montana/25/2015	Group 3C 2a 3	USA	64	Male	North America	2015-09-19	GISAID
EPI_ISL_205269	A/Iowa/41/2015	Group 3C 2a 3	USA	64	Female	North America	2015-09-10	GISAID
EPI_ISL_201297	A/Washington/40/2015	Group 3C 2a 3	USA	30	Female	North America	2015-09-01	GISAID
EPI_ISL_201300	A/Washington/43/2015	Group 3C 2a 3	USA	74	Female	North America	2015-08-31	GISAID
EPI_ISL_201298	A/Washington/41/2015	Group 3C 2a 3	USA	95	Female	North America	2015-08-31	GISAID
EPI_ISL_201299	A/Washington/42/2015	Group 3C 2a 3	USA	85	Female	North America	2015-08-31	GISAID
EPI_ISL_202388	A/Oklahoma/20/2015	Group 3C 2a 3	USA	81	Female	North America	2015-10-09	GISAID
EPI_ISL_205275	A/Wyoming/18/2015	Group 3C 2a 3	USA	85	Female	North America	2015-09-22	GISAID
EPI_ISL_202899	A/Alaska/249/2015	Group 3C 2a 3	USA	73	Male	North America	2015-09-17	GISAID
EPI_ISL_203546	A/Alaska/170/2015	Group 3C 2a 3	USA	88	Male	North America	2015-08-21	GISAID
EPI_ISL_202879	A/Alaska/227/2015	Group 3C 2a 3	USA	62	Female	North America	2015-09-11	GISAID
EPI_ISL_200753	A/Montana/23/2015	Group 3C 2a 3	USA	62	Female	North America	2015-09-17	GISAID
EPI_ISL_202893	A/Alaska/241/2015	Group 3C 2a 3	USA	63	Male	North America	2015-09-16	GISAID
EPI_ISL_201313	A/Texas/70/2015	Group 3C 2a 3	USA	67	Male	North America	2015-10-06	GISAID
EPI_ISL_201287	A/Oregon/19/2015	Group 3C 2a 3	USA	82	Male	North America	2015-10-08	GISAID
EPI_ISL_201289	A/Oregon/21/2015	Group 3C 2a 3	USA	89	Female	North America	2015-10-09	GISAID
EPI_ISL_201288	A/Oregon/20/2015	Group 3C 2a 3	USA	80	Female	North America	2015-10-09	GISAID
EPI_ISL_201290	A/Oregon/22/2015	Group 3C 2a 3	USA	60	Female	North America	2015-10-09	GISAID
EPI_ISL_203577	A/Alaska/192/2015	Group 3C 2a 3	USA	89	Male	North America	2015-08-16	GISAID
EPI_ISL_205279	A/Michigan/67/2015	Group 3C 2a 3	USA	67	Male	North America	2015-10-10	GISAID
EPI_ISL_202883	A/Alaska/231/2015	Group 3C 2a 3	USA	68	Male	North America	2015-09-15	GISAID
EPI_ISL_202898	A/Alaska/247/2015	Group 3C 2a 3	USA	72	Male	North America	2015-09-17	GISAID
EPI_ISL_205182	A/Alaska/157/2015	Group 3C 2a 3	USA	76	Female	North America	2015-08-13	GISAID
EPI_ISL_203552	A/Alaska/177/2015	Group 3C 2a 3	USA	32	Male	North America	2015-08-21	GISAID
EPI_ISL_200768	A/Michigan/55/2015	Group 3C 2a 3	USA	52	Male	North America	2015-09-18	GISAID
EPI_ISL_200766	A/Michigan/53/2015	Group 3C 2a 3	USA	84	Male	North America	2015-09-12	GISAID
EPI_ISL_200708	A/Puerto_Rico/04/2015	Group 3C 2a 3	puerto rico	48	Female	North America	2015-07-13	GISAID
EPI_ISL_202841	A/Washington/45/2015	Group 3C 2a 3	USA	36	Male	North America	2015-06-16	GISAID
EPI_ISL_213976	A/Burkina_Faso/87/2015	Group 3C 2a 3	burkina faso	1	Female	Africa	2015-09-04	GISAID
EPI_ISL_215614	A/Burkina_Faso/1630/2015	Group 3C 2a 3	burkina faso	4	Male	Africa	2015-09-30	GISAID
EPI_ISL_215617	A/Burkina_Faso/611/2015	Group 3C 2a 3	burkina faso	30	Male	Africa	2015-09-27	GISAID
EPI_ISL_213978	A/Cote_DIvoire/1916/2015	Group 3C 2a 3	Cote d ivoire	65	Male	Africa	2015-10-27	GISAID
EPI_ISL_215616	A/Burkina_Faso/1633/2015	Group 3C 2a 3	burkina faso	4	Female	Africa	2015-10-06	GISAID
EPI_ISL_201101	A/Stockholm/44/2015	Group 3C 2a 3	sweden	29	Female	Europe	2015-10-09	GISAID
EPI_ISL_201103	A/Stockholm/45/2015	Group 3C 2a 3	sweden	73	Female	Europe	2015-10-09	GISAID
EPI_ISL_215618	A/Burkina_Faso/613/2015	Group 3C 2a 3	burkina faso	1	Female	Africa	2015-09-28	GISAID
EPI_ISL_215634	A/Cote_DIvoire/2064/2015	Group 3C 2a 3	Cote d ivoire	37	Male	Africa	2015-11-26	GISAID
EPI_ISL_215619	A/Burkina_Faso/92/2015	Group 3C 2a 3	burkina faso	1	Female	Africa	2015-09-28	GISAID
EPI_ISL_248151	A/Rhode_Island/01/2017	Group 3C 2a 3	USA	90	Female	North America	2017-01-17	GISAID
EPI_ISL_296577	A/Florida/02/2018	Group 3C 2a 3	USA	87	Male	North America	2018-01-05	GISAID
EPI_ISL_306236	A/Puerto_Rico/12/2018	Group 3C 2a 3	puerto rico	71	Female	North America	2018-03-04	GISAID
EPI_ISL_315017	A/Abu_Dhabi/041/2018	Group 3C 2a 3	united arab emirates	69	Male	West Asia	2018-01-15	GISAID
EPI_ISL_315048	A/Abu_Dhabi/015/2018	Group 3C 2a 3	united arab emirates	31	Female	West Asia	2018-01-08	GISAID
EPI_ISL_275977	A/Ohio/32/2017	Group 3C 2a 3	USA	48	Female	North America	2017-07-29	GISAID
EPI_ISL_322080	A/Singapore/TT0043/2018	Group 3C 2a 3	singapore	64	Male	Southeast Asia	2018-01-11	GISAID
EPI_ISL_244823	A/Brazil/0809/2016	Group 3C 2a 3	brazil	23	Male	South America	2016-09-12	GISAID
EPI_ISL_234037	A/Stockholm/34/2016	Group 3C 2a 3	sweden	32	Female	Europe	2016-08-31	GISAID
EPI_ISL_249979	A/Guadeloupe/021/2017	Group 3C 2a 3	guadeloupe	67	Male	North America	2016-12-10	GISAID
EPI_ISL_259072	A/Netherlands/1578/2017	Group 3C 2a 3	netherlands	13	Male	Europe	2017-02-01	GISAID
EPI_ISL_250025	A/Indiana/08/2017	Group 3C 2a 3	USA	19	Female	North America	2017-01-23	GISAID
EPI_ISL_287366	A/Michigan/113/2017	Group 3C 2a 3	USA	11	Male	North America	2017-02-01	GISAID
EPI_ISL_287347	A/Michigan/92/2017	Group 3C 2a 3	USA	17	Female	North America	2017-01-25	GISAID
EPI_ISL_287348	A/Michigan/93/2017	Group 3C 2a 3	USA	10	Female	North America	2017-01-25	GISAID
EPI_ISL_268313	A/Tanzania/745/2017	Group 3C 2a 3	tanzania	11	Male	Africa	2017-03-22	GISAID
EPI_ISL_268306	A/Tanzania/2487/2017	Group 3C 2a 3	tanzania	2	Female	Africa	2017-04-07	GISAID
EPI_ISL_268318	A/Tanzania/4345/2017	Group 3C 2a 3	tanzania	1	Male	Africa	2017-03-20	GISAID
EPI_ISL_242591	A/Saint-Petersburg/RII99S/2016	Group 3C 2a 3	Russia	27	Female	West Asia	2016-10-17	GISAID
EPI_ISL_242619	A/Belgorod/RII464S/2016	Group 3C 2a 3	Russia	20	Female	West Asia	2016-11-16	GISAID
EPI_ISL_242620	A/Belgorod/RII473S/2016	Group 3C 2a 3	Russia	19	Female	West Asia	2016-12-06	GISAID
EPI_ISL_253189	A/Kursk/1373/2016	Group 3C 2a 3	Russia	16	Female	West Asia	2016-12-13	GISAID
EPI_ISL_268340	A/Kyrgyzstan/632/2017	Group 3C 2a 3	kyrgyzstan	11	Male	West Asia	2017-01-03	GISAID
EPI_ISL_239543	A/Sweden/61/2016	Group 3C 2a 3	sweden	39	Female	Europe	2016-11-19	GISAID
EPI_ISL_257841	A/Florida/11/2017	Group 3C 2a 3	USA	92	Female	North America	2017-02-13	GISAID
EPI_ISL_255321	A/Alaska/05/2017	Group 3C 2a 3	USA	8	Male	North America	2017-02-09	GISAID
EPI_ISL_258286	A/Kazakhstan/008/2016	Group 3C 2a 3	kazakhstan	24	Female	West Asia	2016-12-14	GISAID
EPI_ISL_242611	A/Venev/RII358S/2016	Group 3C 2a 3	Russia	11	Female	West Asia	2016-11-29	GISAID
EPI_ISL_259697	A/Ulaanbaatar/324/2017	Group 3C 2a 3	mongolia	41	Female	West Asia	2017-01-19	GISAID
EPI_ISL_259696	A/Ulaanbaatar/574/2017	Group 3C 2a 3	mongolia	3	Female	West Asia	2017-01-31	GISAID
EPI_ISL_259700	A/Ulaanbaatar/284/2017	Group 3C 2a 3	mongolia	4	Female	West Asia	2017-01-16	GISAID
EPI_ISL_259698	A/Ulaanbaatar/321/2017	Group 3C 2a 3	mongolia	1	Female	West Asia	2017-01-16	GISAID
EPI_ISL_261839	A/Arvaikheer/198/2017	Group 3C 2a 3	mongolia	4	Male	West Asia	2017-01-11	GISAID
EPI_ISL_259703	A/Darkhan/221/2017	Group 3C 2a 3	mongolia	3	Male	West Asia	2017-01-10	GISAID
EPI_ISL_261865	A/Ulaanbaatar/34/2017	Group 3C 2a 3	mongolia	2	Male	West Asia	2017-01-03	GISAID
EPI_ISL_259699	A/Ulaanbaatar/285/2017	Group 3C 2a 3	mongolia	2	Female	West Asia	2017-01-16	GISAID
EPI_ISL_273707	A/Magadan/163/2017	Group 3C 2a 3	Russia	10	Female	West Asia	2017-02-02	GISAID
EPI_ISL_242603	A/Saint-Petersburg/RII921S/2016	Group 3C 2a 3	Russia	1	Female	West Asia	2016-12-24	GISAID
EPI_ISL_242599	A/Saint-Petersburg/RII849S/2016	Group 3C 2a 3	Russia	16	Male	West Asia	2016-12-27	GISAID
EPI_ISL_242601	A/Saint-Petersburg/RII867S/2016	Group 3C 2a 3	Russia	10	Male	West Asia	2016-12-27	GISAID
EPI_ISL_242602	A/Saint-Petersburg/RII917S/2016	Group 3C 2a 3	Russia	35	Male	West Asia	2016-12-26	GISAID
EPI_ISL_242640	A/Tosno/RII718S/2016	Group 3C 2a 3	Russia	69	Female	West Asia	2016-12-21	GISAID
EPI_ISL_262614	A/Maldives/175/2017	Group 3C 2a 3	maldives	31	Female	South Asia	2017-02-26	GISAID
EPI_ISL_262613	A/Maldives/158/2017	Group 3C 2a 3	maldives	8	Female	South Asia	2017-02-22	GISAID
EPI_ISL_275774	A/Bangladesh/0016/2017	Group 3C 2a 3	bangladesh	35	Male	South Asia	2017-06-15	GISAID
EPI_ISL_262615	A/Maldives/499/2017	Group 3C 2a 3	maldives	57	Female	South Asia	2017-03-22	GISAID
EPI_ISL_262616	A/Maldives/505/2017	Group 3C 2a 3	maldives	68	Female	South Asia	2017-03-16	GISAID
EPI_ISL_258283	A/Kazakhstan/017/2017	Group 3C 2a 3	kazakhstan	2	Male	West Asia	2017-01-04	GISAID
EPI_ISL_258288	A/Kazakhstan/024/2016	Group 3C 2a 3	kazakhstan	27	Female	West Asia	2016-12-24	GISAID
EPI_ISL_275899	A/La_Serena/54022/2017	Group 3C 2a 3	chile	11	Male	South America	2017-07-13	GISAID
EPI_ISL_268283	A/Santiago/24560/2017	Group 3C 2a 3	chile	1	Male	South America	2017-03-28	GISAID
EPI_ISL_268295	A/Vina_Del_Mar/32678/2017	Group 3C 2a 3	chile	4	Female	South America	2017-04-25	GISAID
EPI_ISL_275911	A/Vina_Del_Mar/55113/2017	Group 3C 2a 3	chile	3	Female	South America	2017-07-12	GISAID
EPI_ISL_275927	A/Alto_Hospicio/56076/2017	Group 3C 2a 3	chile	9	Female	South America	2017-07-03	GISAID
EPI_ISL_281462	A/Bolivia/1006/2017	Group 3C 2a 3	Bolivia	15	Male	South America	2017-07-12	GISAID
EPI_ISL_270198	A/Kazakhstan/6540/2017	Group 3C 2a 3	kazakhstan	25	Male	West Asia	2017-01-11	GISAID
EPI_ISL_270202	A/Kazakhstan/6841/2017	Group 3C 2a 3	kazakhstan	11	Male	West Asia	2017-02-02	GISAID
EPI_ISL_270192	A/Kazakhstan/6100/2016	Group 3C 2a 3	kazakhstan	24	Female	West Asia	2016-12-08	GISAID
EPI_ISL_270195	A/Kazakhstan/6261/2016	Group 3C 2a 3	kazakhstan	30	Female	West Asia	2016-12-16	GISAID
EPI_ISL_270199	A/Kazakhstan/6690/2016	Group 3C 2a 3	kazakhstan	9	Male	West Asia	2016-12-31	GISAID
EPI_ISL_258280	A/Kazakhstan/069/2016	Group 3C 2a 3	kazakhstan	2	Male	West Asia	2016-12-15	GISAID
EPI_ISL_259701	A/Khovd/241/2017	Group 3C 2a 3	mongolia	1	Male	West Asia	2017-01-04	GISAID
EPI_ISL_259702	A/Khovd/240/2017	Group 3C 2a 3	mongolia	2	Female	West Asia	2017-01-04	GISAID
EPI_ISL_291633	A/Mexico/2577/2017	Group 3C 2a 3	mexico	72	Female	North America	2017-07-31	GISAID
EPI_ISL_285674	A/California/109/2017	Group 3C 2a 3	USA	82	Male	North America	2017-10-05	GISAID
EPI_ISL_274441	A/California/59/2017	Group 3C 2a 3	USA	17	Female	North America	2017-06-26	GISAID
EPI_ISL_275971	A/Wyoming/18/2017	Group 3C 2a 3	USA	45	Male	North America	2017-07-18	GISAID
EPI_ISL_277872	A/Pennsylvania/262/2017	Group 3C 2a 3	USA	22	Female	North America	2017-08-24	GISAID
EPI_ISL_272930	A/Texas/275/2017	Group 3C 2a 3	USA	89	Female	North America	2017-06-29	GISAID
EPI_ISL_273725	A/Texas/279/2017	Group 3C 2a 3	USA	52	Male	North America	2017-06-29	GISAID
EPI_ISL_291625	A/Mexico/2495/2017	Group 3C 2a 3	mexico	57	Male	North America	2017-07-06	GISAID
EPI_ISL_282868	A/Florida/61/2017	Group 3C 2a 3	USA	42	Female	North America	2017-08-29	GISAID
EPI_ISL_360382	A/Texas/354/2017	Group 3C 2a 3	USA	41	Female	North America	2017-12-18	GISAID
EPI_ISL_281499	A/Maryland/41/2017	Group 3C 2a 3	USA	33	Female	North America	2017-08-28	GISAID
EPI_ISL_291635	A/Mexico/2611/2017	Group 3C 2a 3	mexico	78	Female	North America	2017-08-14	GISAID
EPI_ISL_275975	A/Ohio/31/2017	Group 3C 2a 3	USA	1	Female	North America	2017-07-25	GISAID
EPI_ISL_275976	A/Ohio/33/2017	Group 3C 2a 3	USA	88	Female	North America	2017-07-31	GISAID
EPI_ISL_285703	A/Puerto_Rico/28/2017	Group 3C 2a 3	puerto rico	13	Female	North America	2017-08-12	GISAID
EPI_ISL_285704	A/Puerto_Rico/27/2017	Group 3C 2a 3	puerto rico	19	Female	North America	2017-08-12	GISAID
EPI_ISL_248138	A/Wyoming/03/2017	Group 3C 2a 3	USA	17	Female	North America	2017-01-12	GISAID
EPI_ISL_282847	A/Missouri/29/2017	Group 3C 2a 3	USA	87	Female	North America	2017-09-24	GISAID
EPI_ISL_282848	A/Missouri/30/2017	Group 3C 2a 3	USA	92	Male	North America	2017-09-26	GISAID
EPI_ISL_288496	A/Florida/95/2017	Group 3C 2a 3	USA	94	Male	North America	2017-11-18	GISAID
EPI_ISL_288497	A/Florida/96/2017	Group 3C 2a 3	USA	88	Female	North America	2017-11-19	GISAID
EPI_ISL_299831	A/Niger/5243/2017	Group 3C 2a 3	niger	12	Female	Africa	2017-10-04	GISAID
EPI_ISL_299832	A/Niger/5254/2017	Group 3C 2a 3	niger	2	Female	Africa	2017-10-09	GISAID
EPI_ISL_299836	A/Niger/5283/2017	Group 3C 2a 3	niger	3	Male	Africa	2017-10-17	GISAID
EPI_ISL_300773	A/Cote_DIvoire/1580/2017	Group 3C 2a 3	Cote d ivoire	10	Male	Africa	2017-10-05	GISAID
EPI_ISL_299842	A/Niger/5360/2017	Group 3C 2a 3	niger	3	Male	Africa	2017-10-22	GISAID
EPI_ISL_299834	A/Niger/5267/2017	Group 3C 2a 3	niger	1	Male	Africa	2017-10-20	GISAID
EPI_ISL_355536	A/Nigeria/3623/2018	Group 3C 2a 3	nigeria	2	Female	Africa	2018-11-06	GISAID
EPI_ISL_356224	A/Nigeria/3622/2018	Group 3C 2a 3	nigeria	2	Female	Africa	2018-11-06	GISAID
EPI_ISL_282839	A/Arizona/51/2017	Group 3C 2a 3	USA	62	Male	North America	2017-09-11	GISAID
EPI_ISL_351879	A/Nigeria/3572/2018	Group 3C 2a 3	nigeria	4	Male	Africa	2018-10-03	GISAID
EPI_ISL_353449	A/Nigeria/3631/2018	Group 3C 2a 3	nigeria	1	Male	Africa	2018-11-08	GISAID
EPI_ISL_355540	A/Nigeria/3670/2018	Group 3C 2a 3	nigeria	2	Male	Africa	2018-11-22	GISAID
EPI_ISL_356223	A/Nigeria/3620/2018	Group 3C 2a 3	nigeria	61	Male	Africa	2018-11-01	GISAID
EPI_ISL_356225	A/Nigeria/3608/2018	Group 3C 2a 3	nigeria	1	Male	Africa	2018-11-01	GISAID
EPI_ISL_352057	A/Nigeria/3649/2018	Group 3C 2a 3	nigeria	2	Female	Africa	2018-11-13	GISAID
EPI_ISL_364010	A/Togo/35/2019	Group 3C 2a 3	togo	30	Female	Africa	2019-01-07	GISAID
EPI_ISL_356301	A/Burkina_Faso/1057/2018	Group 3C 2a 3	burkina faso	11	Female	Africa	2018-11-30	GISAID
EPI_ISL_353514	A/Burkina_Faso/972/2018	Group 3C 2a 3	burkina faso	1	Male	Africa	2018-11-01	GISAID
EPI_ISL_356294	A/Burkina_Faso/1442/2019	Group 3C 2a 3	burkina faso	3	Female	Africa	2019-01-11	GISAID
EPI_ISL_363881	A/Mali/28/2019	Group 3C 2a 3	mali	2	Female	Africa	2019-01-31	GISAID
EPI_ISL_365782	A/Cote_DIvoire/359/2019	Group 3C 2a 3	Cote d ivoire	13	Male	Africa	2019-03-05	GISAID
EPI_ISL_365783	A/Cote_DIvoire/527/2019	Group 3C 2a 3	Cote d ivoire	5	Female	Africa	2019-03-21	GISAID
EPI_ISL_249040	A/Hong_Kong/237/2017	Group 3C 2a 3	Hong Kong	80	Female	China	2017-01-08	GISAID
EPI_ISL_237354	A/Wisconsin/83/2016	Group 3C 2a 3	USA	80	Male	North America	2016-09-25	GISAID
EPI_ISL_248284	A/Alabama/04/2017	Group 3C 2a 3	USA	16	Male	North America	2017-01-23	GISAID
EPI_ISL_255333	A/Lebanon/2187/2016	Group 3C 2a 3	lebanon	66	Male	West Asia	2016-12-29	GISAID
EPI_ISL_241631	A/Minnesota/85/2016	Group 3C 2a 3	USA	69	Female	North America	2016-12-20	GISAID
EPI_ISL_288515	A/Ethiopia/1817/2017	Group 3C 2a 3	ethiopia	2	Female	Africa	2017-06-12	GISAID
EPI_ISL_287143	A/Texas/237/2017	Group 3C 2a 3	USA	22	Female	North America	2017-02-27	GISAID
EPI_ISL_256196	A/Arizona/11/2017	Group 3C 2a 3	USA	33	Female	North America	2017-02-19	GISAID
EPI_ISL_244720	A/Michigan/124/2016	Group 3C 2a 3	USA	92	Male	North America	2016-12-24	GISAID
EPI_ISL_244722	A/Michigan/125/2016	Group 3C 2a 3	USA	84	Female	North America	2016-12-24	GISAID
EPI_ISL_242652	A/Petropavlovsk-Kamchatsky/RII802S/2016	Group 3C 2a 3	Russia	2	Female	West Asia	2016-12-10	GISAID
EPI_ISL_242597	A/Saint-Petersburg/RII699S/2016	Group 3C 2a 3	Russia	3	Female	West Asia	2016-12-20	GISAID
EPI_ISL_287402	A/Michigan/158/2017	Group 3C 2a 3	USA	57	Male	North America	2017-02-16	GISAID
EPI_ISL_242625	A/Saratov/RII489S/2016	Group 3C 2a 3	Russia	80	Male	West Asia	2016-12-12	GISAID
EPI_ISL_242655	A/Korsakov/RII908S/2016	Group 3C 2a 3	Russia	3	Female	West Asia	2016-12-13	GISAID
EPI_ISL_242659	A/Simpheropol/RII847S/2016	Group 3C 2a 3	Russia	21	Male	West Asia	2016-12-17	GISAID
EPI_ISL_242632	A/Nizhny_Novgorod/RII541S/2016	Group 3C 2a 3	Russia	11	Female	West Asia	2016-12-08	GISAID
EPI_ISL_242633	A/Sergach/RII542S/2016	Group 3C 2a 3	Russia	27	Female	West Asia	2016-12-08	GISAID
EPI_ISL_241934	A/Sweden/87/2016	Group 3C 2a 3	sweden	51	Male	Europe	2016-12-23	GISAID
EPI_ISL_242617	A/Kirov/RII458S/2016	Group 3C 2a 3	Russia	4	Male	West Asia	2016-12-08	GISAID
EPI_ISL_242650	A/Lipetsk/RII782S/2016	Group 3C 2a 3	Russia	6	Female	West Asia	2016-12-16	GISAID
EPI_ISL_242596	A/Saint-Petersburg/RII698S/2016	Group 3C 2a 3	Russia	14	Male	West Asia	2016-12-22	GISAID
EPI_ISL_270201	A/Kazakhstan/6804/2017	Group 3C 2a 3	kazakhstan	54	Male	West Asia	2017-01-30	GISAID
EPI_ISL_242598	A/Saint-Petersburg/RII707S/2016	Group 3C 2a 3	Russia	1	Male	West Asia	2016-12-22	GISAID
EPI_ISL_242627	A/Saratov/RII494S/2016	Group 3C 2a 3	Russia	3	Male	West Asia	2016-12-13	GISAID
EPI_ISL_244873	A/Albania/7175/2016	Group 3C 2a 3	albania	16	Male	Europe	2016-12-28	GISAID
EPI_ISL_258830	A/Sweden/44/2017	Group 3C 2a 3	sweden	2	Female	Europe	2017-02-05	GISAID
EPI_ISL_261689	A/Visby/6/2017	Group 3C 2a 3	sweden	71	Female	Europe	2017-02-12	GISAID
EPI_ISL_240836	A/California/179/2016	Group 3C 2a 3	USA	73	Male	North America	2016-12-04	GISAID
EPI_ISL_255980	A/Oregon/07/2017	Group 3C 2a 3	USA	13	Male	North America	2017-02-06	GISAID
EPI_ISL_281724	A/Kazakhstan/084/2017	Group 3C 2a 3	kazakhstan	20	Female	West Asia	2017-02-14	GISAID
EPI_ISL_262762	A/West_Virginia/15/2017	Group 3C 2a 3	USA	58	Female	North America	2017-03-28	GISAID
EPI_ISL_275857	A/Brazil/283/2017	Group 3C 2a 3	brazil	5	Female	South America	2017-05-01	GISAID
EPI_ISL_275860	A/Brazil/284/2017	Group 3C 2a 3	brazil	71	Male	South America	2017-05-03	GISAID
EPI_ISL_275862	A/Brazil/291/2017	Group 3C 2a 3	brazil	22	Male	South America	2017-05-18	GISAID
EPI_ISL_237437	A/California/135/2016	Group 3C 2a 3	USA	82	Male	North America	2016-10-10	GISAID
EPI_ISL_237349	A/Michigan/104/2016	Group 3C 2a 3	USA	47	Female	North America	2016-09-18	GISAID
EPI_ISL_242600	A/Saint-Petersburg/RII855S/2016	Group 3C 2a 3	Russia	2	Female	West Asia	2016-12-28	GISAID
EPI_ISL_268375	A/Bangladesh/3028/2017	Group 3C 2a 3	bangladesh	8	Male	South Asia	2017-03-23	GISAID
EPI_ISL_275815	A/Pernambuco/145843-IEC/2017	Group 3C 2a 3	brazil	77	Female	South America	2017-01-23	GISAID
EPI_ISL_289554	A/Indonesia/Nihrd-Plb499/2017	Group 3C 2a 3	indonesia	13	Female	Southeast Asia	2017-03-02	GISAID
EPI_ISL_248131	A/Maine/07/2017	Group 3C 2a 3	USA	62	Female	North America	2017-01-23	GISAID
EPI_ISL_287370	A/Michigan/119/2017	Group 3C 2a 3	USA	6	Male	North America	2017-02-03	GISAID
EPI_ISL_237333	A/Michigan/106/2016	Group 3C 2a 3	USA	26	Female	North America	2016-09-29	GISAID
EPI_ISL_242976	A/CastillaLaMancha/3399/2016	Group 3C 2a 3	spain	51	Male	Europe	2016-12-24	GISAID
EPI_ISL_242978	A/Ceuta/170026/2016	Group 3C 2a 3	spain	83	Male	Europe	2016-12-31	GISAID
EPI_ISL_286727	A/Wisconsin/174/2017	Group 3C 2a 3	USA	70	Female	North America	2017-02-21	GISAID
EPI_ISL_286689	A/Wisconsin/143/2017	Group 3C 2a 3	USA	64	Female	North America	2017-02-16	GISAID
EPI_ISL_287261	A/Wisconsin/288/2017	Group 3C 2a 3	USA	26	Male	North America	2017-03-21	GISAID
EPI_ISL_287214	A/Wisconsin/234/2017	Group 3C 2a 3	USA	44	Female	North America	2017-03-09	GISAID
EPI_ISL_287258	A/Wisconsin/276/2017	Group 3C 2a 3	USA	18	Male	North America	2017-03-19	GISAID
EPI_ISL_240842	A/California/175/2016	Group 3C 2a 3	USA	46	Female	North America	2016-11-06	GISAID
EPI_ISL_286654	A/Washington/258/2017	Group 3C 2a 3	USA	23	Female	North America	2017-02-06	GISAID
EPI_ISL_286684	A/Wisconsin/141/2017	Group 3C 2a 3	USA	49	Male	North America	2017-02-16	GISAID
EPI_ISL_286749	A/Wisconsin/196/2017	Group 3C 2a 3	USA	72	Female	North America	2017-02-27	GISAID
EPI_ISL_286523	A/Wisconsin/75/2017	Group 3C 2a 3	USA	8	Male	North America	2017-02-03	GISAID
EPI_ISL_286703	A/Wisconsin/62/2017	Group 3C 2a 3	USA	12	Female	North America	2017-01-31	GISAID
EPI_ISL_286596	A/Wisconsin/111/2017	Group 3C 2a 3	USA	18	Female	North America	2017-02-12	GISAID
EPI_ISL_286700	A/Wisconsin/153/2017	Group 3C 2a 3	USA	35	Female	North America	2017-02-18	GISAID
EPI_ISL_286738	A/Wisconsin/183/2017	Group 3C 2a 3	USA	18	Female	North America	2017-02-23	GISAID
EPI_ISL_286617	A/Wisconsin/137/2017	Group 3C 2a 3	USA	4	Female	North America	2017-02-16	GISAID
EPI_ISL_286526	A/Wisconsin/76/2017	Group 3C 2a 3	USA	16	Female	North America	2017-02-03	GISAID
EPI_ISL_287222	A/Wisconsin/243/2017	Group 3C 2a 3	USA	14	Female	North America	2017-03-12	GISAID
EPI_ISL_287223	A/Wisconsin/244/2017	Group 3C 2a 3	USA	66	Male	North America	2017-03-12	GISAID
EPI_ISL_287224	A/Wisconsin/245/2017	Group 3C 2a 3	USA	69	Female	North America	2017-03-12	GISAID
EPI_ISL_287208	A/Wisconsin/231/2017	Group 3C 2a 3	USA	18	Female	North America	2017-03-09	GISAID
EPI_ISL_287237	A/Wisconsin/257/2017	Group 3C 2a 3	USA	17	Male	North America	2017-03-15	GISAID
EPI_ISL_287251	A/Wisconsin/275/2017	Group 3C 2a 3	USA	12	Female	North America	2017-03-19	GISAID
EPI_ISL_287250	A/Wisconsin/274/2017	Group 3C 2a 3	USA	12	Female	North America	2017-03-19	GISAID
EPI_ISL_287288	A/Wisconsin/309/2017	Group 3C 2a 3	USA	4	Female	North America	2017-04-06	GISAID
EPI_ISL_287241	A/Wisconsin/265/2017	Group 3C 2a 3	USA	6	Female	North America	2017-03-16	GISAID
EPI_ISL_287275	A/Wisconsin/296/2017	Group 3C 2a 3	USA	63	Female	North America	2017-03-25	GISAID
EPI_ISL_287265	A/Wisconsin/285/2017	Group 3C 2a 3	USA	63	Male	North America	2017-03-20	GISAID
EPI_ISL_287267	A/Wisconsin/287/2017	Group 3C 2a 3	USA	12	Male	North America	2017-03-20	GISAID
EPI_ISL_268341	A/Kyrgyzstan/456/2017	Group 3C 2a 3	kyrgyzstan	1	Male	West Asia	2017-01-03	GISAID
EPI_ISL_239542	A/Stockholm/45/2016	Group 3C 2a 3	sweden	5	Female	Europe	2016-11-23	GISAID
EPI_ISL_242654	A/Aniva/RII904S/2016	Group 3C 2a 3	Russia	2	Male	West Asia	2016-12-10	GISAID
EPI_ISL_242643	A/Ulan-Ude/RII735S/2016	Group 3C 2a 3	Russia	10	Female	West Asia	2016-12-08	GISAID
EPI_ISL_249067	A/Ulan-Ude/1/2016	Group 3C 2a 3	Russia	4	Female	West Asia	2016-12-08	GISAID
EPI_ISL_237330	A/Florida/78/2016	Group 3C 2a 3	USA	5	Female	North America	2016-10-01	GISAID
EPI_ISL_238704	A/Florida/87/2016	Group 3C 2a 3	USA	15	Female	North America	2016-10-28	GISAID
EPI_ISL_287526	A/Texas/139/2017	Group 3C 2a 3	USA	55	Female	North America	2017-02-02	GISAID
EPI_ISL_275741	A/Brazil/9114/2017	Group 3C 2a 3	brazil	20	Female	South America	2017-06-12	GISAID
EPI_ISL_273697	A/Brazil/8931/2017	Group 3C 2a 3	brazil	7	Female	South America	2017-04-10	GISAID
EPI_ISL_275739	A/Brazil/9849/2017	Group 3C 2a 3	brazil	39	Female	South America	2017-04-16	GISAID
EPI_ISL_275736	A/Brazil/6863/2017	Group 3C 2a 3	brazil	25	Male	South America	2017-02-12	GISAID
EPI_ISL_252954	A/Cantabria/726/2017	Group 3C 2a 3	spain	36	Male	Europe	2017-01-10	GISAID
EPI_ISL_241629	A/Michigan/120/2016	Group 3C 2a 3	USA	56	Female	North America	2016-12-26	GISAID
EPI_ISL_242989	A/Navarra/3251/2016	Group 3C 2a 3	spain	27	Female	Europe	2016-12-17	GISAID
EPI_ISL_257865	A/New_Hampshire/09/2017	Group 3C 2a 3	USA	67	Male	North America	2017-02-14	GISAID
EPI_ISL_244784	A/Delaware/02/2017	Group 3C 2a 3	USA	73	Female	North America	2017-01-04	GISAID
EPI_ISL_261662	A/Stockholm/17/2017	Group 3C 2a 3	sweden	56	Female	Europe	2017-03-04	GISAID
EPI_ISL_289555	A/Indonesia/Nihrd-Bjm579/2017	Group 3C 2a 3	indonesia	1	Male	Southeast Asia	2017-03-03	GISAID
EPI_ISL_314371	A/District_Of_Columbia/04/2017	Group 3C 2a 3	USA	73	Female	North America	2017-10-01	GISAID
EPI_ISL_261654	A/Gavle/2/2017	Group 3C 2a 3	sweden	73	Male	Europe	2017-02-15	GISAID
EPI_ISL_281726	A/Kazakhstan/019/2017	Group 3C 2a 3	kazakhstan	9	Female	West Asia	2017-02-14	GISAID
EPI_ISL_258281	A/Kazakhstan/075/2016	Group 3C 2a 3	kazakhstan	2	Male	West Asia	2016-12-22	GISAID
EPI_ISL_270197	A/Kazakhstan/6539/2017	Group 3C 2a 3	kazakhstan	24	Male	West Asia	2017-01-11	GISAID
EPI_ISL_281729	A/Kazakhstan/129/2017	Group 3C 2a 3	kazakhstan	27	Female	West Asia	2017-01-31	GISAID
EPI_ISL_303258	A/Brazil/8285/2017	Group 3C 2a 3	brazil	1	Male	South America	2017-09-25	GISAID
EPI_ISL_275877	A/Brazil/478/2017	Group 3C 2a 3	brazil	29	Male	South America	2017-05-29	GISAID
EPI_ISL_268351	A/Santa_Catarina/209/2017	Group 3C 2a 3	brazil	58	Female	South America	2017-04-20	GISAID
EPI_ISL_292523	A/Santa_Catarina/737/2017	Group 3C 2a 3	brazil	41	Female	South America	2017-07-10	GISAID
EPI_ISL_268319	A/Tanzania/4347/2017	Group 3C 2a 3	tanzania	1	Male	Africa	2017-03-20	GISAID
EPI_ISL_281232	A/Stockholm/29/2017	Group 3C 2a 3	sweden	63	Female	Europe	2017-09-17	GISAID
EPI_ISL_282970	A/Stockholm/37/2017	Group 3C 2a 3	sweden	63	Female	Europe	2017-09-19	GISAID
EPI_ISL_250049	A/Vermont/03/2017	Group 3C 2a 3	USA	83	Female	North America	2017-01-25	GISAID
EPI_ISL_241578	A/Vermont/36/2016	Group 3C 2a 3	USA	32	Female	North America	2016-12-14	GISAID
EPI_ISL_259711	A/Vermont/09/2017	Group 3C 2a 3	USA	87	Female	North America	2017-03-13	GISAID
EPI_ISL_335656	A/Kenya/164/2018	Group 3C 2a 3	kenya	1	Male	Africa	2018-05-21	GISAID
EPI_ISL_281495	A/Wisconsin/322/2017	Group 3C 2a 3	USA	70	Female	North America	2017-08-20	GISAID
EPI_ISL_288511	A/Ethiopia/1877/2017	Group 3C 2a 3	ethiopia	14	Male	Africa	2017-09-12	GISAID
EPI_ISL_288516	A/Ethiopia/2458/2017	Group 3C 2a 3	ethiopia	11	Female	Africa	2017-08-14	GISAID
EPI_ISL_288518	A/Ethiopia/2447/2017	Group 3C 2a 3	ethiopia	35	Male	Africa	2017-07-25	GISAID
EPI_ISL_288513	A/Ethiopia/1866/2017	Group 3C 2a 3	ethiopia	1	Female	Africa	2017-08-21	GISAID
EPI_ISL_285986	A/Trollhattan/50/2017	Group 3C 2a 3	sweden	62	Female	Europe	2017-11-18	GISAID
EPI_ISL_302187	A/Cardiff/7156/2017	Group 3C 2a 3	united kingdom	57	Male	Europe	2017-09-18	GISAID
EPI_ISL_281463	A/Bolivia/1056/2017	Group 3C 2a 3	Bolivia	39	Female	South America	2017-07-24	GISAID
EPI_ISL_275929	A/Calama/56093/2017	Group 3C 2a 3	chile	30	Female	South America	2017-06-27	GISAID
EPI_ISL_283170	A/Bolivia/1093/2017	Group 3C 2a 3	Bolivia	5	Male	South America	2017-04-25	GISAID
EPI_ISL_248010	A/Iowa/01/2017	Group 3C 2a 3	USA	20	Male	North America	2017-01-17	GISAID
EPI_ISL_273665	A/Antananarivo/2450/2017	Group 3C 2a 3	madagascar	5	Female	Africa	2017-05-23	GISAID
EPI_ISL_273671	A/Analavory/2831/2017	Group 3C 2a 3	madagascar	4	Female	Africa	2017-06-20	GISAID
EPI_ISL_273686	A/Antananarivo/1998/2017	Group 3C 2a 3	madagascar	1	Male	Africa	2017-05-03	GISAID
EPI_ISL_290659	A/Madagascar/3095/2017	Group 3C 2a 3	madagascar	44	Female	Africa	2017-07-10	GISAID
EPI_ISL_290661	A/Madagascar/3319/2017	Group 3C 2a 3	madagascar	32	Female	Africa	2017-07-21	GISAID
EPI_ISL_273669	A/Toamasina/2755/2017	Group 3C 2a 3	madagascar	26	Male	Africa	2017-06-14	GISAID
EPI_ISL_290658	A/Madagascar/3138/2017	Group 3C 2a 3	madagascar	3	Male	Africa	2017-07-13	GISAID
EPI_ISL_273663	A/Nosy_Be/2222/2017	Group 3C 2a 3	madagascar	1	Female	Africa	2017-05-08	GISAID
EPI_ISL_273667	A/Antananarivo/2623/2017	Group 3C 2a 3	madagascar	6	Male	Africa	2017-06-06	GISAID
EPI_ISL_242656	A/Vladikavkaz/RII914S/2016	Group 3C 2a 3	Russia	54	Female	West Asia	2016-12-19	GISAID
EPI_ISL_268327	A/Tanzania/4364/2017	Group 3C 2a 3	tanzania	1	Male	Africa	2017-03-28	GISAID
EPI_ISL_268310	A/Tanzania/2527/2017	Group 3C 2a 3	tanzania	2	Female	Africa	2017-04-12	GISAID
EPI_ISL_268315	A/Tanzania/748/2017	Group 3C 2a 3	tanzania	50	Female	Africa	2017-03-24	GISAID
EPI_ISL_268323	A/Tanzania/4356/2017	Group 3C 2a 3	tanzania	1	Female	Africa	2017-03-28	GISAID
EPI_ISL_268307	A/Tanzania/2496/2017	Group 3C 2a 3	tanzania	20	Female	Africa	2017-04-08	GISAID
EPI_ISL_268311	A/Tanzania/2549/2017	Group 3C 2a 3	tanzania	4	Female	Africa	2017-04-18	GISAID
EPI_ISL_268312	A/Tanzania/744/2017	Group 3C 2a 3	tanzania	12	Male	Africa	2017-03-20	GISAID
EPI_ISL_268331	A/Tanzania/4390/2017	Group 3C 2a 3	tanzania	1	Male	Africa	2017-04-17	GISAID
EPI_ISL_268320	A/Tanzania/4348/2017	Group 3C 2a 3	tanzania	1	Male	Africa	2017-03-20	GISAID
EPI_ISL_268321	A/Tanzania/4354/2017	Group 3C 2a 3	tanzania	3	Male	Africa	2017-03-23	GISAID
EPI_ISL_268332	A/Tanzania/4393/2017	Group 3C 2a 3	tanzania	1	Female	Africa	2017-04-18	GISAID
EPI_ISL_268314	A/Tanzania/746/2017	Group 3C 2a 3	tanzania	17	Male	Africa	2017-03-23	GISAID
EPI_ISL_319709	A/Tanzania/2941/2018	Group 3C 2a 3	tanzania	1	Female	Africa	2018-05-06	GISAID
EPI_ISL_268322	A/Tanzania/4355/2017	Group 3C 2a 3	tanzania	1	Male	Africa	2017-03-28	GISAID
EPI_ISL_268326	A/Tanzania/4359/2017	Group 3C 2a 3	tanzania	2	Female	Africa	2017-03-28	GISAID
EPI_ISL_268309	A/Tanzania/2514/2017	Group 3C 2a 3	tanzania	28	Female	Africa	2017-04-10	GISAID
EPI_ISL_268317	A/Tanzania/756/2017	Group 3C 2a 3	tanzania	1	Female	Africa	2017-04-23	GISAID
EPI_ISL_268308	A/Tanzania/2460/2017	Group 3C 2a 3	tanzania	50	Female	Africa	2017-04-04	GISAID
EPI_ISL_268324	A/Tanzania/4357/2017	Group 3C 2a 3	tanzania	1	Male	Africa	2017-03-28	GISAID
EPI_ISL_268325	A/Tanzania/4358/2017	Group 3C 2a 3	tanzania	2	Female	Africa	2017-03-28	GISAID
EPI_ISL_242628	A/Vologda/RII504S/2016	Group 3C 2a 3	Russia	66	Male	West Asia	2016-12-14	GISAID
EPI_ISL_288519	A/Ethiopia/2438/2017	Group 3C 2a 3	ethiopia	40	Male	Africa	2017-06-28	GISAID
EPI_ISL_235390	A/Kristianstad/1/2016	Group 3C 2a 3	sweden	58	Male	Europe	2016-09-29	GISAID
EPI_ISL_258282	A/Kazakhstan/020/2016	Group 3C 2a 3	kazakhstan	4	Male	West Asia	2016-12-27	GISAID
EPI_ISL_258279	A/Kazakhstan/078/2016	Group 3C 2a 3	kazakhstan	41	Female	West Asia	2016-12-15	GISAID
EPI_ISL_253194	A/Novy_Urengoy/1335/2016	Group 3C 2a 3	Russia	8	Male	West Asia	2016-12-10	GISAID
EPI_ISL_242636	A/Yaroslavl/RII616S/2016	Group 3C 2a 3	Russia	12	Male	West Asia	2016-12-10	GISAID
EPI_ISL_242645	A/Stavropol/RII743S/2016	Group 3C 2a 3	Russia	23	Female	West Asia	2016-12-11	GISAID
EPI_ISL_288517	A/Ethiopia/2457/2017	Group 3C 2a 3	ethiopia	28	Female	Africa	2017-08-18	GISAID
EPI_ISL_270203	A/Kazakhstan/6975/2017	Group 3C 2a 3	kazakhstan	21	Female	West Asia	2017-01-12	GISAID
EPI_ISL_273708	A/Krasnoyarsk/1437/2017	Group 3C 2a 3	Russia	21	Female	West Asia	2017-01-25	GISAID
EPI_ISL_258284	A/Kazakhstan/023/2016	Group 3C 2a 3	kazakhstan	40	Female	West Asia	2016-12-14	GISAID
EPI_ISL_270205	A/Kazakhstan/7075/2017	Group 3C 2a 3	kazakhstan	28	Female	West Asia	2017-01-28	GISAID
EPI_ISL_268339	A/Kyrgyzstan/633/2017	Group 3C 2a 3	kyrgyzstan	4	Female	West Asia	2017-01-04	GISAID
EPI_ISL_255331	A/Lebanon/2078/2016	Group 3C 2a 3	lebanon	83	Female	West Asia	2016-12-13	GISAID
EPI_ISL_255335	A/Lebanon/2469/2017	Group 3C 2a 3	lebanon	67	Male	West Asia	2017-02-07	GISAID
EPI_ISL_245017	A/Stockholm/56/2016	Group 3C 2a 3	sweden	90	Female	Europe	2016-12-28	GISAID
EPI_ISL_259173	A/Macedonia/23/2017	Group 3C 2a 3	macedonia	10	Male	Europe	2017-01-03	GISAID
EPI_ISL_244872	A/Albania/7167/2016	Group 3C 2a 3	albania	1	Male	Europe	2016-12-29	GISAID
EPI_ISL_258832	A/Sweden/46/2017	Group 3C 2a 3	sweden	38	Female	Europe	2017-01-23	GISAID
EPI_ISL_244696	A/Virginia/03/2017	Group 3C 2a 3	USA	69	Female	North America	2017-01-02	GISAID
EPI_ISL_241931	A/Sweden/84/2016	Group 3C 2a 3	sweden	91	Female	Europe	2016-12-22	GISAID
EPI_ISL_253879	A/Sweden/10/2017	Group 3C 2a 3	sweden	63	Female	Europe	2017-01-04	GISAID
EPI_ISL_259166	A/Macedonia/2/2017	Group 3C 2a 3	macedonia	2	Male	Europe	2017-01-03	GISAID
EPI_ISL_283164	A/Bolivia/397/2017	Group 3C 2a 3	Bolivia	70	Female	South America	2017-04-03	GISAID
EPI_ISL_283168	A/Bolivia/867/2017	Group 3C 2a 3	Bolivia	3	Female	South America	2017-04-18	GISAID
EPI_ISL_259176	A/Macedonia/32/2017	Group 3C 2a 3	macedonia	43	Male	Europe	2017-01-10	GISAID
EPI_ISL_287513	A/Texas/212/2017	Group 3C 2a 3	USA	13	Male	North America	2017-02-20	GISAID
EPI_ISL_264458	A/Mississippi/15/2017	Group 3C 2a 3	USA	59	Female	North America	2017-04-17	GISAID
EPI_ISL_262745	A/North_Carolina/22/2017	Group 3C 2a 3	USA	64	Male	North America	2017-03-08	GISAID
EPI_ISL_266703	A/Texas/93/2017	Group 3C 2a 3	USA	6	Female	North America	2017-02-21	GISAID
EPI_ISL_287514	A/Texas/124/2017	Group 3C 2a 3	USA	16	Female	North America	2017-01-22	GISAID
EPI_ISL_287435	A/Texas/149/2017	Group 3C 2a 3	USA	81	Female	North America	2017-02-06	GISAID
EPI_ISL_287499	A/Texas/134/2017	Group 3C 2a 3	USA	6	Male	North America	2017-01-31	GISAID
EPI_ISL_287142	A/Texas/181/2017	Group 3C 2a 3	USA	64	Female	North America	2017-02-13	GISAID
EPI_ISL_287429	A/Texas/144/2017	Group 3C 2a 3	USA	43	Male	North America	2017-02-05	GISAID
EPI_ISL_287448	A/Texas/163/2017	Group 3C 2a 3	USA	15	Male	North America	2017-02-08	GISAID
EPI_ISL_287415	A/Texas/168/2017	Group 3C 2a 3	USA	47	Female	North America	2017-02-09	GISAID
EPI_ISL_287141	A/Texas/216/2017	Group 3C 2a 3	USA	11	Female	North America	2017-02-21	GISAID
EPI_ISL_287545	A/Texas/265/2017	Group 3C 2a 3	USA	64	Female	North America	2017-03-15	GISAID
EPI_ISL_287508	A/Texas/266/2017	Group 3C 2a 3	USA	61	Male	North America	2017-03-16	GISAID
EPI_ISL_287432	A/Texas/267/2017	Group 3C 2a 3	USA	68	Female	North America	2017-03-18	GISAID
EPI_ISL_287459	A/Texas/209/2017	Group 3C 2a 3	USA	73	Male	North America	2017-02-20	GISAID
EPI_ISL_287153	A/Texas/238/2017	Group 3C 2a 3	USA	8	Male	North America	2017-02-27	GISAID
EPI_ISL_266706	A/Texas/96/2017	Group 3C 2a 3	USA	10	Female	North America	2017-03-06	GISAID
EPI_ISL_266709	A/Texas/98/2017	Group 3C 2a 3	USA	73	Female	North America	2017-03-12	GISAID
EPI_ISL_240194	A/Tennessee/33/2016	Group 3C 2a 3	USA	55	Female	North America	2016-12-07	GISAID
EPI_ISL_287461	A/Texas/177/2017	Group 3C 2a 3	USA	56	Female	North America	2017-02-11	GISAID
EPI_ISL_239711	A/New_York/107/2016	Group 3C 2a 3	USA	45	Female	North America	2016-11-27	GISAID
EPI_ISL_244762	A/Massachusetts/45/2016	Group 3C 2a 3	USA	1	Male	North America	2016-12-19	GISAID
EPI_ISL_249038	A/Hong_Kong/123/2017	Group 3C 2a 3	Hong Kong	65	Male	China	2017-01-04	GISAID
EPI_ISL_263021	A/Stockholm/26/2017	Group 3C 2a 3	sweden	73	Male	Europe	2017-01-21	GISAID
EPI_ISL_253869	A/Stockholm/7/2017	Group 3C 2a 3	sweden	1	Male	Europe	2017-01-12	GISAID
EPI_ISL_239535	A/Skovde/4/2016	Group 3C 2a 3	sweden	85	Female	Europe	2016-11-12	GISAID
EPI_ISL_239548	A/Sweden/66/2016	Group 3C 2a 3	sweden	79	Female	Europe	2016-11-24	GISAID
EPI_ISL_241915	A/Stockholm/51/2016	Group 3C 2a 3	sweden	18	Female	Europe	2016-12-02	GISAID
EPI_ISL_250044	A/Arizona/05/2017	Group 3C 2a 3	USA	22	Female	North America	2017-01-31	GISAID
EPI_ISL_240146	A/Laos/3158/2016	Group 3C 2a 3	Laos	18	Male	Southeast Asia	2016-10-06	GISAID
EPI_ISL_244846	A/Laos/3286/2016	Group 3C 2a 3	Laos	2	Male	Southeast Asia	2016-10-11	GISAID
EPI_ISL_249069	A/Voronezh/1/2016	Group 3C 2a 3	Russia	42	Female	West Asia	2016-12-13	GISAID
EPI_ISL_242731	A/Louisiana/35/2016	Group 3C 2a 3	USA	10	Female	North America	2016-12-28	GISAID
EPI_ISL_253606	A/Texas/208/2016	Group 3C 2a 3	USA	23	Female	North America	2016-12-20	GISAID
EPI_ISL_253609	A/Texas/205/2016	Group 3C 2a 3	USA	13	Male	North America	2016-12-20	GISAID
EPI_ISL_239534	A/Karlstad/5/2016	Group 3C 2a 3	sweden	50	Male	Europe	2016-11-05	GISAID
EPI_ISL_239296	A/Singapore/TT1027/2016	Group 3C 2a 3	singapore	92	Female	Southeast Asia	2016-07-29	GISAID
EPI_ISL_275865	A/Brazil/321/2017	Group 3C 2a 3	brazil	17	Male	South America	2017-02-02	GISAID
EPI_ISL_289400	A/Pennsylvania/178/2017	Group 3C 2a 3	USA	36	Male	North America	2017-02-10	GISAID
EPI_ISL_242609	A/Orel/RII317S/2016	Group 3C 2a 3	Russia	17	Female	West Asia	2016-11-16	GISAID
EPI_ISL_240792	A/Singapore/KK1100/2016	Group 3C 2a 3	singapore	12	Female	Southeast Asia	2016-11-30	GISAID
EPI_ISL_287496	A/Texas/223/2017	Group 3C 2a 3	USA	58	Male	North America	2017-02-22	GISAID
EPI_ISL_287517	A/Texas/226/2017	Group 3C 2a 3	USA	61	Female	North America	2017-02-22	GISAID
EPI_ISL_242763	A/Kansas/29/2016	Group 3C 2a 3	USA	62	Male	North America	2016-12-25	GISAID
EPI_ISL_242765	A/Kansas/30/2016	Group 3C 2a 3	USA	48	Male	North America	2016-12-29	GISAID
EPI_ISL_287464	A/Texas/245/2017	Group 3C 2a 3	USA	13	Male	North America	2017-03-02	GISAID
EPI_ISL_287470	A/Texas/261/2017	Group 3C 2a 3	USA	44	Female	North America	2017-03-09	GISAID
EPI_ISL_286669	A/Washington/282/2017	Group 3C 2a 3	USA	55	Female	North America	2017-02-23	GISAID
EPI_ISL_244760	A/Massachusetts/44/2016	Group 3C 2a 3	USA	84	Female	North America	2016-12-19	GISAID
EPI_ISL_264423	A/Florida/30/2017	Group 3C 2a 3	USA	2	Male	North America	2017-02-07	GISAID
EPI_ISL_240793	A/Singapore/GP2536/2016	Group 3C 2a 3	singapore	9	Female	Southeast Asia	2016-11-02	GISAID
EPI_ISL_252776	A/KANAGAWA/IC1607/2017	Group 3C 2a 3	japan	8	Male	Japan Korea	2017-01-07	GISAID
EPI_ISL_240841	A/California/176/2016	Group 3C 2a 3	USA	80	Male	North America	2016-11-27	GISAID
EPI_ISL_286645	A/Washington/248/2017	Group 3C 2a 3	USA	12	Female	North America	2017-02-01	GISAID
EPI_ISL_239540	A/Stockholm/44/2016	Group 3C 2a 3	sweden	8	Male	Europe	2016-11-09	GISAID
EPI_ISL_241917	A/Sweden/74/2016	Group 3C 2a 3	sweden	9	Female	Europe	2016-12-03	GISAID
EPI_ISL_252775	A/KANAGAWA/IC1606/2017	Group 3C 2a 3	japan	8	Male	Japan Korea	2017-01-05	GISAID
EPI_ISL_244703	A/Massachusetts/01/2017	Group 3C 2a 3	USA	64	Male	North America	2017-01-04	GISAID
EPI_ISL_241626	A/Massachusetts/42/2016	Group 3C 2a 3	USA	61	Female	North America	2016-12-08	GISAID
EPI_ISL_258318	A/New_York/14/2017	Group 3C 2a 3	USA	64	Female	North America	2017-02-28	GISAID
EPI_ISL_244700	A/Hawaii/105/2016	Group 3C 2a 3	USA	27	Female	North America	2016-12-31	GISAID
EPI_ISL_257843	A/Florida/13/2017	Group 3C 2a 3	USA	65	Female	North America	2017-02-11	GISAID
EPI_ISL_242761	A/Hawaii/102/2016	Group 3C 2a 3	USA	34	Female	North America	2016-12-07	GISAID
EPI_ISL_252736	A/Hawaii/03/2017	Group 3C 2a 3	USA	64	Female	North America	2017-01-17	GISAID
EPI_ISL_248117	A/South_Dakota/05/2017	Group 3C 2a 3	USA	22	Male	North America	2017-01-15	GISAID
EPI_ISL_268301	A/Laos/0753/2017	Group 3C 2a 3	Laos	6	Female	Southeast Asia	2017-02-27	GISAID
EPI_ISL_249661	A/Netherlands/1994/2017	Group 3C 2a 3	netherlands	14	Male	Europe	2017-02-07	GISAID
EPI_ISL_241348	A/Netherlands/3765/2016	Group 3C 2a 3	netherlands	61	Female	Europe	2016-12-22	GISAID
EPI_ISL_241351	A/Netherlands/3769/2016	Group 3C 2a 3	netherlands	14	Male	Europe	2016-12-20	GISAID
EPI_ISL_259262	A/New_Mexico/17/2017	Group 3C 2a 3	USA	1	Female	North America	2017-03-26	GISAID
EPI_ISL_286682	A/Washington/287/2017	Group 3C 2a 3	USA	63	Male	North America	2017-03-03	GISAID
EPI_ISL_268350	A/Alagoas/191/2017	Group 3C 2a 3	brazil	59	Male	South America	2017-04-14	GISAID
EPI_ISL_255579	A/Singapore/KK0060/2017	Group 3C 2a 3	singapore	1	Female	Southeast Asia	2017-01-23	GISAID
EPI_ISL_256952	A/Hawaii/09/2017	Group 3C 2a 3	USA	24	Male	North America	2017-02-19	GISAID
EPI_ISL_256180	A/Texas/61/2017	Group 3C 2a 3	USA	32	Female	North America	2017-02-27	GISAID
EPI_ISL_257876	A/Pennsylvania/05/2017	Group 3C 2a 3	USA	20	Female	North America	2017-02-07	GISAID
EPI_ISL_256141	A/South_Carolina/06/2017	Group 3C 2a 3	USA	81	Male	North America	2017-02-23	GISAID
EPI_ISL_289222	A/Pennsylvania/168/2017	Group 3C 2a 3	USA	55	Male	North America	2017-02-08	GISAID
EPI_ISL_248007	A/North_Carolina/01/2017	Group 3C 2a 3	USA	18	Male	North America	2017-01-08	GISAID
EPI_ISL_249020	A/Colorado/49/2016	Group 3C 2a 3	USA	92	Male	North America	2016-12-27	GISAID
EPI_ISL_239718	A/Pennsylvania/93/2016	Group 3C 2a 3	USA	24	Female	North America	2016-11-10	GISAID
EPI_ISL_241618	A/Iowa/40/2016	Group 3C 2a 3	USA	22	Female	North America	2016-12-14	GISAID
EPI_ISL_242729	A/Iowa/45/2016	Group 3C 2a 3	USA	71	Male	North America	2016-12-31	GISAID
EPI_ISL_261658	A/Linkoping/3/2017	Group 3C 2a 3	sweden	86	Female	Europe	2017-02-17	GISAID
EPI_ISL_264435	A/Iowa/21/2017	Group 3C 2a 3	USA	78	Male	North America	2017-04-21	GISAID
EPI_ISL_275846	A/Hong_Kong/3572/2017	Group 3C 2a 3	Hong Kong	67	Male	China	2017-07-14	GISAID
EPI_ISL_275820	A/Hong_Kong/3547/2017	Group 3C 2a 3	Hong Kong	82	Male	China	2017-07-16	GISAID
EPI_ISL_275822	A/Hong_Kong/3548/2017	Group 3C 2a 3	Hong Kong	88	Female	China	2017-07-16	GISAID
EPI_ISL_274438	A/Wisconsin/317/2017	Group 3C 2a 3	USA	18	Male	North America	2017-07-21	GISAID
EPI_ISL_275828	A/Hong_Kong/3551/2017	Group 3C 2a 3	Hong Kong	77	Male	China	2017-07-16	GISAID
EPI_ISL_275836	A/Hong_Kong/3566/2017	Group 3C 2a 3	Hong Kong	95	Female	China	2017-07-14	GISAID
EPI_ISL_275990	A/Wisconsin/319/2017	Group 3C 2a 3	USA	83	Female	North America	2017-07-29	GISAID
EPI_ISL_272899	A/Florida/43/2017	Group 3C 2a 3	USA	85	Male	North America	2017-06-20	GISAID
EPI_ISL_277168	A/Alaska/31/2017	Group 3C 2a 3	USA	71	Female	North America	2017-06-26	GISAID
EPI_ISL_277173	A/Alaska/36/2017	Group 3C 2a 3	USA	80	Male	North America	2017-07-09	GISAID
EPI_ISL_248156	A/Arkansas/02/2017	Group 3C 2a 3	USA	61	Male	North America	2017-01-10	GISAID
EPI_ISL_255336	A/Nevada/06/2017	Group 3C 2a 3	USA	31	Male	North America	2017-02-06	GISAID
EPI_ISL_240202	A/Iowa/38/2016	Group 3C 2a 3	USA	84	Male	North America	2016-12-05	GISAID
EPI_ISL_248120	A/South_Dakota/35/2016	Group 3C 2a 3	USA	93	Female	North America	2016-12-21	GISAID
EPI_ISL_240863	A/Missouri/20/2016	Group 3C 2a 3	USA	29	Female	North America	2016-12-12	GISAID
EPI_ISL_244705	A/Missouri/02/2017	Group 3C 2a 3	USA	33	Male	North America	2017-01-10	GISAID
EPI_ISL_248282	A/Alabama/01/2017	Group 3C 2a 3	USA	39	Male	North America	2017-01-04	GISAID
EPI_ISL_239701	A/Maryland/23/2016	Group 3C 2a 3	USA	84	Female	North America	2016-11-27	GISAID
EPI_ISL_250003	A/Delaware/07/2017	Group 3C 2a 3	USA	56	Female	North America	2017-02-02	GISAID
EPI_ISL_256979	A/Ohio/05/2017	Group 3C 2a 3	USA	8	Female	North America	2017-02-07	GISAID
EPI_ISL_239565	A/Nebraska/25/2016	Group 3C 2a 3	USA	77	Male	North America	2016-11-17	GISAID
EPI_ISL_241634	A/Missouri/21/2016	Group 3C 2a 3	USA	79	Female	North America	2016-12-20	GISAID
EPI_ISL_248288	A/Oklahoma/06/2017	Group 3C 2a 3	USA	89	Female	North America	2017-01-25	GISAID
EPI_ISL_241622	A/Louisiana/33/2016	Group 3C 2a 3	USA	68	Male	North America	2016-12-16	GISAID
EPI_ISL_248123	A/South_Dakota/34/2016	Group 3C 2a 3	USA	44	Female	North America	2016-12-14	GISAID
EPI_ISL_258394	A/Oklahoma/14/2017	Group 3C 2a 3	USA	17	Male	North America	2017-03-04	GISAID
EPI_ISL_257859	A/Missouri/17/2017	Group 3C 2a 3	USA	19	Female	North America	2017-02-22	GISAID
EPI_ISL_268257	A/South_Dakota/25/2017	Group 3C 2a 3	USA	1	Female	North America	2017-04-18	GISAID
EPI_ISL_255973	A/Missouri/09/2017	Group 3C 2a 3	USA	84	Male	North America	2017-02-21	GISAID
EPI_ISL_255974	A/Missouri/10/2017	Group 3C 2a 3	USA	89	Female	North America	2017-02-22	GISAID
EPI_ISL_257860	A/Missouri/18/2017	Group 3C 2a 3	USA	86	Female	North America	2017-02-23	GISAID
EPI_ISL_248109	A/New_Hampshire/03/2017	Group 3C 2a 3	USA	42	Male	North America	2017-01-18	GISAID
EPI_ISL_248116	A/South_Dakota/04/2017	Group 3C 2a 3	USA	17	Male	North America	2017-01-15	GISAID
EPI_ISL_259255	A/Iowa/17/2017	Group 3C 2a 3	USA	77	Male	North America	2017-03-21	GISAID
EPI_ISL_256187	A/Illinois/21/2017	Group 3C 2a 3	USA	14	Male	North America	2017-02-26	GISAID
EPI_ISL_287458	A/Texas/184/2017	Group 3C 2a 3	USA	16	Female	North America	2017-02-13	GISAID
EPI_ISL_255327	A/Delaware/09/2017	Group 3C 2a 3	USA	90	Male	North America	2017-02-15	GISAID
EPI_ISL_289336	A/Pennsylvania/160/2017	Group 3C 2a 3	USA	56	Male	North America	2017-02-08	GISAID
EPI_ISL_252976	A/Missouri/05/2017	Group 3C 2a 3	USA	90	Female	North America	2017-01-26	GISAID
EPI_ISL_259243	A/Illinois/28/2017	Group 3C 2a 3	USA	37	Female	North America	2017-03-23	GISAID
EPI_ISL_264424	A/Florida/31/2017	Group 3C 2a 3	USA	3	Male	North America	2017-02-25	GISAID
EPI_ISL_287532	A/Texas/157/2017	Group 3C 2a 3	USA	74	Male	North America	2017-02-06	GISAID
EPI_ISL_287239	A/Wisconsin/259/2017	Group 3C 2a 3	USA	36	Male	North America	2017-03-15	GISAID
EPI_ISL_286573	A/Wisconsin/87/2017	Group 3C 2a 3	USA	18	Female	North America	2017-02-07	GISAID
EPI_ISL_286621	A/Wisconsin/130/2017	Group 3C 2a 3	USA	29	Male	North America	2017-02-15	GISAID
EPI_ISL_286676	A/Wisconsin/140/2017	Group 3C 2a 3	USA	1	Male	North America	2017-02-16	GISAID
EPI_ISL_259177	A/Macedonia/34/2017	Group 3C 2a 3	macedonia	2	Male	Europe	2017-01-10	GISAID
EPI_ISL_300840	A/Cote_DIvoire/1549/2017	Group 3C 2a 3	Cote d ivoire	67	Female	Africa	2017-10-02	GISAID
EPI_ISL_262617	A/Maldives/52/2017	Group 3C 2a 3	maldives	31	Female	South Asia	2017-01-26	GISAID
EPI_ISL_248129	A/Maine/04/2017	Group 3C 2a 3	USA	18	Male	North America	2017-01-22	GISAID
EPI_ISL_248132	A/Maine/05/2017	Group 3C 2a 3	USA	1	Female	North America	2017-01-22	GISAID
EPI_ISL_248133	A/Maine/06/2017	Group 3C 2a 3	USA	23	Female	North America	2017-01-22	GISAID
EPI_ISL_256960	A/Maine/11/2017	Group 3C 2a 3	USA	23	Female	North America	2017-02-15	GISAID
EPI_ISL_286488	A/Washington/148/2017	Group 3C 2a 3	USA	48	Female	North America	2017-01-17	GISAID
EPI_ISL_289283	A/Pennsylvania/233/2017	Group 3C 2a 3	USA	79	Male	North America	2017-03-12	GISAID
EPI_ISL_253624	A/Texas/211/2016	Group 3C 2a 3	USA	66	Male	North America	2016-12-23	GISAID
EPI_ISL_253619	A/Texas/26/2017	Group 3C 2a 3	USA	82	Male	North America	2017-01-03	GISAID
EPI_ISL_287418	A/Texas/140/2017	Group 3C 2a 3	USA	11	Male	North America	2017-02-03	GISAID
EPI_ISL_287471	A/Texas/112/2017	Group 3C 2a 3	USA	25	Female	North America	2017-01-10	GISAID
EPI_ISL_287524	A/Texas/122/2017	Group 3C 2a 3	USA	82	Male	North America	2017-01-18	GISAID
EPI_ISL_287511	A/Texas/131/2017	Group 3C 2a 3	USA	5	Male	North America	2017-01-27	GISAID
EPI_ISL_241923	A/Stockholm/54/2016	Group 3C 2a 3	sweden	78	Male	Europe	2016-12-14	GISAID
EPI_ISL_253956	A/Sweden/105/2016	Group 3C 2a 3	sweden	34	Male	Europe	2016-12-29	GISAID
EPI_ISL_241916	A/Stockholm/52/2016	Group 3C 2a 3	sweden	29	Female	Europe	2016-12-03	GISAID
EPI_ISL_241908	A/Stockholm/48/2016	Group 3C 2a 3	sweden	89	Female	Europe	2016-11-24	GISAID
EPI_ISL_245020	A/Stockholm/6/2017	Group 3C 2a 3	sweden	2	Female	Europe	2017-01-03	GISAID
EPI_ISL_253859	A/Sweden/3/2017	Group 3C 2a 3	sweden	80	Female	Europe	2017-01-20	GISAID
EPI_ISL_281715	A/Iowa/27/2017	Group 3C 2a 3	USA	55	Male	North America	2017-09-02	GISAID
EPI_ISL_303213	A/Brazil/6791/2017	Group 3C 2a 3	brazil	60	Male	South America	2017-09-04	GISAID
EPI_ISL_303214	A/Brazil/3870/2017	Group 3C 2a 3	brazil	29	Female	South America	2017-08-29	GISAID
EPI_ISL_275871	A/Brazil/449/2017	Group 3C 2a 3	brazil	72	Male	South America	2017-06-15	GISAID
EPI_ISL_283202	A/Wisconsin/331/2017	Group 3C 2a 3	USA	66	Female	North America	2017-10-06	GISAID
EPI_ISL_314340	A/Brazil/4145/2017	Group 3C 2a 3	brazil	72	Female	South America	2017-08-30	GISAID
EPI_ISL_277851	A/Hawaii/42/2017	Group 3C 2a 3	USA	81	Female	North America	2017-08-06	GISAID
EPI_ISL_277867	A/Ohio/37/2017	Group 3C 2a 3	USA	59	Female	North America	2017-08-23	GISAID
EPI_ISL_291642	A/Parana/929/2017	Group 3C 2a 3	brazil	20	Female	South America	2017-10-17	GISAID
EPI_ISL_321239	A/Bahia/563/2018	Group 3C 2a 3	brazil	49	Male	South America	2018-04-22	GISAID
EPI_ISL_241906	A/Stockholm/46/2016	Group 3C 2a 3	sweden	36	Female	Europe	2016-11-17	GISAID
EPI_ISL_241922	A/Stockholm/53/2016	Group 3C 2a 3	sweden	50	Male	Europe	2016-12-14	GISAID
EPI_ISL_245019	A/Stockholm/58/2016	Group 3C 2a 3	sweden	92	Male	Europe	2016-12-29	GISAID
EPI_ISL_253863	A/Sweden/4/2017	Group 3C 2a 3	sweden	62	Female	Europe	2017-01-20	GISAID
EPI_ISL_258833	A/Sweden/47/2017	Group 3C 2a 3	sweden	63	Female	Europe	2017-02-24	GISAID
EPI_ISL_273726	A/Texas/278/2017	Group 3C 2a 3	USA	63	Male	North America	2017-06-27	GISAID
EPI_ISL_253870	A/Stockholm/8/2017	Group 3C 2a 3	sweden	35	Female	Europe	2017-01-12	GISAID
EPI_ISL_253873	A/Sweden/6/2017	Group 3C 2a 3	sweden	82	Male	Europe	2017-02-02	GISAID
EPI_ISL_253898	A/Sweden/7/2017	Group 3C 2a 3	sweden	78	Female	Europe	2017-01-30	GISAID
EPI_ISL_241927	A/Sweden/80/2016	Group 3C 2a 3	sweden	12	Male	Europe	2016-12-15	GISAID
EPI_ISL_253952	A/Sweden/101/2016	Group 3C 2a 3	sweden	25	Female	Europe	2016-12-15	GISAID
EPI_ISL_253957	A/Sweden/106/2016	Group 3C 2a 3	sweden	61	Male	Europe	2016-12-31	GISAID
EPI_ISL_253890	A/Sweden/20/2017	Group 3C 2a 3	sweden	50	Male	Europe	2017-01-06	GISAID
EPI_ISL_241904	A/Sweden/1/2017	Group 3C 2a 3	sweden	51	Male	Europe	2017-01-03	GISAID
EPI_ISL_253882	A/Sweden/14/2017	Group 3C 2a 3	sweden	51	Male	Europe	2017-01-03	GISAID
EPI_ISL_275947	A/Suriname/2017/2017	Group 3C 2a 3	suriname	9	Male	South America	2017-04-01	GISAID
EPI_ISL_275949	A/Suriname/2032/2017	Group 3C 2a 3	suriname	3	Male	South America	2017-04-10	GISAID
EPI_ISL_350576	A/Singapore/KK0924/2018	Group 3C 2a 3	singapore	13	Male	Southeast Asia	2018-08-13	GISAID
EPI_ISL_340493	A/Singapore/GP2021/2018	Group 3C 2a 3	singapore	40	Female	Southeast Asia	2018-11-26	GISAID
EPI_ISL_340494	A/Singapore/GP2022/2018	Group 3C 2a 3	singapore	11	Male	Southeast Asia	2018-11-26	GISAID
EPI_ISL_309016	A/Utah/27/2018	Group 3C 2a 3	USA	45	Female	North America	2018-04-04	GISAID
EPI_ISL_346446	A/Singapore/KK1680/2018	Group 3C 2a 3	singapore	14	Male	Southeast Asia	2018-12-27	GISAID
EPI_ISL_391666	A/Singapore/EN0298/2019	Group 3C 2a 3	singapore	5	Female	Southeast Asia	2019-04-15	GISAID
EPI_ISL_391672	A/Singapore/GP0696/2019	Group 3C 2a 3	singapore	56	Female	Southeast Asia	2019-04-30	GISAID
EPI_ISL_408461	A/Dijon/084/2020	Group 3C 2a 3	france	40	Male	Europe	2020-01-02	GISAID
EPI_ISL_401462	A/Singapore/GP2153/2019	Group 3C 2a 3	singapore	41	Male	Southeast Asia	2019-11-12	GISAID
EPI_ISL_402740	A/Pennsylvania/1031/2019	Group 3C 2a 3	USA	53	Female	North America	2019-11-21	GISAID
EPI_ISL_357915	A/Oman/939/2019	Group 3C 2a 3	oman	84	Male	West Asia	2019-02-09	GISAID
EPI_ISL_350579	A/Singapore/KK1025/2018	Group 3C 2a 3	singapore	1	Male	Southeast Asia	2018-09-25	GISAID
EPI_ISL_346399	A/Singapore/EN0149/2019	Group 3C 2a 3	singapore	4	Male	Southeast Asia	2019-02-19	GISAID
EPI_ISL_400291	A/Singapore/GP1559/2019	Group 3C 2a 3	singapore	43	Male	Southeast Asia	2019-08-02	GISAID
EPI_ISL_331132	A/Michigan/399/2018	Group 3C 2a 3	USA	79	Male	North America	2018-09-17	GISAID
EPI_ISL_331864	A/Alaska/54/2018	Group 3C 2a 3	USA	3	Male	North America	2018-10-10	GISAID
EPI_ISL_340487	A/Singapore/GP1644/2018	Group 3C 2a 3	singapore	52	Female	Southeast Asia	2018-09-28	GISAID
EPI_ISL_340489	A/Singapore/KK1045/2018	Group 3C 2a 3	singapore	6	Male	Southeast Asia	2018-10-03	GISAID
EPI_ISL_338279	A/Victoria/912/2018	Group 3C 2a 3	australia	71	Male	Oceania	2018-12-07	GISAID
EPI_ISL_393575	A/Mali/054/2019	Group 3C 2a 3	mali	19	Male	Africa	2019-03-04	GISAID
EPI_ISL_362170	A/Niger/6531/2019	Group 3C 2a 3	niger	2	Male	Africa	2019-01-30	GISAID
EPI_ISL_363867	A/Niger/6580/2019	Group 3C 2a 3	niger	1	Female	Africa	2019-01-25	GISAID
EPI_ISL_393582	A/Mali/061/2019	Group 3C 2a 3	mali	30	Male	Africa	2019-03-13	GISAID
EPI_ISL_363870	A/Niger/6616/2019	Group 3C 2a 3	niger	2	Female	Africa	2019-02-15	GISAID
EPI_ISL_362389	A/Niger/6433/2019	Group 3C 2a 3	niger	1	Female	Africa	2019-01-09	GISAID
EPI_ISL_362391	A/Niger/6432/2019	Group 3C 2a 3	niger	2	Female	Africa	2019-01-09	GISAID
EPI_ISL_398532	A/Nigeria/3280/2019	Group 3C 2a 3	nigeria	1	Male	Africa	2019-03-18	GISAID
EPI_ISL_363978	A/Niger/6659/2019	Group 3C 2a 3	niger	2	Male	Africa	2019-02-10	GISAID
EPI_ISL_378089	A/Hawaii/51/2019	Group 3C 2a 3	USA	37	Male	North America	2019-06-26	GISAID
EPI_ISL_363869	A/Mali/31/2019	Group 3C 2a 3	mali	5	Female	Africa	2019-01-31	GISAID
EPI_ISL_363874	A/Mali/30/2019	Group 3C 2a 3	mali	4	Male	Africa	2019-01-31	GISAID
EPI_ISL_348146	A/Mali/057/2018	Group 3C 2a 3	mali	10	Male	Africa	2018-10-08	GISAID
EPI_ISL_393581	A/Mali/066/2019	Group 3C 2a 3	mali	3	Male	Africa	2019-03-14	GISAID
EPI_ISL_348142	A/Mali/235/2018	Group 3C 2a 3	mali	5	Male	Africa	2018-11-13	GISAID
EPI_ISL_363892	A/Mali/46/2019	Group 3C 2a 3	mali	1	Female	Africa	2019-02-06	GISAID
EPI_ISL_393574	A/Mali/077/2019	Group 3C 2a 3	mali	4	Female	Africa	2019-03-03	GISAID
EPI_ISL_392524	A/Mali/043/2019	Group 3C 2a 3	mali	7	Male	Africa	2019-02-13	GISAID
EPI_ISL_392529	A/Mali/023/2019	Group 3C 2a 3	mali	5	Female	Africa	2019-02-11	GISAID
EPI_ISL_362177	A/Mali/26/2019	Group 3C 2a 3	mali	1	Male	Africa	2019-02-04	GISAID
EPI_ISL_362394	A/Mali/41/2019	Group 3C 2a 3	mali	5	Male	Africa	2019-02-05	GISAID
EPI_ISL_363855	A/Mali/45/2019	Group 3C 2a 3	mali	7	Female	Africa	2019-02-06	GISAID
EPI_ISL_356312	A/Burkina_Faso/1110/2019	Group 3C 2a 3	burkina faso	3	Female	Africa	2019-01-21	GISAID
EPI_ISL_393576	A/Mali/048/2019	Group 3C 2a 3	mali	66	Male	Africa	2019-03-04	GISAID
EPI_ISL_393579	A/Mali/046/2019	Group 3C 2a 3	mali	37	Male	Africa	2019-03-04	GISAID
EPI_ISL_393604	A/Mali/039/2019	Group 3C 2a 3	mali	27	Female	Africa	2019-02-27	GISAID
EPI_ISL_392520	A/Mali/021/2019	Group 3C 2a 3	mali	12	Female	Africa	2019-02-11	GISAID
EPI_ISL_393577	A/Mali/049/2019	Group 3C 2a 3	mali	2	Male	Africa	2019-03-04	GISAID
EPI_ISL_270193	A/Kazakhstan/6153/2016	Group 3C 2a 3	kazakhstan	33	Female	West Asia	2016-12-03	GISAID
EPI_ISL_281730	A/Kazakhstan/126/2017	Group 3C 2a 3	kazakhstan	25	Female	West Asia	2017-01-28	GISAID
EPI_ISL_270194	A/Kazakhstan/6155/2016	Group 3C 2a 3	kazakhstan	33	Male	West Asia	2016-12-02	GISAID
EPI_ISL_268338	A/Kyrgyzstan/466/2017	Group 3C 2a 3	kyrgyzstan	5	Male	West Asia	2017-01-09	GISAID
EPI_ISL_281728	A/Kazakhstan/002/2017	Group 3C 2a 3	kazakhstan	2	Male	West Asia	2017-03-06	GISAID
EPI_ISL_281725	A/Kazakhstan/082/2017	Group 3C 2a 3	kazakhstan	76	Female	West Asia	2017-02-14	GISAID
EPI_ISL_306250	A/Kazakhstan/128/2018	Group 3C 2a 3	kazakhstan	28	Female	West Asia	2018-02-01	GISAID
EPI_ISL_305849	A/Kazakhstan/079/2018	Group 3C 2a 3	kazakhstan	32	Female	West Asia	2018-01-03	GISAID
EPI_ISL_305844	A/Kazakhstan/106/2018	Group 3C 2a 3	kazakhstan	7	Female	West Asia	2018-01-08	GISAID
EPI_ISL_305851	A/Kazakhstan/088/2018	Group 3C 2a 3	kazakhstan	26	Female	West Asia	2018-01-09	GISAID
EPI_ISL_322445	A/Ekaterinburg/RII-4740S/2018	Group 3C 2a 3	Russia	11	Female	West Asia	2018-04-03	GISAID
EPI_ISL_306255	A/Kazakhstan/146/2018	Group 3C 2a 3	kazakhstan	12	Male	West Asia	2018-02-05	GISAID
EPI_ISL_306253	A/Kazakhstan/129/2018	Group 3C 2a 3	kazakhstan	33	Female	West Asia	2018-02-01	GISAID
EPI_ISL_306248	A/Kazakhstan/117/2018	Group 3C 2a 3	kazakhstan	22	Male	West Asia	2018-01-28	GISAID
EPI_ISL_364337	A/Noyabrsk/RII-4712S/2019	Group 3C 2a 3	Russia	2	Male	West Asia	2019-05-03	GISAID
EPI_ISL_305848	A/Kazakhstan/024/2018	Group 3C 2a 3	kazakhstan	33	Male	West Asia	2018-01-16	GISAID
EPI_ISL_306257	A/Kazakhstan/125/2018	Group 3C 2a 3	kazakhstan	22	Male	West Asia	2018-01-31	GISAID
EPI_ISL_304999	A/Kazakhstan/031/2018	Group 3C 2a 3	kazakhstan	12	Male	West Asia	2018-01-09	GISAID
EPI_ISL_306254	A/Kazakhstan/137/2018	Group 3C 2a 3	kazakhstan	14	Female	West Asia	2018-01-18	GISAID
EPI_ISL_306249	A/Kazakhstan/171/2018	Group 3C 2a 3	kazakhstan	31	Male	West Asia	2018-01-30	GISAID
EPI_ISL_311680	A/Kazakhstan/927/2018	Group 3C 2a 3	kazakhstan	25	Female	West Asia	2018-03-01	GISAID
EPI_ISL_311675	A/Kazakhstan/409/2018	Group 3C 2a 3	kazakhstan	28	Male	West Asia	2018-03-11	GISAID
EPI_ISL_305847	A/Kazakhstan/028/2018	Group 3C 2a 3	kazakhstan	8	Female	West Asia	2018-01-16	GISAID
EPI_ISL_305850	A/Kazakhstan/022/2018	Group 3C 2a 3	kazakhstan	2	Female	West Asia	2018-01-16	GISAID
EPI_ISL_275834	A/Hong_Kong/3565/2017	Group 3C 2a 3	Hong Kong	83	Male	China	2017-07-14	GISAID
EPI_ISL_320324	A/Khakassia/249/2018	Group 3C 2a 3	Russia	41	Female	West Asia	2018-03-13	GISAID
EPI_ISL_285748	A/Virginia/32/2017	Group 3C 2a 3	USA	63	Male	North America	2017-10-21	GISAID
EPI_ISL_285749	A/Virginia/33/2017	Group 3C 2a 3	USA	28	Male	North America	2017-10-25	GISAID
EPI_ISL_290864	A/Florida/86/2017	Group 3C 2a 3	USA	74	Male	North America	2017-10-24	GISAID
EPI_ISL_300807	A/Cambodia/949/2017	Group 3C 2a 3	cambodia	4	Male	Southeast Asia	2017-10-18	GISAID
EPI_ISL_299944	A/Cambodia/841/2017	Group 3C 2a 3	cambodia	4	Female	Southeast Asia	2017-09-22	GISAID
EPI_ISL_299945	A/Cambodia/837/2017	Group 3C 2a 3	cambodia	4	Female	Southeast Asia	2017-09-18	GISAID
EPI_ISL_300792	A/Cambodia/890/2017	Group 3C 2a 3	cambodia	1	Male	Southeast Asia	2017-09-28	GISAID
EPI_ISL_277166	A/Alaska/29/2017	Group 3C 2a 3	USA	75	Male	North America	2017-06-08	GISAID
EPI_ISL_360358	A/Pennsylvania/319/2017	Group 3C 2a 3	USA	26	Female	North America	2017-12-28	GISAID
EPI_ISL_277279	A/Wisconsin/320/2017	Group 3C 2a 3	USA	45	Male	North America	2017-08-05	GISAID
EPI_ISL_330475	A/Burkina_Faso/827/2018	Group 3C 2a 3	burkina faso	5	Male	Africa	2018-02-03	GISAID
EPI_ISL_298313	A/Choibalsan/2919/2017	Group 3C 2a 3	mongolia	7	Male	West Asia	2017-11-20	GISAID
EPI_ISL_298312	A/Choibalsan/2929/2017	Group 3C 2a 3	mongolia	7	Female	West Asia	2017-11-28	GISAID
EPI_ISL_298311	A/Choibalsan/3093/2017	Group 3C 2a 3	mongolia	2	Female	West Asia	2017-12-04	GISAID
EPI_ISL_297721	A/Saint-Petersburg/RII-86S/2017	Group 3C 2a 3	Russia	30	Female	West Asia	2017-11-01	GISAID
EPI_ISL_361777	A/Pennsylvania/326/2018	Group 3C 2a 3	USA	67	Male	North America	2018-01-28	GISAID
EPI_ISL_299852	A/Sierra_Leone/167/2017	Group 3C 2a 3	sierra leone	1	Female	Africa	2017-10-02	GISAID
EPI_ISL_299853	A/Sierra_Leone/193/2017	Group 3C 2a 3	sierra leone	4	Female	Africa	2017-11-02	GISAID
EPI_ISL_288651	A/Hong_Kong/4822/2017	Group 3C 2a 3	Hong Kong	30	Female	China	2017-10-20	GISAID
EPI_ISL_282858	A/Montana/18/2017	Group 3C 2a 3	USA	74	Male	North America	2017-09-22	GISAID
EPI_ISL_281698	A/Wisconsin/326/2017	Group 3C 2a 3	USA	100	Female	North America	2017-09-07	GISAID
EPI_ISL_358327	A/Michigan/312/2017	Group 3C 2a 3	USA	2	Male	North America	2017-12-08	GISAID
EPI_ISL_281714	A/Iowa/26/2017	Group 3C 2a 3	USA	20	Female	North America	2017-08-24	GISAID
EPI_ISL_299951	A/Hong_Kong/4994/2017	Group 3C 2a 3	Hong Kong	7	Male	China	2017-12-18	GISAID
EPI_ISL_299915	A/Hong_Kong/4993/2017	Group 3C 2a 3	Hong Kong	3	Male	China	2017-12-16	GISAID
EPI_ISL_360848	A/Tennessee/38/2018	Group 3C 2a 3	USA	77	Male	North America	2018-01-02	GISAID
EPI_ISL_300796	A/Cambodia/983/2017	Group 3C 2a 3	cambodia	4	Male	Southeast Asia	2017-10-26	GISAID
EPI_ISL_305839	A/Cambodia/1013/2017	Group 3C 2a 3	cambodia	5	Female	Southeast Asia	2017-11-13	GISAID
EPI_ISL_286034	A/Hong_Kong/4818/2017	Group 3C 2a 3	Hong Kong	5	Male	China	2017-10-22	GISAID
EPI_ISL_282842	A/Tennessee/58/2017	Group 3C 2a 3	USA	76	Male	North America	2017-09-20	GISAID
EPI_ISL_299927	A/Georgia/04/2018	Group 3C 2a 3	USA	51	Female	North America	2018-01-14	GISAID
EPI_ISL_303137	A/Georgia/12/2018	Group 3C 2a 3	USA	61	Male	North America	2018-02-08	GISAID
EPI_ISL_360840	A/Tennessee/95/2017	Group 3C 2a 3	USA	58	Female	North America	2017-12-22	GISAID
EPI_ISL_360392	A/Texas/48/2018	Group 3C 2a 3	USA	63	Male	North America	2018-01-07	GISAID
EPI_ISL_360432	A/Texas/27/2018	Group 3C 2a 3	USA	34	Female	North America	2018-01-03	GISAID
EPI_ISL_275842	A/Hong_Kong/3570/2017	Group 3C 2a 3	Hong Kong	8	Female	China	2017-07-19	GISAID
EPI_ISL_273713	A/New_Jersey/28/2017	Group 3C 2a 3	USA	1	Female	North America	2017-07-14	GISAID
EPI_ISL_281512	A/Vermont/13/2017	Group 3C 2a 3	USA	22	Male	North America	2017-09-03	GISAID
EPI_ISL_277282	A/Florida/59/2017	Group 3C 2a 3	USA	72	Female	North America	2017-08-17	GISAID
EPI_ISL_281501	A/Alaska/55/2017	Group 3C 2a 3	USA	49	Male	North America	2017-08-30	GISAID
EPI_ISL_281496	A/Washington/295/2017	Group 3C 2a 3	USA	68	Female	North America	2017-08-20	GISAID
EPI_ISL_286043	A/South_Dakota/31/2017	Group 3C 2a 3	USA	68	Female	North America	2017-10-31	GISAID
EPI_ISL_275970	A/Hawaii/35/2017	Group 3C 2a 3	USA	77	Female	North America	2017-07-14	GISAID
EPI_ISL_273722	A/Alaska/23/2017	Group 3C 2a 3	USA	43	Female	North America	2017-07-10	GISAID
EPI_ISL_273721	A/Alaska/22/2017	Group 3C 2a 3	USA	17	Male	North America	2017-07-10	GISAID
EPI_ISL_277171	A/Alaska/34/2017	Group 3C 2a 3	USA	75	Female	North America	2017-07-01	GISAID
EPI_ISL_277176	A/Alaska/40/2017	Group 3C 2a 3	USA	69	Male	North America	2017-07-16	GISAID
EPI_ISL_277276	A/Iowa/25/2017	Group 3C 2a 3	USA	25	Male	North America	2017-08-10	GISAID
EPI_ISL_373451	A/Italy/7414/2018	Group 3C 2a 3	italy	10	Male	Europe	2018-02-13	GISAID
EPI_ISL_376801	A/Germany/7219/2018	Group 3C 2a 3	germany	5	Male	Europe	2018-02-11	GISAID
EPI_ISL_376807	A/Italy/7225/2018	Group 3C 2a 3	italy	1	Male	Europe	2018-01-30	GISAID
EPI_ISL_373450	A/Italy/7413/2018	Group 3C 2a 3	italy	9	Male	Europe	2018-01-25	GISAID
EPI_ISL_298339	A/Wisconsin/43/2018	Group 3C 2a 3	USA	86	Female	North America	2018-01-08	GISAID
EPI_ISL_305023	A/Idaho/08/2018	Group 3C 2a 3	USA	72	Male	North America	2018-02-14	GISAID
EPI_ISL_288449	A/North_Dakota/24/2017	Group 3C 2a 3	USA	20	Male	North America	2017-11-19	GISAID
EPI_ISL_288448	A/North_Dakota/26/2017	Group 3C 2a 3	USA	31	Female	North America	2017-11-21	GISAID
EPI_ISL_298571	A/Kansas/21/2017	Group 3C 2a 3	USA	66	Male	North America	2017-12-20	GISAID
EPI_ISL_275978	A/Alaska/24/2017	Group 3C 2a 3	USA	67	Female	North America	2017-07-18	GISAID
EPI_ISL_277178	A/Alaska/42/2017	Group 3C 2a 3	USA	60	Female	North America	2017-07-24	GISAID
EPI_ISL_277180	A/Alaska/44/2017	Group 3C 2a 3	USA	28	Male	North America	2017-07-29	GISAID
EPI_ISL_281493	A/Florida/60/2017	Group 3C 2a 3	USA	7	Male	North America	2017-08-19	GISAID
EPI_ISL_277174	A/Alaska/37/2017	Group 3C 2a 3	USA	73	Male	North America	2017-07-11	GISAID
EPI_ISL_275988	A/Arizona/47/2017	Group 3C 2a 3	USA	25	Male	North America	2017-07-30	GISAID
EPI_ISL_277836	A/Alaska/51/2017	Group 3C 2a 3	USA	78	Female	North America	2017-08-07	GISAID
EPI_ISL_277187	A/Hawaii/38/2017	Group 3C 2a 3	USA	86	Female	North America	2017-07-25	GISAID
EPI_ISL_277177	A/Alaska/41/2017	Group 3C 2a 3	USA	66	Female	North America	2017-07-21	GISAID
EPI_ISL_284167	A/Hawaii/52/2017	Group 3C 2a 3	USA	79	Male	North America	2017-10-06	GISAID
EPI_ISL_297723	A/Saint-Petersburg/RII-144S/2017	Group 3C 2a 3	Russia	17	Male	West Asia	2017-11-27	GISAID
EPI_ISL_292448	A/Singapore/GP2439/2017	Group 3C 2a 3	singapore	24	Female	Southeast Asia	2017-12-20	GISAID
EPI_ISL_313430	A/Kamchatka/414/2017	Group 3C 2a 3	Russia	5	Male	West Asia	2017-12-20	GISAID
EPI_ISL_292454	A/Singapore/GP2430/2017	Group 3C 2a 3	singapore	20	Male	Southeast Asia	2017-12-19	GISAID
EPI_ISL_292441	A/Singapore/KK1298/2017	Group 3C 2a 3	singapore	2	Male	Southeast Asia	2017-11-16	GISAID
EPI_ISL_322111	A/Singapore/TT1765/2017	Group 3C 2a 3	singapore	64	Female	Southeast Asia	2017-12-29	GISAID
EPI_ISL_322065	A/Singapore/NTF0039/2017	Group 3C 2a 3	singapore	77	Female	Southeast Asia	2017-12-27	GISAID
EPI_ISL_288524	A/Idaho/38/2017	Group 3C 2a 3	USA	53	Male	North America	2017-11-17	GISAID
EPI_ISL_285989	A/Boras/1/2017	Group 3C 2a 3	sweden	88	Female	Europe	2017-11-15	GISAID
EPI_ISL_285990	A/Boras/2/2017	Group 3C 2a 3	sweden	90	Female	Europe	2017-11-15	GISAID
EPI_ISL_322423	A/Omsk/RII-1929S/2018	Group 3C 2a 3	Russia	14	Female	West Asia	2018-02-14	GISAID
EPI_ISL_322446	A/Ekaterinburg/RII-4774S/2018	Group 3C 2a 3	Russia	14	Male	West Asia	2018-05-22	GISAID
EPI_ISL_322424	A/Omsk/RII-1933S/2018	Group 3C 2a 3	Russia	77	Female	West Asia	2018-02-01	GISAID
EPI_ISL_322425	A/Omsk/RII-1939S/2018	Group 3C 2a 3	Russia	80	Female	West Asia	2018-01-26	GISAID
EPI_ISL_362396	A/Congo/27/2019	Group 3C 2a 3	Congo	2	Female	Africa	2019-01-28	GISAID
EPI_ISL_347964	A/California/57/2019	Group 3C 2a 3	USA	10	Female	North America	2019-02-07	GISAID
EPI_ISL_391084	A/Norrkoping/1/2019	Group 3C 2a 3	sweden	62	Female	Europe	2019-08-21	GISAID
EPI_ISL_347952	A/Congo/009/2019	Group 3C 2a 3	Congo	8	Male	Africa	2019-01-09	GISAID
EPI_ISL_348160	A/Congo/002/2019	Group 3C 2a 3	Congo	3	Female	Africa	2019-01-02	GISAID
EPI_ISL_346057	A/Congo/737/2018	Group 3C 2a 3	Congo	1	Male	Africa	2018-12-29	GISAID
EPI_ISL_346220	A/Congo/732/2018	Group 3C 2a 3	Congo	6	Female	Africa	2018-12-27	GISAID
EPI_ISL_348156	A/Congo/730/2018	Group 3C 2a 3	Congo	1	Male	Africa	2018-12-26	GISAID
EPI_ISL_362395	A/Congo/12/2019	Group 3C 2a 3	Congo	1	Male	Africa	2019-01-21	GISAID
EPI_ISL_347948	A/Congo/731/2018	Group 3C 2a 3	Congo	16	Female	Africa	2018-12-27	GISAID
EPI_ISL_320351	A/Congo/297/2018	Group 3C 2a 3	Congo	6	Male	Africa	2018-05-18	GISAID
EPI_ISL_320346	A/Congo/326/2018	Group 3C 2a 3	Congo	37	Male	Africa	2018-05-30	GISAID
EPI_ISL_320347	A/Congo/328/2018	Group 3C 2a 3	Congo	22	Female	Africa	2018-05-31	GISAID
EPI_ISL_320348	A/Congo/330/2018	Group 3C 2a 3	Congo	58	Female	Africa	2018-05-31	GISAID
EPI_ISL_320344	A/Congo/416/2018	Group 3C 2a 3	Congo	1	Male	Africa	2018-07-05	GISAID
EPI_ISL_320345	A/Congo/422/2018	Group 3C 2a 3	Congo	1	Male	Africa	2018-07-10	GISAID
EPI_ISL_320281	A/Congo/319/2018	Group 3C 2a 3	Congo	5	Female	Africa	2018-05-30	GISAID
EPI_ISL_320349	A/Congo/357/2018	Group 3C 2a 3	Congo	1	Male	Africa	2018-06-14	GISAID
EPI_ISL_320310	A/Congo/293/2018	Group 3C 2a 3	Congo	7	Male	Africa	2018-05-16	GISAID
EPI_ISL_346055	A/Congo/734/2018	Group 3C 2a 3	Congo	2	Female	Africa	2018-12-27	GISAID
EPI_ISL_347944	A/Congo/717/2018	Group 3C 2a 3	Congo	18	Female	Africa	2018-12-13	GISAID
EPI_ISL_169261	A/Sweden/75/2014	Group 3C 2a	sweden	58	Female	Europe	2014-12-04	GISAID
EPI_ISL_170836	A/Sweden/77/2014	Group 3C 2a	sweden	84	Male	Europe	2014-12-18	GISAID
EPI_ISL_208611	A/Bangladesh/13004/2015	Group 3C 2a	bangladesh	55	Male	South Asia	2015-11-07	GISAID
EPI_ISL_208580	A/Bangladesh/2016/2015	Group 3C 2a	bangladesh	1	Male	South Asia	2015-10-19	GISAID
EPI_ISL_202083	A/Bangladesh/3937/2015	Group 3C 2a	bangladesh	3	Male	South Asia	2015-08-17	GISAID
EPI_ISL_225918	A/Singapore/INFGP-16-0492/2016	Group 3C 2a	singapore	46	Male	Southeast Asia	2016-02-24	GISAID
EPI_ISL_225920	A/Singapore/INFKK-16-0156/2016	Group 3C 2a	singapore	2	Male	Southeast Asia	2016-02-11	GISAID
EPI_ISL_233472	A/Bangladesh/3075/2016	Group 3C 2a	bangladesh	1	Female	South Asia	2016-06-22	GISAID
EPI_ISL_233436	A/Bangladesh/1001/2016	Group 3C 2a	bangladesh	1	Male	South Asia	2016-07-13	GISAID
EPI_ISL_233449	A/Bangladesh/1008/2016	Group 3C 2a	bangladesh	7	Female	South Asia	2016-06-26	GISAID
EPI_ISL_208596	A/Bangladesh/3806/2015	Group 3C 2a	bangladesh	3	Female	South Asia	2015-11-18	GISAID
EPI_ISL_208576	A/Bangladesh/5009/2015	Group 3C 2a	bangladesh	22	Female	South Asia	2015-09-12	GISAID
EPI_ISL_219100	A/Bangladesh/911005/2015	Group 3C 2a	bangladesh	35	Female	South Asia	2015-09-22	GISAID
EPI_ISL_205782	A/Stockholm/63/2015	Group 3C 2a	sweden	71	Male	Europe	2015-11-23	GISAID
EPI_ISL_219110	A/Bangladesh/1010002/2015	Group 3C 2a	bangladesh	5	Male	South Asia	2015-10-05	GISAID
EPI_ISL_219096	A/Bangladesh/914004/2015	Group 3C 2a	bangladesh	38	Male	South Asia	2015-09-09	GISAID
EPI_ISL_219098	A/Bangladesh/905015/2015	Group 3C 2a	bangladesh	38	Female	South Asia	2015-09-21	GISAID
EPI_ISL_219108	A/Bangladesh/1006002/2015	Group 3C 2a	bangladesh	3	Male	South Asia	2015-10-12	GISAID
EPI_ISL_208610	A/Bangladesh/110005/2015	Group 3C 2a	bangladesh	11	Female	South Asia	2015-11-12	GISAID
EPI_ISL_219099	A/Bangladesh/910011/2015	Group 3C 2a	bangladesh	25	Male	South Asia	2015-09-21	GISAID
EPI_ISL_235642	A/New_York/WC-LVD-15-009/2015	Group 3C 2a	USA	84	Female	North America	2015-01-08	GISAID
EPI_ISL_235615	A/New_York/WC-LVD-14-067/2014	Group 3C 2a	USA	88	Female	North America	2014-11-24	GISAID
EPI_ISL_200703	A/Para/134575-IEC/2015	Group 3C 2a	brazil	41	Female	South America	2015-04-06	GISAID
EPI_ISL_200701	A/Para/134324-IEC/2015	Group 3C 2a	brazil	41	Female	South America	2015-03-23	GISAID
EPI_ISL_200702	A/Para/134473-IEC/2015	Group 3C 2a	brazil	79	Female	South America	2015-03-31	GISAID
EPI_ISL_235678	A/New_York/WC-LVD-15-043/2015	Group 3C 2a	USA	77	Female	North America	2015-02-21	GISAID
EPI_ISL_235665	A/New_York/WC-LVD-15-028/2015	Group 3C 2a	USA	20	Male	North America	2015-01-28	GISAID
EPI_ISL_235657	A/New_York/WC-LVD-15-018/2015	Group 3C 2a	USA	51	Male	North America	2015-01-14	GISAID
EPI_ISL_235681	A/New_York/WC-LVD-15-046/2015	Group 3C 2a	USA	87	Female	North America	2015-03-28	GISAID
EPI_ISL_235662	A/New_York/WC-LVD-15-025/2015	Group 3C 2a	USA	87	Male	North America	2015-02-04	GISAID
EPI_ISL_235674	A/New_York/WC-LVD-15-039/2015	Group 3C 2a	USA	82	Female	North America	2015-03-08	GISAID
EPI_ISL_195901	A/Panama/316634/2015	Group 3C 2a	panama	79	Female	North America	2015-07-17	GISAID
EPI_ISL_194963	A/Ecuador/1673/2015	Group 3C 2a	ecuador	76	Female	South America	2015-08-06	GISAID
EPI_ISL_230357	A/Peru/5116/2016	Group 3C 2a	peru	25	Male	South America	2016-04-22	GISAID
EPI_ISL_232988	A/Ecuador/2673/2016	Group 3C 2a	ecuador	1	Female	South America	2016-03-11	GISAID
EPI_ISL_168713	A/Maine/05/2014	Group 3C 2a	USA	22	Female	North America	2014-10-14	GISAID
EPI_ISL_235668	A/New_York/WC-LVD-15-032/2015	Group 3C 2a	USA	21	Male	North America	2015-02-18	GISAID
EPI_ISL_212148	A/Colorado/03/2016	Group 3C 2a	USA	24	Female	North America	2016-01-07	GISAID
EPI_ISL_219134	A/Idaho/44/2015	Group 3C 2a	USA	69	Female	North America	2015-12-30	GISAID
EPI_ISL_235640	A/New_York/WC-LVD-15-007/2015	Group 3C 2a	USA	73	Male	North America	2015-01-05	GISAID
EPI_ISL_235690	A/New_York/WC-LVD-14-100/2014	Group 3C 2a	USA	64	Female	North America	2014-11-29	GISAID
EPI_ISL_235651	A/New_York/WC-LVD-15-015/2015	Group 3C 2a	USA	89	Female	North America	2015-01-16	GISAID
EPI_ISL_235660	A/New_York/WC-LVD-15-022/2015	Group 3C 2a	USA	64	Male	North America	2015-01-25	GISAID
EPI_ISL_235622	A/New_York/WC-LVD-14-075/2014	Group 3C 2a	USA	80	Male	North America	2014-12-21	GISAID
EPI_ISL_235620	A/New_York/WC-LVD-14-073/2014	Group 3C 2a	USA	76	Male	North America	2014-12-03	GISAID
EPI_ISL_206197	A/Mali/198_CH/2015	Group 3C 2a	mali	40	Male	Africa	2015-09-16	GISAID
EPI_ISL_235632	A/New_York/WC-LVD-14-082/2014	Group 3C 2a	USA	66	Female	North America	2014-12-22	GISAID
EPI_ISL_235626	A/New_York/WC-LVD-14-080/2014	Group 3C 2a	USA	60	Male	North America	2014-12-25	GISAID
EPI_ISL_235624	A/New_York/WC-LVD-14-077/2014	Group 3C 2a	USA	29	Female	North America	2014-12-22	GISAID
EPI_ISL_197251	A/Hawaii/35/2015	Group 3C 2a	USA	64	Female	North America	2015-05-26	GISAID
EPI_ISL_235655	A/New_York/WC-LVD-15-016/2015	Group 3C 2a	USA	34	Female	North America	2015-01-28	GISAID
EPI_ISL_195905	A/Arizona/10/2015	Group 3C 2a	USA	77	Female	North America	2015-08-01	GISAID
EPI_ISL_197758	A/Hawaii/49/2015	Group 3C 2a	USA	14	Female	North America	2015-07-23	GISAID
EPI_ISL_202082	A/California/86/2015	Group 3C 2a	USA	59	Male	North America	2015-09-05	GISAID
EPI_ISL_235635	A/New_York/WC-LVD-14-085/2014	Group 3C 2a	USA	58	Female	North America	2014-12-30	GISAID
EPI_ISL_235646	A/New_York/WC-LVD-14-089/2014	Group 3C 2a	USA	91	Male	North America	2014-12-28	GISAID
EPI_ISL_235621	A/New_York/WC-LVD-14-074/2014	Group 3C 2a	USA	71	Female	North America	2014-12-17	GISAID
EPI_ISL_235645	A/New_York/WC-LVD-14-088/2014	Group 3C 2a	USA	74	Female	North America	2014-12-29	GISAID
EPI_ISL_235648	A/New_York/WC-LVD-15-013/2015	Group 3C 2a	USA	94	Male	North America	2015-01-20	GISAID
EPI_ISL_235663	A/New_York/WC-LVD-15-026/2015	Group 3C 2a	USA	21	Male	North America	2015-02-03	GISAID
EPI_ISL_197498	A/Prachuapkhirikhan/289/2015	Group 3C 2a	thailand	9	Female	Southeast Asia	2015-07-02	GISAID
EPI_ISL_212059	A/Pennsylvania/33/2015	Group 3C 2a	USA	16	Male	North America	2015-09-21	GISAID
EPI_ISL_195843	A/Texas/65/2015	Group 3C 2a	USA	74	Male	North America	2015-08-06	GISAID
EPI_ISL_203541	A/Alaska/164/2015	Group 3C 2a	USA	64	Female	North America	2015-08-03	GISAID
EPI_ISL_205184	A/Alaska/158/2015	Group 3C 2a	USA	71	Female	North America	2015-08-14	GISAID
EPI_ISL_197792	A/Connecticut/02/2015	Group 3C 2a	USA	20	Female	North America	2015-08-29	GISAID
EPI_ISL_195729	A/Florida/61/2015	Group 3C 2a	USA	41	Female	North America	2015-08-19	GISAID
EPI_ISL_195730	A/Florida/63/2015	Group 3C 2a	USA	83	Male	North America	2015-08-18	GISAID
EPI_ISL_195728	A/Florida/62/2015	Group 3C 2a	USA	46	Female	North America	2015-08-18	GISAID
EPI_ISL_235643	A/New_York/WC-LVD-15-011/2015	Group 3C 2a	USA	6	Female	North America	2015-01-14	GISAID
EPI_ISL_195896	A/Colombia/5614/2015	Group 3C 2a	colombia	18	Female	South America	2015-07-21	GISAID
EPI_ISL_208609	A/Florida/01/2016	Group 3C 2a	USA	1	Male	North America	2016-01-08	GISAID
EPI_ISL_201226	A/Rio_Grande_Do_Norte/135497-IEC/2015	Group 3C 2a	brazil	10	Male	South America	2015-05-29	GISAID
EPI_ISL_200705	A/Rio_Grande_Do_Norte/134696-IEC/2015	Group 3C 2a	brazil	10	Female	South America	2015-04-08	GISAID
EPI_ISL_200704	A/Rio_Grande_Do_Norte/134592-IEC/2015	Group 3C 2a	brazil	32	Female	South America	2015-03-31	GISAID
EPI_ISL_201224	A/Rio_Grande_Do_Norte/135219-IEC/2015	Group 3C 2a	brazil	21	Female	South America	2015-05-13	GISAID
EPI_ISL_201225	A/Acre/135356-IEC/2015	Group 3C 2a	brazil	15	Female	South America	2015-05-18	GISAID
EPI_ISL_201222	A/Acre/134806-IEC/2015	Group 3C 2a	brazil	51	Male	South America	2015-04-16	GISAID
EPI_ISL_201223	A/Acre/135094-IEC/2015	Group 3C 2a	brazil	5	Female	South America	2015-04-29	GISAID
EPI_ISL_205277	A/Bolivia/499/2015	Group 3C 2a	Bolivia	39	Female	South America	2015-08-14	GISAID
EPI_ISL_205278	A/Bolivia/502/2015	Group 3C 2a	Bolivia	8	Female	South America	2015-08-18	GISAID
EPI_ISL_177086	A/Sweden/19/2015	Group 3C 2a	sweden	67	Female	Europe	2015-03-05	GISAID
EPI_ISL_177693	A/Sweden/20/2015	Group 3C 2a	sweden	76	Female	Europe	2015-04-08	GISAID
EPI_ISL_177069	A/Sweden/14/2015	Group 3C 2a	sweden	54	Female	Europe	2015-02-22	GISAID
EPI_ISL_177076	A/Sweden/15/2015	Group 3C 2a	sweden	74	Female	Europe	2015-02-27	GISAID
EPI_ISL_174020	A/Sweden/11/2015	Group 3C 2a	sweden	75	Male	Europe	2015-02-15	GISAID
EPI_ISL_235659	A/New_York/WC-LVD-15-021/2015	Group 3C 2a	USA	19	Female	North America	2015-02-02	GISAID
EPI_ISL_235661	A/New_York/WC-LVD-15-024/2015	Group 3C 2a	USA	28	Female	North America	2015-01-30	GISAID
EPI_ISL_203426	A/Pernambuco/136136-IEC/2015	Group 3C 2a	brazil	75	Male	South America	2015-06-22	GISAID
EPI_ISL_199519	A/Uruguay/39/2015	Group 3C 2a	uruguay	71	Female	South America	2015-06-16	GISAID
EPI_ISL_203425	A/Pernambuco/135597-IEC/2015	Group 3C 2a	brazil	50	Male	South America	2015-06-01	GISAID
EPI_ISL_202391	A/Peru/6915/2015	Group 3C 2a	peru	31	Male	South America	2015-08-25	GISAID
EPI_ISL_203557	A/Arizona/24/2015	Group 3C 2a	USA	55	Female	North America	2015-11-02	GISAID
EPI_ISL_203565	A/Hawaii/77/2015	Group 3C 2a	USA	15	Male	North America	2015-11-02	GISAID
EPI_ISL_235623	A/New_York/WC-LVD-14-076/2014	Group 3C 2a	USA	20	Female	North America	2014-12-21	GISAID
EPI_ISL_202424	A/Texas/71/2015	Group 3C 2a	USA	55	Female	North America	2015-11-11	GISAID
EPI_ISL_205276	A/Bolivia/426/2015	Group 3C 2a	Bolivia	6	Male	South America	2015-07-08	GISAID
EPI_ISL_169086	A/Ohio/03/2014	Group 3C 2a	USA	34	Male	North America	2014-10-29	GISAID
EPI_ISL_177061	A/Stockholm/15/2015	Group 3C 2a	sweden	75	Male	Europe	2015-02-13	GISAID
EPI_ISL_197276	A/Paraguay/6991/2015	Group 3C 2a	paraguay	12	Male	South America	2015-08-04	GISAID
EPI_ISL_197756	A/Arizona/13/2015	Group 3C 2a	USA	70	Female	North America	2015-08-05	GISAID
EPI_ISL_202078	A/California/87/2015	Group 3C 2a	USA	35	Female	North America	2015-10-01	GISAID
EPI_ISL_202835	A/Alaska/210/2015	Group 3C 2a	USA	64	Female	North America	2015-09-07	GISAID
EPI_ISL_205168	A/Alaska/154/2015	Group 3C 2a	USA	70	Female	North America	2015-07-24	GISAID
EPI_ISL_213026	A/Vietnam/GS150287/2015	Group 3C 2a	vietnam	1	Male	Southeast Asia	2015-05-18	GISAID
EPI_ISL_181074	A/North_Carolina/24/2015	Group 3C 2a	USA	21	Male	North America	2015-01-27	GISAID
EPI_ISL_194949	A/Dominica/642/2015	Group 3C 2a	dominica	6	Male	North America	2015-03-14	GISAID
EPI_ISL_213027	A/Vietnam/GS150974/2015	Group 3C 2a	vietnam	14	Male	Southeast Asia	2015-10-13	GISAID
EPI_ISL_197489	A/Ohio/26/2015	Group 3C 2a	USA	57	Female	North America	2015-08-17	GISAID
EPI_ISL_213028	A/Vietnam/GS151050/2015	Group 3C 2a	vietnam	4	Female	Southeast Asia	2015-10-29	GISAID
EPI_ISL_219113	A/Vietnam/GS150761/2015	Group 3C 2a	vietnam	64	Female	Southeast Asia	2015-09-20	GISAID
EPI_ISL_169285	A/New_Hampshire/23/2014	Group 3C 2a	USA	44	Female	North America	2014-11-19	GISAID
EPI_ISL_235682	A/New_York/WC-LVD-15-047/2015	Group 3C 2a	USA	63	Male	North America	2015-04-15	GISAID
EPI_ISL_202848	A/Arizona/15/2015	Group 3C 2a	USA	25	Male	North America	2015-09-20	GISAID
EPI_ISL_201265	A/Bangladesh/7006/2015	Group 3C 2a	bangladesh	32	Female	South Asia	2015-08-31	GISAID
EPI_ISL_223356	A/Bangladesh/3010/2015	Group 3C 2a	bangladesh	40	Female	South Asia	2015-09-14	GISAID
EPI_ISL_201271	A/Bangladesh/9015/2015	Group 3C 2a	bangladesh	27	Male	South Asia	2015-08-29	GISAID
EPI_ISL_219102	A/Bangladesh/914007/2015	Group 3C 2a	bangladesh	75	Male	South Asia	2015-09-19	GISAID
EPI_ISL_202108	A/Bangladesh/5011/2015	Group 3C 2a	bangladesh	20	Male	South Asia	2015-08-29	GISAID
EPI_ISL_208579	A/Bangladesh/905004/2015	Group 3C 2a	bangladesh	45	Female	South Asia	2015-09-03	GISAID
EPI_ISL_202074	A/Bangladesh/5968/2015	Group 3C 2a	bangladesh	2	Female	South Asia	2015-08-10	GISAID
EPI_ISL_201267	A/Bangladesh/8016/2015	Group 3C 2a	bangladesh	18	Male	South Asia	2015-08-24	GISAID
EPI_ISL_219086	A/Bangladesh/908007/2015	Group 3C 2a	bangladesh	8	Female	South Asia	2015-09-14	GISAID
EPI_ISL_201268	A/Bangladesh/1005/2015	Group 3C 2a	bangladesh	65	Female	South Asia	2015-08-26	GISAID
EPI_ISL_208575	A/Bangladesh/908005/2015	Group 3C 2a	bangladesh	16	Male	South Asia	2015-09-09	GISAID
EPI_ISL_202431	A/Wisconsin/86/2015	Group 3C 2a	USA	67	Female	North America	2015-10-19	GISAID
EPI_ISL_207025	A/Nigeria/235/2015	Group 3C 2a	nigeria	3	Female	Africa	2015-09-03	GISAID
EPI_ISL_201102	A/Malmoe/5/2015	Group 3C 2a	sweden	54	Female	Europe	2015-10-10	GISAID
EPI_ISL_202854	A/Georgia/13/2015	Group 3C 2a	USA	36	Female	North America	2015-10-09	GISAID
EPI_ISL_203587	A/Nigeria/299/2015	Group 3C 2a	nigeria	1	Female	Africa	2015-09-21	GISAID
EPI_ISL_215636	A/Cote_DIvoire/2110/2015	Group 3C 2a	Cote d ivoire	2	Female	Africa	2015-12-08	GISAID
EPI_ISL_201100	A/Stockholm/43/2015	Group 3C 2a	sweden	62	Female	Europe	2015-10-07	GISAID
EPI_ISL_230375	A/Ethiopia/1978/2016	Group 3C 2a	ethiopia	30	Male	Africa	2016-04-19	GISAID
EPI_ISL_215635	A/Cote_DIvoire/2109/2015	Group 3C 2a	Cote d ivoire	4	Female	Africa	2015-12-07	GISAID
EPI_ISL_206196	A/Mali/218_CI/2015	Group 3C 2a	mali	2	Male	Africa	2015-09-09	GISAID
EPI_ISL_201283	A/Montana/32/2015	Group 3C 2a	USA	55	Female	North America	2015-10-12	GISAID
EPI_ISL_203422	A/New_York/69/2015	Group 3C 2a	USA	64	Female	North America	2015-10-12	GISAID
EPI_ISL_202407	A/Indiana/28/2015	Group 3C 2a	USA	67	Male	North America	2015-09-28	GISAID
EPI_ISL_201273	A/Florida/75/2015	Group 3C 2a	USA	60	Female	North America	2015-10-01	GISAID
EPI_ISL_172915	A/Gavle/1/2015	Group 3C 2a	sweden	84	Female	Europe	2015-01-12	GISAID
EPI_ISL_203424	A/Pernambuco/135596-IEC/2015	Group 3C 2a	brazil	2	Male	South America	2015-05-28	GISAID
EPI_ISL_206123	A/Brazil/0523/2015	Group 3C 2a	brazil	40	Female	South America	2015-08-25	GISAID
EPI_ISL_206125	A/Brazil/0515/2015	Group 3C 2a	brazil	44	Male	South America	2015-08-16	GISAID
EPI_ISL_200709	A/Puerto_Rico/05/2015	Group 3C 2a	puerto rico	55	Male	North America	2015-07-14	GISAID
EPI_ISL_237357	A/Guam/3224/2015	Group 3C 2a	guam	42	Female	Oceania	2015-09-24	GISAID
EPI_ISL_202095	A/Maine/43/2015	Group 3C 2a	USA	61	Male	North America	2015-10-19	GISAID
EPI_ISL_206231	A/Puerto_Rico/50/2015	Group 3C 2a	puerto rico	4	Male	North America	2015-11-23	GISAID
EPI_ISL_201317	A/New_Hampshire/41/2015	Group 3C 2a	USA	55	Female	North America	2015-10-10	GISAID
EPI_ISL_202105	A/Pennsylvania/42/2015	Group 3C 2a	USA	33	Male	North America	2015-10-19	GISAID
EPI_ISL_202866	A/Iowa/47/2015	Group 3C 2a	USA	56	Female	North America	2015-10-22	GISAID
EPI_ISL_202868	A/Iowa/49/2015	Group 3C 2a	USA	51	Female	North America	2015-10-24	GISAID
EPI_ISL_235676	A/New_York/WC-LVD-15-041/2015	Group 3C 2a	USA	19	Male	North America	2015-03-18	GISAID
EPI_ISL_203437	A/Puerto_Rico/12/2015	Group 3C 2a	puerto rico	13	Male	North America	2015-08-24	GISAID
EPI_ISL_203556	A/Arizona/23/2015	Group 3C 2a	USA	79	Female	North America	2015-10-26	GISAID
EPI_ISL_197517	A/Ohio/23/2015	Group 3C 2a	USA	69	Male	North America	2015-08-03	GISAID
EPI_ISL_194163	A/Ohio/21/2015	Group 3C 2a	USA	56	Male	North America	2015-07-29	GISAID
EPI_ISL_203448	A/Puerto_Rico/26/2015	Group 3C 2a	puerto rico	7	Male	North America	2015-08-10	GISAID
EPI_ISL_200712	A/Puerto_Rico/08/2015	Group 3C 2a	puerto rico	7	Male	North America	2015-08-10	GISAID
EPI_ISL_205643	A/Puerto_Rico/17/2015	Group 3C 2a	puerto rico	81	Male	North America	2015-09-09	GISAID
EPI_ISL_203447	A/Puerto_Rico/25/2015	Group 3C 2a	puerto rico	84	Female	North America	2015-09-11	GISAID
EPI_ISL_203438	A/Puerto_Rico/13/2015	Group 3C 2a	puerto rico	79	Male	North America	2015-08-28	GISAID
EPI_ISL_203440	A/Puerto_Rico/15/2015	Group 3C 2a	puerto rico	29	Female	North America	2015-08-30	GISAID
EPI_ISL_203435	A/Puerto_Rico/10/2015	Group 3C 2a	puerto rico	27	Female	North America	2015-08-16	GISAID
EPI_ISL_203446	A/Puerto_Rico/24/2015	Group 3C 2a	puerto rico	26	Male	North America	2015-09-12	GISAID
EPI_ISL_203445	A/Puerto_Rico/23/2015	Group 3C 2a	puerto rico	2	Female	North America	2015-09-12	GISAID
EPI_ISL_203443	A/Puerto_Rico/20/2015	Group 3C 2a	puerto rico	5	Female	North America	2015-09-09	GISAID
EPI_ISL_212055	A/Colorado/28/2015	Group 3C 2a	USA	62	Male	North America	2015-12-12	GISAID
EPI_ISL_195899	A/Colombia/5615/2015	Group 3C 2a	colombia	56	Female	South America	2015-07-23	GISAID
EPI_ISL_211680	A/Trinidad/2603/2015	Group 3C 2a	trinidad and tobago	40	Female	North America	2015-12-19	GISAID
EPI_ISL_219136	A/Trinidad/187/2016	Group 3C 2a	trinidad and tobago	79	Female	North America	2016-01-08	GISAID
EPI_ISL_202824	A/Florida/84/2015	Group 3C 2a	USA	15	Male	North America	2015-11-06	GISAID
EPI_ISL_212138	A/California/05/2016	Group 3C 2a	USA	8	Female	North America	2016-01-03	GISAID
EPI_ISL_202927	A/Florida/85/2015	Group 3C 2a	USA	15	Female	North America	2015-11-02	GISAID
EPI_ISL_205671	A/Florida/93/2015	Group 3C 2a	USA	2	Female	North America	2015-12-04	GISAID
EPI_ISL_212053	A/Colombia/7207/2015	Group 3C 2a	colombia	26	Male	South America	2015-12-28	GISAID
EPI_ISL_232990	A/Vermont/01/2016	Group 3C 2a	USA	70	Male	North America	2016-01-14	GISAID
EPI_ISL_234038	A/Colombia/9773/2016	Group 3C 2a	colombia	18	Male	South America	2016-07-27	GISAID
EPI_ISL_202934	A/Wyoming/19/2015	Group 3C 2a	USA	63	Female	North America	2015-11-03	GISAID
EPI_ISL_206219	A/Puerto_Rico/32/2015	Group 3C 2a	puerto rico	13	Female	North America	2015-09-29	GISAID
EPI_ISL_211927	A/Pennsylvania/45/2015	Group 3C 2a	USA	15	Male	North America	2015-11-12	GISAID
EPI_ISL_199510	A/Colombia/5438/2015	Group 3C 2a	colombia	79	Female	South America	2015-06-30	GISAID
EPI_ISL_203561	A/Colorado/21/2015	Group 3C 2a	USA	54	Male	North America	2015-11-19	GISAID
EPI_ISL_214554	A/Texas/30/2016	Group 3C 2a	USA	21	Male	North America	2016-02-17	GISAID
EPI_ISL_219206	A/California/65/2016	Group 3C 2a	USA	70	Male	North America	2016-02-29	GISAID
EPI_ISL_223996	A/California/12/2016	Group 3C 2a	USA	49	Male	North America	2016-01-13	GISAID
EPI_ISL_215627	A/Colorado/12/2016	Group 3C 2a	USA	33	Male	North America	2016-01-29	GISAID
EPI_ISL_213032	A/Washington/77/2015	Group 3C 2a	USA	71	Male	North America	2015-12-27	GISAID
EPI_ISL_212151	A/Colorado/39/2015	Group 3C 2a	USA	71	Male	North America	2015-12-27	GISAID
EPI_ISL_206112	A/Florida/94/2015	Group 3C 2a	USA	35	Male	North America	2015-11-16	GISAID
EPI_ISL_212975	A/Colombia/6443/2015	Group 3C 2a	colombia	1	Female	South America	2015-10-10	GISAID
EPI_ISL_202094	A/North_Carolina/33/2015	Group 3C 2a	USA	82	Female	North America	2015-10-16	GISAID
EPI_ISL_203444	A/Puerto_Rico/22/2015	Group 3C 2a	puerto rico	68	Male	North America	2015-09-09	GISAID
EPI_ISL_219202	A/California/137/2015	Group 3C 2a	USA	50	Female	North America	2015-12-31	GISAID
EPI_ISL_207012	A/California/117/2015	Group 3C 2a	USA	4	Male	North America	2015-12-05	GISAID
EPI_ISL_207016	A/California/118/2015	Group 3C 2a	USA	86	Male	North America	2015-12-15	GISAID
EPI_ISL_212976	A/Colombia/6825/2015	Group 3C 2a	colombia	1	Male	South America	2015-11-10	GISAID
EPI_ISL_212977	A/Colombia/6844/2015	Group 3C 2a	colombia	24	Female	South America	2015-11-10	GISAID
EPI_ISL_212978	A/Colombia/7113/2015	Group 3C 2a	colombia	7	Female	South America	2015-12-04	GISAID
EPI_ISL_201208	A/Colombia/5433/2015	Group 3C 2a	colombia	46	Female	South America	2015-07-10	GISAID
EPI_ISL_202873	A/Alaska/220/2015	Group 3C 2a	USA	23	Male	North America	2015-09-04	GISAID
EPI_ISL_202874	A/Alaska/221/2015	Group 3C 2a	USA	24	Female	North America	2015-09-03	GISAID
EPI_ISL_195849	A/Alaska/139/2015	Group 3C 2a	USA	66	Female	North America	2015-08-04	GISAID
EPI_ISL_201254	A/New_Jersey/52/2015	Group 3C 2a	USA	64	Female	North America	2015-09-01	GISAID
EPI_ISL_203553	A/Alaska/178/2015	Group 3C 2a	USA	64	Female	North America	2015-08-18	GISAID
EPI_ISL_203576	A/Alaska/191/2015	Group 3C 2a	USA	62	Female	North America	2015-08-18	GISAID
EPI_ISL_202882	A/Alaska/230/2015	Group 3C 2a	USA	49	Male	North America	2015-09-14	GISAID
EPI_ISL_203547	A/Alaska/171/2015	Group 3C 2a	USA	94	Female	North America	2015-08-25	GISAID
EPI_ISL_203544	A/Alaska/167/2015	Group 3C 2a	USA	72	Male	North America	2015-08-15	GISAID
EPI_ISL_200728	A/Tennessee/20/2015	Group 3C 2a	USA	75	Male	North America	2015-08-19	GISAID
EPI_ISL_200727	A/Tennessee/18/2015	Group 3C 2a	USA	71	Male	North America	2015-08-18	GISAID
EPI_ISL_201278	A/Maine/41/2015	Group 3C 2a	USA	67	Female	North America	2015-10-12	GISAID
EPI_ISL_202430	A/Washington/56/2015	Group 3C 2a	USA	92	Female	North America	2015-10-20	GISAID
EPI_ISL_201293	A/Alaska/253/2015	Group 3C 2a	USA	33	Female	North America	2015-10-02	GISAID
EPI_ISL_203405	A/Alaska/251/2015	Group 3C 2a	USA	17	Female	North America	2015-09-18	GISAID
EPI_ISL_201305	A/Minnesota/42/2015	Group 3C 2a	USA	82	Female	North America	2015-09-14	GISAID
EPI_ISL_201306	A/Minnesota/43/2015	Group 3C 2a	USA	17	Male	North America	2015-09-17	GISAID
EPI_ISL_202936	A/California/94/2015	Group 3C 2a	USA	91	Female	North America	2015-10-20	GISAID
EPI_ISL_202937	A/California/95/2015	Group 3C 2a	USA	77	Female	North America	2015-10-20	GISAID
EPI_ISL_202935	A/California/93/2015	Group 3C 2a	USA	86	Female	North America	2015-10-20	GISAID
EPI_ISL_205255	A/Wisconsin/82/2015	Group 3C 2a	USA	75	Female	North America	2015-09-17	GISAID
EPI_ISL_202081	A/California/83/2015	Group 3C 2a	USA	63	Male	North America	2015-09-10	GISAID
EPI_ISL_200767	A/Michigan/54/2015	Group 3C 2a	USA	75	Male	North America	2015-09-19	GISAID
EPI_ISL_202881	A/Alaska/229/2015	Group 3C 2a	USA	62	Male	North America	2015-09-13	GISAID
EPI_ISL_235664	A/New_York/WC-LVD-15-027/2015	Group 3C 2a	USA	21	Female	North America	2015-02-23	GISAID
EPI_ISL_194136	A/Hawaii/43/2015	Group 3C 2a	USA	72	Female	North America	2015-07-08	GISAID
EPI_ISL_194142	A/Hawaii/44/2015	Group 3C 2a	USA	6	Female	North America	2015-07-09	GISAID
EPI_ISL_194966	A/Hawaii/47/2015	Group 3C 2a	USA	38	Female	North America	2015-07-05	GISAID
EPI_ISL_200759	A/Wisconsin/83/2015	Group 3C 2a	USA	53	Female	North America	2015-09-24	GISAID
EPI_ISL_203441	A/Puerto_Rico/16/2015	Group 3C 2a	puerto rico	77	Female	North America	2015-09-03	GISAID
EPI_ISL_201285	A/Arizona/21/2015	Group 3C 2a	USA	81	Male	North America	2015-10-02	GISAID
EPI_ISL_201286	A/Arizona/22/2015	Group 3C 2a	USA	84	Female	North America	2015-10-07	GISAID
EPI_ISL_202822	A/South_Dakota/39/2015	Group 3C 2a	USA	69	Female	North America	2015-10-13	GISAID
EPI_ISL_201281	A/Montana/30/2015	Group 3C 2a	USA	87	Male	North America	2015-10-06	GISAID
EPI_ISL_201282	A/Montana/31/2015	Group 3C 2a	USA	83	Male	North America	2015-10-07	GISAID
EPI_ISL_208001	A/California/111/2015	Group 3C 2a	USA	52	Male	North America	2015-11-20	GISAID
EPI_ISL_208591	A/California/126/2015	Group 3C 2a	USA	64	Female	North America	2015-12-03	GISAID
EPI_ISL_195727	A/Florida/64/2015	Group 3C 2a	USA	58	Male	North America	2015-08-17	GISAID
EPI_ISL_201210	A/Alaska/97/2015	Group 3C 2a	USA	72	Female	North America	2015-07-02	GISAID
EPI_ISL_205153	A/Alaska/49/2015	Group 3C 2a	USA	71	Female	North America	2015-06-15	GISAID
EPI_ISL_194982	A/Alaska/36/2015	Group 3C 2a	USA	67	Male	North America	2015-06-16	GISAID
EPI_ISL_194945	A/Alaska/29/2015	Group 3C 2a	USA	65	Male	North America	2015-06-18	GISAID
EPI_ISL_194985	A/Alaska/31/2015	Group 3C 2a	USA	68	Male	North America	2015-06-20	GISAID
EPI_ISL_200688	A/Oregon/11/2015	Group 3C 2a	USA	91	Female	North America	2015-06-30	GISAID
EPI_ISL_201219	A/Alaska/114/2015	Group 3C 2a	USA	60	Female	North America	2015-07-06	GISAID
EPI_ISL_201220	A/Alaska/115/2015	Group 3C 2a	USA	41	Male	North America	2015-07-04	GISAID
EPI_ISL_197272	A/Oregon/18/2015	Group 3C 2a	USA	58	Female	North America	2015-07-18	GISAID
EPI_ISL_202399	A/Alaska/60/2015	Group 3C 2a	USA	67	Female	North America	2015-06-15	GISAID
EPI_ISL_197775	A/Alaska/91/2015	Group 3C 2a	USA	67	Female	North America	2015-07-03	GISAID
EPI_ISL_201218	A/Alaska/113/2015	Group 3C 2a	USA	68	Male	North America	2015-07-10	GISAID
EPI_ISL_203401	A/Alaska/109/2015	Group 3C 2a	USA	52	Male	North America	2015-07-07	GISAID
EPI_ISL_203403	A/Alaska/111/2015	Group 3C 2a	USA	77	Male	North America	2015-07-09	GISAID
EPI_ISL_197773	A/Alaska/94/2015	Group 3C 2a	USA	59	Male	North America	2015-07-02	GISAID
EPI_ISL_197788	A/Alaska/89/2015	Group 3C 2a	USA	71	Male	North America	2015-07-01	GISAID
EPI_ISL_205164	A/Alaska/152/2015	Group 3C 2a	USA	70	Female	North America	2015-07-20	GISAID
EPI_ISL_206140	A/Alaska/128/2015	Group 3C 2a	USA	74	Female	North America	2015-07-16	GISAID
EPI_ISL_205162	A/Alaska/151/2015	Group 3C 2a	USA	71	Male	North America	2015-07-21	GISAID
EPI_ISL_201294	A/Alaska/254/2015	Group 3C 2a	USA	65	Male	North America	2015-10-05	GISAID
EPI_ISL_202075	A/California/85/2015	Group 3C 2a	USA	66	Female	North America	2015-09-09	GISAID
EPI_ISL_203549	A/Alaska/174/2015	Group 3C 2a	USA	70	Female	North America	2015-08-30	GISAID
EPI_ISL_202875	A/Alaska/222/2015	Group 3C 2a	USA	68	Female	North America	2015-09-08	GISAID
EPI_ISL_202897	A/Alaska/246/2015	Group 3C 2a	USA	67	Male	North America	2015-09-13	GISAID
EPI_ISL_206156	A/Alaska/198/2015	Group 3C 2a	USA	50	Female	North America	2015-08-29	GISAID
EPI_ISL_203573	A/Alaska/188/2015	Group 3C 2a	USA	30	Female	North America	2015-08-15	GISAID
EPI_ISL_203572	A/Alaska/187/2015	Group 3C 2a	USA	81	Female	North America	2015-08-19	GISAID
EPI_ISL_202838	A/Alaska/213/2015	Group 3C 2a	USA	68	Female	North America	2015-08-30	GISAID
EPI_ISL_202837	A/Alaska/212/2015	Group 3C 2a	USA	65	Female	North America	2015-08-30	GISAID
EPI_ISL_202871	A/Alaska/218/2015	Group 3C 2a	USA	33	Female	North America	2015-09-07	GISAID
EPI_ISL_194946	A/Alaska/38/2015	Group 3C 2a	USA	55	Female	North America	2015-06-21	GISAID
EPI_ISL_197776	A/Alaska/77/2015	Group 3C 2a	USA	75	Male	North America	2015-06-25	GISAID
EPI_ISL_199515	A/Wisconsin/71/2015	Group 3C 2a	USA	59	Female	North America	2015-08-02	GISAID
EPI_ISL_201202	A/Alaska/59/2015	Group 3C 2a	USA	64	Male	North America	2015-06-17	GISAID
EPI_ISL_197533	A/Ohio/24/2015	Group 3C 2a	USA	67	Female	North America	2015-08-03	GISAID
EPI_ISL_199512	A/Wisconsin/70/2015	Group 3C 2a	USA	55	Male	North America	2015-08-06	GISAID
EPI_ISL_194983	A/Washington/39/2015	Group 3C 2a	USA	19	Female	North America	2015-07-14	GISAID
EPI_ISL_195834	A/Alaska/135/2015	Group 3C 2a	USA	79	Male	North America	2015-08-02	GISAID
EPI_ISL_197260	A/Nonthaburi/340/2015	Group 3C 2a	thailand	32	Female	Southeast Asia	2015-07-22	GISAID
EPI_ISL_197789	A/Alaska/80/2015	Group 3C 2a	USA	63	Female	North America	2015-06-30	GISAID
EPI_ISL_206144	A/Alaska/132/2015	Group 3C 2a	USA	70	Male	North America	2015-07-18	GISAID
EPI_ISL_206136	A/Alaska/124/2015	Group 3C 2a	USA	63	Male	North America	2015-07-14	GISAID
EPI_ISL_222015	A/Connecticut/13/2016	Group 3C 2a	USA	94	Female	North America	2016-02-29	GISAID
EPI_ISL_206222	A/Puerto_Rico/35/2015	Group 3C 2a	puerto rico	20	Female	North America	2015-10-06	GISAID
EPI_ISL_224003	A/Connecticut/06/2016	Group 3C 2a	USA	1	Male	North America	2016-02-08	GISAID
EPI_ISL_206228	A/Puerto_Rico/43/2015	Group 3C 2a	puerto rico	2	Female	North America	2015-11-01	GISAID
EPI_ISL_206229	A/Puerto_Rico/44/2015	Group 3C 2a	puerto rico	6	Female	North America	2015-11-11	GISAID
EPI_ISL_207423	A/Alaska/120/2015	Group 3C 2a	USA	61	Male	North America	2015-07-10	GISAID
EPI_ISL_197543	A/New_York/58/2015	Group 3C 2a	USA	63	Female	North America	2015-08-03	GISAID
EPI_ISL_235680	A/New_York/WC-LVD-15-045/2015	Group 3C 2a	USA	63	Female	North America	2015-08-03	GISAID
EPI_ISL_202111	A/Hawaii/65/2015	Group 3C 2a	USA	27	Female	North America	2015-10-04	GISAID
EPI_ISL_202918	A/Hawaii/72/2015	Group 3C 2a	USA	71	Male	North America	2015-10-08	GISAID
EPI_ISL_203570	A/Alaska/179/2015	Group 3C 2a	USA	66	Male	North America	2015-08-16	GISAID
EPI_ISL_195841	A/Alaska/141/2015	Group 3C 2a	USA	54	Female	North America	2015-08-05	GISAID
EPI_ISL_195842	A/Alaska/138/2015	Group 3C 2a	USA	59	Female	North America	2015-08-03	GISAID
EPI_ISL_197564	A/Montana/16/2015	Group 3C 2a	USA	60	Female	North America	2015-08-08	GISAID
EPI_ISL_197782	A/Alabama/12/2015	Group 3C 2a	USA	76	Female	North America	2015-09-05	GISAID
EPI_ISL_203551	A/Alaska/176/2015	Group 3C 2a	USA	74	Male	North America	2015-08-19	GISAID
EPI_ISL_203578	A/Alaska/193/2015	Group 3C 2a	USA	71	Male	North America	2015-08-17	GISAID
EPI_ISL_202896	A/Alaska/245/2015	Group 3C 2a	USA	54	Male	North America	2015-09-10	GISAID
EPI_ISL_203450	A/South_Dakota/38/2015	Group 3C 2a	USA	53	Female	North America	2015-09-09	GISAID
EPI_ISL_202100	A/Alaska/116/2015	Group 3C 2a	USA	63	Female	North America	2015-07-06	GISAID
EPI_ISL_203397	A/Alaska/105/2015	Group 3C 2a	USA	73	Male	North America	2015-07-04	GISAID
EPI_ISL_203399	A/Alaska/107/2015	Group 3C 2a	USA	59	Male	North America	2015-07-03	GISAID
EPI_ISL_201216	A/Alaska/103/2015	Group 3C 2a	USA	69	Male	North America	2015-07-04	GISAID
EPI_ISL_197774	A/Arizona/14/2015	Group 3C 2a	USA	95	Male	North America	2015-08-26	GISAID
EPI_ISL_202839	A/Alaska/214/2015	Group 3C 2a	USA	70	Female	North America	2015-08-31	GISAID
EPI_ISL_205251	A/Wisconsin/80/2015	Group 3C 2a	USA	74	Male	North America	2015-09-14	GISAID
EPI_ISL_205253	A/Wisconsin/81/2015	Group 3C 2a	USA	73	Male	North America	2015-09-18	GISAID
EPI_ISL_203571	A/Alaska/184/2015	Group 3C 2a	USA	75	Female	North America	2015-08-20	GISAID
EPI_ISL_206152	A/Alaska/173/2015	Group 3C 2a	USA	73	Male	North America	2015-08-29	GISAID
EPI_ISL_203548	A/Alaska/172/2015	Group 3C 2a	USA	75	Female	North America	2015-08-26	GISAID
EPI_ISL_201217	A/Alaska/112/2015	Group 3C 2a	USA	31	Female	North America	2015-07-04	GISAID
EPI_ISL_197786	A/Alaska/84/2015	Group 3C 2a	USA	71	Male	North America	2015-07-06	GISAID
EPI_ISL_202396	A/Alaska/58/2015	Group 3C 2a	USA	66	Female	North America	2015-06-17	GISAID
EPI_ISL_194955	A/Alaska/66/2015	Group 3C 2a	USA	43	Male	North America	2015-06-24	GISAID
EPI_ISL_203398	A/Alaska/106/2015	Group 3C 2a	USA	29	Male	North America	2015-06-27	GISAID
EPI_ISL_201215	A/Alaska/102/2015	Group 3C 2a	USA	30	Male	North America	2015-06-28	GISAID
EPI_ISL_194957	A/Alaska/68/2015	Group 3C 2a	USA	86	Male	North America	2015-06-25	GISAID
EPI_ISL_194984	A/Alaska/30/2015	Group 3C 2a	USA	69	Female	North America	2015-06-19	GISAID
EPI_ISL_201200	A/Alaska/56/2015	Group 3C 2a	USA	74	Male	North America	2015-06-18	GISAID
EPI_ISL_201203	A/Alaska/61/2015	Group 3C 2a	USA	73	Male	North America	2015-06-18	GISAID
EPI_ISL_201199	A/Alaska/55/2015	Group 3C 2a	USA	68	Male	North America	2015-06-18	GISAID
EPI_ISL_200667	A/Alaska/45/2015	Group 3C 2a	USA	68	Female	North America	2015-06-23	GISAID
EPI_ISL_201209	A/Alaska/96/2015	Group 3C 2a	USA	44	Male	North America	2015-06-30	GISAID
EPI_ISL_201201	A/Alaska/57/2015	Group 3C 2a	USA	68	Female	North America	2015-06-18	GISAID
EPI_ISL_194967	A/Alaska/69/2015	Group 3C 2a	USA	72	Male	North America	2015-06-26	GISAID
EPI_ISL_200668	A/Alaska/46/2015	Group 3C 2a	USA	58	Male	North America	2015-06-21	GISAID
EPI_ISL_197764	A/Alaska/87/2015	Group 3C 2a	USA	14	Male	North America	2015-07-03	GISAID
EPI_ISL_206138	A/Alaska/126/2015	Group 3C 2a	USA	73	Male	North America	2015-07-17	GISAID
EPI_ISL_206145	A/Alaska/133/2015	Group 3C 2a	USA	56	Female	North America	2015-07-25	GISAID
EPI_ISL_201206	A/Alaska/64/2015	Group 3C 2a	USA	60	Male	North America	2015-06-24	GISAID
EPI_ISL_201205	A/Alaska/63/2015	Group 3C 2a	USA	63	Female	North America	2015-06-24	GISAID
EPI_ISL_195854	A/Iowa/22/2015	Group 3C 2a	USA	88	Male	North America	2015-07-30	GISAID
EPI_ISL_194950	A/Iowa/20/2015	Group 3C 2a	USA	85	Female	North America	2015-07-25	GISAID
EPI_ISL_195859	A/Iowa/29/2015	Group 3C 2a	USA	80	Female	North America	2015-07-30	GISAID
EPI_ISL_197546	A/Iowa/37/2015	Group 3C 2a	USA	95	Female	North America	2015-07-30	GISAID
EPI_ISL_195858	A/Iowa/23/2015	Group 3C 2a	USA	88	Female	North America	2015-07-30	GISAID
EPI_ISL_197547	A/Iowa/38/2015	Group 3C 2a	USA	93	Female	North America	2015-07-30	GISAID
EPI_ISL_195869	A/Iowa/31/2015	Group 3C 2a	USA	84	Male	North America	2015-07-30	GISAID
EPI_ISL_194951	A/Iowa/30/2015	Group 3C 2a	USA	96	Female	North America	2015-07-30	GISAID
EPI_ISL_201211	A/Alaska/98/2015	Group 3C 2a	USA	49	Female	North America	2015-07-03	GISAID
EPI_ISL_197800	A/Alaska/81/2015	Group 3C 2a	USA	66	Male	North America	2015-07-02	GISAID
EPI_ISL_203396	A/Alaska/104/2015	Group 3C 2a	USA	78	Female	North America	2015-07-04	GISAID
EPI_ISL_207442	A/Alaska/121/2015	Group 3C 2a	USA	13	Female	North America	2015-07-09	GISAID
EPI_ISL_201204	A/Alaska/62/2015	Group 3C 2a	USA	74	Female	North America	2015-06-21	GISAID
EPI_ISL_197763	A/Alaska/72/2015	Group 3C 2a	USA	58	Male	North America	2015-06-22	GISAID
EPI_ISL_194981	A/Alaska/37/2015	Group 3C 2a	USA	67	Male	North America	2015-06-21	GISAID
EPI_ISL_197772	A/Alaska/79/2015	Group 3C 2a	USA	32	Male	North America	2015-06-24	GISAID
EPI_ISL_197780	A/Alaska/75/2015	Group 3C 2a	USA	73	Female	North America	2015-06-23	GISAID
EPI_ISL_201312	A/Texas/69/2015	Group 3C 2a	USA	20	Female	North America	2015-10-06	GISAID
EPI_ISL_206155	A/Alaska/197/2015	Group 3C 2a	USA	71	Female	North America	2015-08-29	GISAID
EPI_ISL_205263	A/New_Mexico/23/2015	Group 3C 2a	USA	68	Female	North America	2015-09-12	GISAID
EPI_ISL_202089	A/New_Mexico/26/2015	Group 3C 2a	USA	18	Male	North America	2015-09-13	GISAID
EPI_ISL_205265	A/New_Mexico/25/2015	Group 3C 2a	USA	77	Female	North America	2015-09-10	GISAID
EPI_ISL_195846	A/Alaska/140/2015	Group 3C 2a	USA	68	Male	North America	2015-08-11	GISAID
EPI_ISL_201284	A/Arizona/20/2015	Group 3C 2a	USA	61	Female	North America	2015-10-04	GISAID
EPI_ISL_211936	A/Washington/76/2015	Group 3C 2a	USA	32	Female	North America	2015-10-21	GISAID
EPI_ISL_194944	A/Alaska/35/2015	Group 3C 2a	USA	64	Male	North America	2015-06-17	GISAID
EPI_ISL_202394	A/Alaska/51/2015	Group 3C 2a	USA	51	Female	North America	2015-06-15	GISAID
EPI_ISL_200669	A/Alaska/48/2015	Group 3C 2a	USA	69	Male	North America	2015-06-21	GISAID
EPI_ISL_212047	A/Alaska/119/2015	Group 3C 2a	USA	5	Female	North America	2015-07-08	GISAID
EPI_ISL_206133	A/Alaska/118/2015	Group 3C 2a	USA	36	Male	North America	2015-07-15	GISAID
EPI_ISL_197757	A/Hawaii/48/2015	Group 3C 2a	USA	69	Female	North America	2015-07-17	GISAID
EPI_ISL_197765	A/Alaska/83/2015	Group 3C 2a	USA	64	Female	North America	2015-07-06	GISAID
EPI_ISL_197755	A/Alaska/86/2015	Group 3C 2a	USA	62	Female	North America	2015-07-06	GISAID
EPI_ISL_197767	A/Alaska/85/2015	Group 3C 2a	USA	64	Male	North America	2015-07-06	GISAID
EPI_ISL_197761	A/Alaska/82/2015	Group 3C 2a	USA	70	Female	North America	2015-07-06	GISAID
EPI_ISL_194948	A/Alaska/34/2015	Group 3C 2a	USA	57	Female	North America	2015-06-19	GISAID
EPI_ISL_198220	A/Alaska/43/2015	Group 3C 2a	USA	68	Female	North America	2015-06-19	GISAID
EPI_ISL_197790	A/Alaska/95/2015	Group 3C 2a	USA	28	Male	North America	2015-07-01	GISAID
EPI_ISL_194164	A/Ohio/20/2015	Group 3C 2a	USA	63	Female	North America	2015-07-23	GISAID
EPI_ISL_203400	A/Alaska/108/2015	Group 3C 2a	USA	33	Female	North America	2015-07-06	GISAID
EPI_ISL_206141	A/Alaska/129/2015	Group 3C 2a	USA	36	Female	North America	2015-07-18	GISAID
EPI_ISL_197781	A/Alaska/90/2015	Group 3C 2a	USA	58	Female	North America	2015-07-03	GISAID
EPI_ISL_197759	A/Alaska/88/2015	Group 3C 2a	USA	66	Female	North America	2015-07-01	GISAID
EPI_ISL_201214	A/Alaska/101/2015	Group 3C 2a	USA	65	Female	North America	2015-07-04	GISAID
EPI_ISL_201212	A/Alaska/99/2015	Group 3C 2a	USA	56	Female	North America	2015-07-03	GISAID
EPI_ISL_197779	A/Alaska/93/2015	Group 3C 2a	USA	59	Female	North America	2015-07-01	GISAID
EPI_ISL_205260	A/Ohio/28/2015	Group 3C 2a	USA	65	Male	North America	2015-09-17	GISAID
EPI_ISL_197791	A/New_Hampshire/38/2015	Group 3C 2a	USA	49	Female	North America	2015-09-02	GISAID
EPI_ISL_201308	A/Hawaii/60/2015	Group 3C 2a	USA	71	Female	North America	2015-09-26	GISAID
EPI_ISL_205273	A/Iowa/43/2015	Group 3C 2a	USA	60	Female	North America	2015-09-14	GISAID
EPI_ISL_211915	A/New_Jersey/56/2015	Group 3C 2a	USA	20	Male	North America	2015-10-09	GISAID
EPI_ISL_201310	A/Idaho/25/2015	Group 3C 2a	USA	3	Female	North America	2015-09-18	GISAID
EPI_ISL_203420	A/New_York/67/2015	Group 3C 2a	USA	47	Female	North America	2015-09-06	GISAID
EPI_ISL_197783	A/Alabama/10/2015	Group 3C 2a	USA	72	Male	North America	2015-09-08	GISAID
EPI_ISL_197785	A/Alabama/11/2015	Group 3C 2a	USA	72	Male	North America	2015-09-08	GISAID
EPI_ISL_202820	A/South_Dakota/36/2015	Group 3C 2a	USA	76	Male	North America	2015-08-01	GISAID
EPI_ISL_195837	A/Alaska/142/2015	Group 3C 2a	USA	83	Male	North America	2015-08-10	GISAID
EPI_ISL_205640	A/Alaska/242/2015	Group 3C 2a	USA	62	Male	North America	2015-09-13	GISAID
EPI_ISL_202888	A/Alaska/236/2015	Group 3C 2a	USA	73	Female	North America	2015-09-16	GISAID
EPI_ISL_201296	A/Alaska/256/2015	Group 3C 2a	USA	84	Female	North America	2015-10-05	GISAID
EPI_ISL_202887	A/Alaska/235/2015	Group 3C 2a	USA	68	Female	North America	2015-09-16	GISAID
EPI_ISL_206158	A/Alaska/202/2015	Group 3C 2a	USA	60	Female	North America	2015-09-07	GISAID
EPI_ISL_202880	A/Alaska/228/2015	Group 3C 2a	USA	89	Female	North America	2015-09-12	GISAID
EPI_ISL_169304	A/North_Carolina/35/2014	Group 3C 2a	USA	10	Male	North America	2014-11-14	GISAID
EPI_ISL_169099	A/Texas/48/2014	Group 3C 2a	USA	19	Male	North America	2014-10-27	GISAID
EPI_ISL_169329	A/Texas/52/2014	Group 3C 2a	USA	6	Male	North America	2014-11-05	GISAID
EPI_ISL_169124	A/Nevada/17/2014	Group 3C 2a	USA	7	Male	North America	2014-11-10	GISAID
EPI_ISL_169125	A/Utah/22/2014	Group 3C 2a	USA	52	Female	North America	2014-11-08	GISAID
EPI_ISL_169110	A/Utah/19/2014	Group 3C 2a	USA	44	Female	North America	2014-11-07	GISAID
EPI_ISL_169109	A/Utah/21/2014	Group 3C 2a	USA	49	Male	North America	2014-11-06	GISAID
EPI_ISL_166459	A/Stockholm/17/2014	Group 3C 2a	sweden	51	Female	Europe	2014-07-23	GISAID
EPI_ISL_179012	A/Colombia/2473/2015	Group 3C 2a	colombia	64	Female	South America	2015-02-13	GISAID
EPI_ISL_172929	A/Stockholm/7/2015	Group 3C 2a	sweden	77	Female	Europe	2015-01-13	GISAID
EPI_ISL_172930	A/Stockholm/8/2015	Group 3C 2a	sweden	80	Female	Europe	2015-01-25	GISAID
EPI_ISL_181075	A/North_Carolina/25/2015	Group 3C 2a	USA	92	Male	North America	2015-01-25	GISAID
EPI_ISL_167961	A/Stockholm/24/2014	Group 3C 2a	sweden	70	Male	Europe	2014-09-26	GISAID
EPI_ISL_169103	A/Iowa/16/2014	Group 3C 2a	USA	56	Female	North America	2014-10-21	GISAID
EPI_ISL_169117	A/Kansas/08/2014	Group 3C 2a	USA	35	Female	North America	2014-10-29	GISAID
EPI_ISL_169346	A/Kansas/10/2014	Group 3C 2a	USA	50	Female	North America	2014-11-19	GISAID
EPI_ISL_168703	A/Connecticut/21/2014	Group 3C 2a	USA	20	Male	North America	2014-10-14	GISAID
EPI_ISL_169344	A/Illinois/05/2014	Group 3C 2a	USA	88	Female	North America	2014-11-03	GISAID
EPI_ISL_197778	A/Alaska/78/2015	Group 3C 2a	USA	74	Male	North America	2015-06-28	GISAID
EPI_ISL_172908	A/Sweden/1/2015	Group 3C 2a	sweden	84	Male	Europe	2015-01-02	GISAID
EPI_ISL_201235	A/French_Guiana/8217/2015	Group 3C 2a	french guiana	53	Female	South America	2015-06-08	GISAID
EPI_ISL_201301	A/Washington/44/2015	Group 3C 2a	USA	89	Female	North America	2015-09-07	GISAID
EPI_ISL_206166	A/Mali/61_CH/2015	Group 3C 2a	mali	3	Male	Africa	2015-03-04	GISAID
EPI_ISL_211684	A/Mali/141_CI/2015	Group 3C 2a	mali	2	Female	Africa	2015-04-23	GISAID
EPI_ISL_177059	A/Stockholm/13/2015	Group 3C 2a	sweden	88	Female	Europe	2015-02-10	GISAID
EPI_ISL_202828	A/Puerto_Rico/02/2015	Group 3C 2a	puerto rico	45	Male	North America	2015-07-03	GISAID
EPI_ISL_215615	A/Burkina_Faso/1632/2015	Group 3C 2a	burkina faso	3	Female	Africa	2015-10-06	GISAID
EPI_ISL_213975	A/Burkina_Faso/76/2015	Group 3C 2a	burkina faso	2	Female	Africa	2015-08-27	GISAID
EPI_ISL_213977	A/Cote_DIvoire/1672/2015	Group 3C 2a	Cote d ivoire	9	Male	Africa	2015-09-28	GISAID
EPI_ISL_166460	A/Stockholm/18/2014	Group 3C 2a	sweden	46	Female	Europe	2014-08-16	GISAID
EPI_ISL_167416	A/Florida/36/2014	Group 3C 2a	USA	19	Male	North America	2014-10-03	GISAID
EPI_ISL_169326	A/Alaska/46/2014	Group 3C 2a	USA	1	Male	North America	2014-10-04	GISAID
EPI_ISL_167402	A/Wyoming/09/2014	Group 3C 2a	USA	27	Female	North America	2014-10-09	GISAID
EPI_ISL_169300	A/Wyoming/14/2014	Group 3C 2a	USA	57	Female	North America	2014-11-14	GISAID
EPI_ISL_169322	A/Wyoming/15/2014	Group 3C 2a	USA	29	Female	North America	2014-11-18	GISAID
EPI_ISL_169306	A/Wyoming/11/2014	Group 3C 2a	USA	15	Female	North America	2014-11-07	GISAID
EPI_ISL_167401	A/Wyoming/08/2014	Group 3C 2a	USA	32	Female	North America	2014-10-09	GISAID
EPI_ISL_168723	A/Texas/37/2014	Group 3C 2a	USA	16	Male	North America	2014-10-01	GISAID
EPI_ISL_166995	A/Minnesota/22/2014	Group 3C 2a	USA	79	Female	North America	2014-09-20	GISAID
EPI_ISL_169093	A/Alabama/07/2014	Group 3C 2a	USA	5	Female	North America	2014-10-23	GISAID
EPI_ISL_169113	A/Utah/18/2014	Group 3C 2a	USA	61	Male	North America	2014-11-02	GISAID
EPI_ISL_167958	A/Stockholm/23/2014	Group 3C 2a	sweden	30	Female	Europe	2014-10-25	GISAID
EPI_ISL_169319	A/North_Carolina/34/2014	Group 3C 2a	USA	7	Female	North America	2014-11-13	GISAID
EPI_ISL_169321	A/North_Carolina/29/2014	Group 3C 2a	USA	17	Male	North America	2014-11-08	GISAID
EPI_ISL_235633	A/New_York/WC-LVD-14-083/2014	Group 3C 2a	USA	76	Female	North America	2014-12-23	GISAID
EPI_ISL_211705	A/South_Africa/4438/2015	Group 3C 2a	south africa	9	Male	Africa	2015-07-22	GISAID
EPI_ISL_211682	A/South_Africa/3915/2015	Group 3C 2a	south africa	56	Male	Africa	2015-07-02	GISAID
EPI_ISL_211683	A/South_Africa/4033/2015	Group 3C 2a	south africa	28	Male	Africa	2015-07-08	GISAID
EPI_ISL_211679	A/South_Africa/3913/2015	Group 3C 2a	south africa	15	Female	Africa	2015-07-02	GISAID
EPI_ISL_220274	A/Zambia/0002/2015	Group 3C 2a	zambia	22	Male	Africa	2015-11-11	GISAID
EPI_ISL_220275	A/Zambia/0102/2015	Group 3C 2a	zambia	2	Male	Africa	2015-11-17	GISAID
EPI_ISL_167412	A/Pennsylvania/45/2014	Group 3C 2a	USA	10	Male	North America	2014-09-25	GISAID
EPI_ISL_235627	A/New_York/WC-LVD-14-081/2014	Group 3C 2a	USA	10	Female	North America	2014-12-28	GISAID
EPI_ISL_168700	A/Colorado/16/2014	Group 3C 2a	USA	29	Male	North America	2014-10-03	GISAID
EPI_ISL_169283	A/Iowa/13/2014	Group 3C 2a	USA	56	Male	North America	2014-10-09	GISAID
EPI_ISL_169101	A/Indiana/15/2014	Group 3C 2a	USA	35	Female	North America	2014-11-10	GISAID
EPI_ISL_169088	A/Indiana/13/2014	Group 3C 2a	USA	18	Male	North America	2014-11-07	GISAID
EPI_ISL_169130	A/Indiana/11/2014	Group 3C 2a	USA	42	Female	North America	2014-11-05	GISAID
EPI_ISL_169085	A/Indiana/17/2014	Group 3C 2a	USA	7	Male	North America	2014-11-11	GISAID
EPI_ISL_169106	A/Indiana/16/2014	Group 3C 2a	USA	12	Female	North America	2014-11-10	GISAID
EPI_ISL_235692	A/New_York/WC-LVD-14-102/0214	Group 3C 2a	USA	9	Female	North America	2014-12-18	GISAID
EPI_ISL_235652	A/New_York/WC-LVD-14-092/2014	Group 3C 2a	USA	65	Female	North America	2014-12-14	GISAID
EPI_ISL_235653	A/New_York/WC-LVD-14-093/2014	Group 3C 2a	USA	73	Male	North America	2014-12-21	GISAID
EPI_ISL_169307	A/New_Jersey/26/2014	Group 3C 2a	USA	7	Male	North America	2014-11-17	GISAID
EPI_ISL_212987	A/Guatemala/5039/2015	Group 3C 2a	guatemala	1	Female	North America	2015-06-20	GISAID
EPI_ISL_212985	A/Guatemala/4084/2015	Group 3C 2a	guatemala	57	Male	North America	2015-05-13	GISAID
EPI_ISL_208585	A/Arizona/43/2015	Group 3C 2a	USA	8	Male	North America	2015-12-11	GISAID
EPI_ISL_213008	A/Minnesota/61/2015	Group 3C 2a	USA	1	Female	North America	2015-12-27	GISAID
EPI_ISL_207018	A/Minnesota/51/2015	Group 3C 2a	USA	82	Male	North America	2015-12-14	GISAID
EPI_ISL_207011	A/Minnesota/54/2015	Group 3C 2a	USA	48	Male	North America	2015-12-20	GISAID
EPI_ISL_201240	A/Guatemala/4153/2015	Group 3C 2a	guatemala	1	Female	North America	2015-03-07	GISAID
EPI_ISL_197492	A/Guatemala/15/2015	Group 3C 2a	guatemala	1	Male	North America	2015-05-03	GISAID
EPI_ISL_197494	A/Guatemala/5915/2015	Group 3C 2a	guatemala	1	Female	North America	2015-06-11	GISAID
EPI_ISL_201243	A/Guatemala/9151/2015	Group 3C 2a	guatemala	7	Female	North America	2015-04-21	GISAID
EPI_ISL_197484	A/Guatemala/21/2015	Group 3C 2a	guatemala	1	Male	North America	2015-05-05	GISAID
EPI_ISL_197488	A/Guatemala/19/2015	Group 3C 2a	guatemala	24	Female	North America	2015-05-05	GISAID
EPI_ISL_197278	A/Guatemala/18/2015	Group 3C 2a	guatemala	7	Female	North America	2015-05-05	GISAID
EPI_ISL_235618	A/New_York/WC-LVD-14-071/2014	Group 3C 2a	USA	10	Male	North America	2014-12-08	GISAID
EPI_ISL_235693	A/New_York/WC-LVD-15-052/2015	Group 3C 2a	USA	64	Male	North America	2015-02-02	GISAID
EPI_ISL_235666	A/New_York/WC-LVD-15-029/2015	Group 3C 2a	USA	26	Male	North America	2015-02-10	GISAID
EPI_ISL_169102	A/Texas/46/2014	Group 3C 2a	USA	25	Male	North America	2014-10-30	GISAID
EPI_ISL_235617	A/New_York/WC-LVD-14-070/2014	Group 3C 2a	USA	59	Male	North America	2014-12-02	GISAID
EPI_ISL_169133	A/Karlstad/1/2014	Group 3C 2a	sweden	64	Male	Europe	2014-11-06	GISAID
EPI_ISL_169305	A/New_Jersey/27/2014	Group 3C 2a	USA	18	Female	North America	2014-11-19	GISAID
EPI_ISL_235613	A/New_York/WC-LVD-14-064/2014	Group 3C 2a	USA	6	Female	North America	2014-11-04	GISAID
EPI_ISL_235625	A/New_York/WC-LVD-14-079/2014	Group 3C 2a	USA	82	Female	North America	2014-12-22	GISAID
EPI_ISL_196619	A/OKAYAMA/2/2015	Group 3C 2a	japan	91	Male	Japan Korea	2015-01-14	GISAID
EPI_ISL_201926	A/KOBE/262/2015	Group 3C 2a	japan	7	Female	Japan Korea	2015-03-19	GISAID
EPI_ISL_172953	A/Stockholm/39/2014	Group 3C 2a	sweden	8	Female	Europe	2014-12-12	GISAID
EPI_ISL_169838	A/Stockholm/30/2014	Group 3C 2a	sweden	68	Male	Europe	2014-12-04	GISAID
EPI_ISL_172914	A/Sweden/4/2015	Group 3C 2a	sweden	31	Male	Europe	2015-01-14	GISAID
EPI_ISL_166992	A/Pennsylvania/40/2014	Group 3C 2a	USA	78	Male	North America	2014-09-13	GISAID
EPI_ISL_168718	A/Oregon/05/2014	Group 3C 2a	USA	80	Female	North America	2014-10-09	GISAID
EPI_ISL_167419	A/Pennsylvania/44/2014	Group 3C 2a	USA	90	Female	North America	2014-09-27	GISAID
EPI_ISL_168719	A/Oregon/06/2014	Group 3C 2a	USA	84	Female	North America	2014-10-09	GISAID
EPI_ISL_199508	A/Colombia/5402/2015	Group 3C 2a	colombia	7	Female	South America	2015-06-25	GISAID
EPI_ISL_169118	A/Kansas/07/2014	Group 3C 2a	USA	40	Female	North America	2014-10-27	GISAID
EPI_ISL_197560	A/Guatemala/13/2015	Group 3C 2a	guatemala	5	Female	North America	2015-03-12	GISAID
EPI_ISL_169325	A/Alaska/47/2014	Group 3C 2a	USA	13	Female	North America	2014-10-05	GISAID
EPI_ISL_168098	A/Arkansas/08/2014	Group 3C 2a	USA	5	Male	North America	2014-10-01	GISAID
EPI_ISL_168099	A/Montana/11/2014	Group 3C 2a	USA	78	Male	North America	2014-10-17	GISAID
EPI_ISL_169098	A/Montana/15/2014	Group 3C 2a	USA	10	Male	North America	2014-10-30	GISAID
EPI_ISL_172918	A/Lund/1/2015	Group 3C 2a	sweden	64	Male	Europe	2015-01-12	GISAID
EPI_ISL_235637	A/New_York/WC-LVD-15-005/2015	Group 3C 2a	USA	2	Male	North America	2015-01-15	GISAID
EPI_ISL_235673	A/New_York/WC-LVD-15-038/2015	Group 3C 2a	USA	81	Female	North America	2015-03-04	GISAID
EPI_ISL_235679	A/New_York/WC-LVD-15-044/2015	Group 3C 2a	USA	66	Male	North America	2015-03-21	GISAID
EPI_ISL_167408	A/Colorado/15/2014	Group 3C 2a	USA	2	Female	North America	2014-10-04	GISAID
EPI_ISL_168101	A/Colorado/21/2014	Group 3C 2a	USA	16	Female	North America	2014-10-21	GISAID
EPI_ISL_235658	A/New_York/WC-LVD-15-020/2015	Group 3C 2a	USA	13	Female	North America	2015-02-03	GISAID
EPI_ISL_235684	A/New_York/WC-LVD-14-096/2014	Group 3C 2a	USA	51	Female	North America	2014-12-12	GISAID
EPI_ISL_235629	A/New_York/WC-LVD-15-002/2015	Group 3C 2a	USA	56	Female	North America	2015-01-04	GISAID
EPI_ISL_235638	A/New_York/WC-LVD-15-006/2015	Group 3C 2a	USA	38	Female	North America	2015-01-19	GISAID
EPI_ISL_235656	A/New_York/WC-LVD-15-017/2015	Group 3C 2a	USA	19	Male	North America	2015-01-28	GISAID
EPI_ISL_206171	A/Mali/56_CS/2015	Group 3C 2a	mali	21	Male	Africa	2015-04-09	GISAID
EPI_ISL_224270	A/Mali/101_CH/2015	Group 3C 2a	mali	1	Female	Africa	2015-04-27	GISAID
EPI_ISL_211910	A/Mali/015_MOP/2015	Group 3C 2a	mali	8	Female	Africa	2015-06-10	GISAID
EPI_ISL_211908	A/Mali/011_MOP/2015	Group 3C 2a	mali	5	Male	Africa	2015-06-01	GISAID
EPI_ISL_211913	A/Mali/174_CI/2015	Group 3C 2a	mali	2	Female	Africa	2015-06-23	GISAID
EPI_ISL_211909	A/Mali/013_MOP/2015	Group 3C 2a	mali	2	Male	Africa	2015-06-03	GISAID
EPI_ISL_211911	A/Mali/016_MOP/2015	Group 3C 2a	mali	1	Male	Africa	2015-06-16	GISAID
EPI_ISL_206169	A/Mali/49_CS/2015	Group 3C 2a	mali	20	Female	Africa	2015-03-23	GISAID
EPI_ISL_211912	A/Mali/117_CH/2015	Group 3C 2a	mali	2	Male	Africa	2015-05-19	GISAID
EPI_ISL_211690	A/Mali/061_CS/2015	Group 3C 2a	mali	65	Male	Africa	2015-04-22	GISAID
EPI_ISL_206208	A/Mali/119_CS/2015	Group 3C 2a	mali	13	Male	Africa	2015-09-30	GISAID
EPI_ISL_211687	A/Mali/019_HGT/2015	Group 3C 2a	mali	4	Male	Africa	2015-04-20	GISAID
EPI_ISL_206178	A/Mali/186_CH/2015	Group 3C 2a	mali	8	Female	Africa	2015-08-26	GISAID
EPI_ISL_206179	A/Mali/187_CIV/2015	Group 3C 2a	mali	4	Female	Africa	2015-08-26	GISAID
EPI_ISL_206167	A/Mali/45_CS/2015	Group 3C 2a	mali	2	Male	Africa	2015-03-16	GISAID
EPI_ISL_206176	A/Mali/193_CI/2015	Group 3C 2a	mali	23	Male	Africa	2015-08-18	GISAID
EPI_ISL_206185	A/Mali/208_CI/2015	Group 3C 2a	mali	33	Male	Africa	2015-08-31	GISAID
EPI_ISL_206210	A/Mali/244_CI/2015	Group 3C 2a	mali	12	Female	Africa	2015-10-05	GISAID
EPI_ISL_206175	A/Mali/90_CS/2015	Group 3C 2a	mali	1	Male	Africa	2015-08-19	GISAID
EPI_ISL_206194	A/Mali/215_CI/2015	Group 3C 2a	mali	5	Female	Africa	2015-09-09	GISAID
EPI_ISL_206201	A/Mali/231_CI/2015	Group 3C 2a	mali	9	Female	Africa	2015-09-21	GISAID
EPI_ISL_206195	A/Mali/217_CI/2015	Group 3C 2a	mali	1	Male	Africa	2015-09-09	GISAID
EPI_ISL_206199	A/Mali/30_SIK/2015	Group 3C 2a	mali	18	Female	Africa	2015-09-15	GISAID
EPI_ISL_206168	A/Mali/107_CI/2015	Group 3C 2a	mali	8	Male	Africa	2015-03-23	GISAID
EPI_ISL_206170	A/Mali/117_CI/2015	Group 3C 2a	mali	5	Male	Africa	2015-04-01	GISAID
EPI_ISL_211686	A/Mali/130_CI/2015	Group 3C 2a	mali	2	Male	Africa	2015-04-15	GISAID
EPI_ISL_211688	A/Mali/102_CH/2015	Group 3C 2a	mali	6	Male	Africa	2015-04-27	GISAID
EPI_ISL_206215	A/Mali/247_CI/2015	Group 3C 2a	mali	2	Male	Africa	2015-10-13	GISAID
EPI_ISL_206207	A/Mali/241_CI/2015	Group 3C 2a	mali	3	Male	Africa	2015-09-29	GISAID
EPI_ISL_206184	A/Mali/206_CI/2015	Group 3C 2a	mali	3	Female	Africa	2015-08-31	GISAID
EPI_ISL_206183	A/Mali/205_CI/2015	Group 3C 2a	mali	1	Female	Africa	2015-08-31	GISAID
EPI_ISL_206186	A/Mali/210_CI/2015	Group 3C 2a	mali	6	Male	Africa	2015-09-01	GISAID
EPI_ISL_206190	A/Mali/106_CS/2015	Group 3C 2a	mali	4	Male	Africa	2015-09-08	GISAID
EPI_ISL_206216	A/Mali/219_CH/2015	Group 3C 2a	mali	2	Female	Africa	2015-10-13	GISAID
EPI_ISL_206174	A/Mali/179_CH/2015	Group 3C 2a	mali	6	Male	Africa	2015-08-19	GISAID
EPI_ISL_206200	A/Mali/230_CI/2015	Group 3C 2a	mali	3	Female	Africa	2015-09-21	GISAID
EPI_ISL_206189	A/Mali/214_CI/2015	Group 3C 2a	mali	13	Female	Africa	2015-09-07	GISAID
EPI_ISL_206193	A/Mali/109_CS/2015	Group 3C 2a	mali	7	Female	Africa	2015-09-08	GISAID
EPI_ISL_206203	A/Mali/117_CS/2015	Group 3C 2a	mali	5	Female	Africa	2015-09-23	GISAID
EPI_ISL_168139	A/Minnesota/28/2014	Group 3C 2a	USA	68	Female	North America	2014-10-18	GISAID
EPI_ISL_219109	A/Bangladesh/1010001/2015	Group 3C 2a	bangladesh	56	Male	South Asia	2015-10-04	GISAID
EPI_ISL_212961	A/Bangladesh/2743/2015	Group 3C 2a	bangladesh	9	Male	South Asia	2015-09-17	GISAID
EPI_ISL_241355	A/Netherlands/3780/2016	Group 3C 2a	netherlands	26	Male	Europe	2016-12-21	GISAID
EPI_ISL_241365	A/Netherlands/3459/2016	Group 3C 2a	netherlands	46	Female	Europe	2016-12-13	GISAID
EPI_ISL_241356	A/Netherlands/3782/2016	Group 3C 2a	netherlands	14	Male	Europe	2016-12-22	GISAID
EPI_ISL_247424	A/Netherlands/1090/2017	Group 3C 2a	netherlands	30	Female	Europe	2017-01-24	GISAID
EPI_ISL_259986	A/Netherlands/096/2017	Group 3C 2a	netherlands	37	Male	Europe	2017-01-02	GISAID
EPI_ISL_197259	A/Rayong/335/2015	Group 3C 2a	thailand	26	Male	Southeast Asia	2015-07-21	GISAID
EPI_ISL_212048	A/Cambodia/0909/2015	Group 3C 2a	cambodia	1	Female	Southeast Asia	2015-08-26	GISAID
EPI_ISL_215625	A/Cambodia/1181/2015	Group 3C 2a	cambodia	3	Female	Southeast Asia	2015-11-11	GISAID
EPI_ISL_225902	A/Singapore/INFGP-16-0022/2016	Group 3C 2a	singapore	25	Female	Southeast Asia	2016-01-07	GISAID
EPI_ISL_207013	A/Washington/68/2015	Group 3C 2a	USA	24	Female	North America	2015-12-08	GISAID
EPI_ISL_224067	A/Washington/57/2016	Group 3C 2a	USA	86	Female	North America	2016-03-22	GISAID
EPI_ISL_225131	A/Washington/71/2016	Group 3C 2a	USA	72	Male	North America	2016-04-25	GISAID
EPI_ISL_215784	A/Laos/1110/2015	Group 3C 2a	Laos	13	Female	Southeast Asia	2015-10-19	GISAID
EPI_ISL_212141	A/Cambodia/0840/2015	Group 3C 2a	cambodia	6	Male	Southeast Asia	2015-08-05	GISAID
EPI_ISL_212145	A/Cambodia/0917/2015	Group 3C 2a	cambodia	5	Female	Southeast Asia	2015-08-26	GISAID
EPI_ISL_208624	A/Cambodia/0924/2015	Group 3C 2a	cambodia	21	Male	Southeast Asia	2015-08-31	GISAID
EPI_ISL_208636	A/Cambodia/0911/2015	Group 3C 2a	cambodia	15	Female	Southeast Asia	2015-08-27	GISAID
EPI_ISL_212142	A/Cambodia/0842/2015	Group 3C 2a	cambodia	5	Male	Southeast Asia	2015-08-07	GISAID
EPI_ISL_219097	A/Bangladesh/914006/2015	Group 3C 2a	bangladesh	16	Male	South Asia	2015-09-13	GISAID
EPI_ISL_219095	A/Bangladesh/913003/2015	Group 3C 2a	bangladesh	25	Male	South Asia	2015-09-03	GISAID
EPI_ISL_219101	A/Bangladesh/913012/2015	Group 3C 2a	bangladesh	70	Female	South Asia	2015-09-20	GISAID
EPI_ISL_201266	A/Bangladesh/3014/2015	Group 3C 2a	bangladesh	70	Female	South Asia	2015-08-24	GISAID
EPI_ISL_208637	A/Bangladesh/903003/2015	Group 3C 2a	bangladesh	1	Male	South Asia	2015-09-03	GISAID
EPI_ISL_201264	A/Bangladesh/7004/2015	Group 3C 2a	bangladesh	18	Female	South Asia	2015-08-12	GISAID
EPI_ISL_202084	A/Bangladesh/12004/2015	Group 3C 2a	bangladesh	2	Male	South Asia	2015-08-11	GISAID
EPI_ISL_208590	A/Bangladesh/14006/2015	Group 3C 2a	bangladesh	25	Female	South Asia	2015-11-09	GISAID
EPI_ISL_201270	A/Bangladesh/3007/2015	Group 3C 2a	bangladesh	1	Male	South Asia	2015-08-20	GISAID
EPI_ISL_201269	A/Bangladesh/803003/2015	Group 3C 2a	bangladesh	1	Male	South Asia	2015-08-10	GISAID
EPI_ISL_208622	A/Bangladesh/202004/2015	Group 3C 2a	bangladesh	7	Female	South Asia	2015-12-03	GISAID
EPI_ISL_219089	A/Bangladesh/910001/2015	Group 3C 2a	bangladesh	12	Male	South Asia	2015-09-02	GISAID
EPI_ISL_202076	A/Bangladesh/22014/2015	Group 3C 2a	bangladesh	1	Female	South Asia	2015-08-20	GISAID
EPI_ISL_220271	A/Bangladesh/910004/2015	Group 3C 2a	bangladesh	19	Male	South Asia	2015-09-08	GISAID
EPI_ISL_212050	A/Cambodia/1137/2015	Group 3C 2a	cambodia	1	Male	Southeast Asia	2015-10-28	GISAID
EPI_ISL_225911	A/Singapore/INFKK-16-0066/2016	Group 3C 2a	singapore	16	Female	Southeast Asia	2016-01-20	GISAID
EPI_ISL_213011	A/Nonthaburi/588/2015	Group 3C 2a	thailand	48	Male	Southeast Asia	2015-11-20	GISAID
EPI_ISL_212144	A/Cambodia/0895/2015	Group 3C 2a	cambodia	2	Female	Southeast Asia	2015-08-25	GISAID
EPI_ISL_212146	A/Cambodia/0942/2015	Group 3C 2a	cambodia	3	Female	Southeast Asia	2015-09-02	GISAID
EPI_ISL_215250	A/Cambodia/1201/2015	Group 3C 2a	cambodia	3	Female	Southeast Asia	2015-11-11	GISAID
EPI_ISL_215251	A/Cambodia/1290/2015	Group 3C 2a	cambodia	5	Male	Southeast Asia	2015-12-03	GISAID
EPI_ISL_197261	A/Nonthaburi/345/2015	Group 3C 2a	thailand	45	Female	Southeast Asia	2015-08-02	GISAID
EPI_ISL_219210	A/Hawaii/14/2016	Group 3C 2a	USA	17	Male	North America	2016-02-19	GISAID
EPI_ISL_206148	A/Taiwan/1078/2015	Group 3C 2a	taiwan	14	Male	China	2015-11-07	GISAID
EPI_ISL_208594	A/Taiwan/1082/2015	Group 3C 2a	taiwan	9	Female	China	2015-11-09	GISAID
EPI_ISL_212049	A/Cambodia/0929/2015	Group 3C 2a	cambodia	4	Female	Southeast Asia	2015-09-01	GISAID
EPI_ISL_203411	A/Hong_Kong/15607/2015	Group 3C 2a	Hong Kong	30	Female	China	2015-10-14	GISAID
EPI_ISL_212147	A/Cambodia/0951/2015	Group 3C 2a	cambodia	2	Female	Southeast Asia	2015-09-08	GISAID
EPI_ISL_205790	A/Uppsala/7/2015	Group 3C 2a	sweden	28	Male	Europe	2015-10-30	GISAID
EPI_ISL_225907	A/Singapore/INFGP-16-0192/2016	Group 3C 2a	singapore	12	Male	Southeast Asia	2016-01-27	GISAID
EPI_ISL_202921	A/Hawaii/74/2015	Group 3C 2a	USA	65	Female	North America	2015-10-09	GISAID
EPI_ISL_202110	A/Hawaii/67/2015	Group 3C 2a	USA	1	Female	North America	2015-10-05	GISAID
EPI_ISL_202112	A/Hawaii/66/2015	Group 3C 2a	USA	3	Female	North America	2015-10-03	GISAID
EPI_ISL_194962	A/Ecuador/1668/2015	Group 3C 2a	ecuador	75	Male	South America	2015-06-06	GISAID
EPI_ISL_200681	A/Ecuador/572/2015	Group 3C 2a	ecuador	73	Female	South America	2015-05-14	GISAID
EPI_ISL_232534	A/Temuco/50233/2016	Group 3C 2a	chile	1	Female	South America	2016-07-14	GISAID
EPI_ISL_230358	A/Peru/9016/2016	Group 3C 2a	peru	27	Male	South America	2016-05-06	GISAID
EPI_ISL_220374	A/New_York/62/2016	Group 3C 2a	USA	50	Male	North America	2016-04-12	GISAID
EPI_ISL_230356	A/Peru/6116/2016	Group 3C 2a	peru	4	Female	South America	2016-04-09	GISAID
EPI_ISL_199509	A/Colombia/235/2015	Group 3C 2a	colombia	28	Female	South America	2015-01-18	GISAID
EPI_ISL_206116	A/Concepcion/75466/2015	Group 3C 2a	chile	18	Male	South America	2015-10-19	GISAID
EPI_ISL_205208	A/Argentina/11628/2015	Group 3C 2a	argentina	1	Female	South America	2015-07-30	GISAID
EPI_ISL_205216	A/Argentina/11656/2015	Group 3C 2a	argentina	5	Male	South America	2015-08-11	GISAID
EPI_ISL_205239	A/New_Hampshire/40/2015	Group 3C 2a	USA	47	Male	North America	2015-09-14	GISAID
EPI_ISL_212051	A/Colombia/6276/2015	Group 3C 2a	colombia	5	Female	South America	2015-10-08	GISAID
EPI_ISL_200680	A/Ecuador/2404/2015	Group 3C 2a	ecuador	1	Male	South America	2015-05-21	GISAID
EPI_ISL_212052	A/Colombia/6308/2015	Group 3C 2a	colombia	89	Female	South America	2015-10-09	GISAID
EPI_ISL_200684	A/Ecuador/1845/2015	Group 3C 2a	ecuador	2	Female	South America	2015-05-08	GISAID
EPI_ISL_235677	A/New_York/WC-LVD-15-042/2015	Group 3C 2a	USA	79	Male	North America	2015-03-14	GISAID
EPI_ISL_197762	A/Connecticut/01/2015	Group 3C 2a	USA	45	Male	North America	2015-07-12	GISAID
EPI_ISL_212368	A/Nevada/03/2016	Group 3C 2a	USA	60	Female	North America	2016-01-09	GISAID
EPI_ISL_235669	A/New_York/WC-LVD-15-033/2015	Group 3C 2a	USA	57	Female	North America	2015-02-17	GISAID
EPI_ISL_235694	A/New_York/WC-LVD-15-053/2015	Group 3C 2a	USA	19	Male	North America	2015-01-23	GISAID
EPI_ISL_212968	A/California/21/2016	Group 3C 2a	USA	83	Female	North America	2016-01-21	GISAID
EPI_ISL_215263	A/Minnesota/13/2016	Group 3C 2a	USA	93	Female	North America	2016-02-11	GISAID
EPI_ISL_194965	A/Alaska/65/2015	Group 3C 2a	USA	25	Male	North America	2015-06-26	GISAID
EPI_ISL_220286	A/Texas/66/2016	Group 3C 2a	USA	15	Male	North America	2016-01-22	GISAID
EPI_ISL_211931	A/Tanzania/670/2015	Group 3C 2a	tanzania	52	Female	Africa	2015-11-12	GISAID
EPI_ISL_225058	A/Uganda/274/2016	Group 3C 2a	uganda	1	Male	Africa	2016-04-26	GISAID
EPI_ISL_225057	A/Uganda/0146/2016	Group 3C 2a	uganda	7	Male	Africa	2016-04-07	GISAID
EPI_ISL_235104	A/Uganda/0182/2016	Group 3C 2a	uganda	20	Male	Africa	2016-06-10	GISAID
EPI_ISL_235616	A/New_York/WC-LVD-14-069/2014	Group 3C 2a	USA	19	Female	North America	2014-12-02	GISAID
EPI_ISL_220301	A/Kazakhstan/276/2016	Group 3C 2a	kazakhstan	84	Female	West Asia	2016-02-18	GISAID
EPI_ISL_197257	A/Nonthaburi/333/2015	Group 3C 2a	thailand	56	Male	Southeast Asia	2015-07-27	GISAID
EPI_ISL_194968	A/Hawaii/46/2015	Group 3C 2a	USA	14	Female	North America	2015-07-07	GISAID
EPI_ISL_197796	A/Hawaii/53/2015	Group 3C 2a	USA	6	Male	North America	2015-08-23	GISAID
EPI_ISL_199514	A/Hawaii/56/2015	Group 3C 2a	USA	76	Male	North America	2015-09-02	GISAID
EPI_ISL_199518	A/Hawaii/57/2015	Group 3C 2a	USA	28	Female	North America	2015-09-13	GISAID
EPI_ISL_197799	A/Hawaii/54/2015	Group 3C 2a	USA	4	Male	North America	2015-08-25	GISAID
EPI_ISL_199505	A/Hawaii/55/2015	Group 3C 2a	USA	27	Female	North America	2015-08-29	GISAID
EPI_ISL_202113	A/Hawaii/68/2015	Group 3C 2a	USA	65	Male	North America	2015-10-05	GISAID
EPI_ISL_197794	A/Hawaii/52/2015	Group 3C 2a	USA	36	Male	North America	2015-08-19	GISAID
EPI_ISL_201242	A/Guatemala/8802/2015	Group 3C 2a	guatemala	2	Male	North America	2015-03-23	GISAID
EPI_ISL_195900	A/Guatemala/142/2015	Group 3C 2a	guatemala	9	Female	North America	2015-06-18	GISAID
EPI_ISL_201238	A/Guatemala/6315/2015	Group 3C 2a	guatemala	4	Male	North America	2015-06-25	GISAID
EPI_ISL_201239	A/Guatemala/6415/2015	Group 3C 2a	guatemala	35	Female	North America	2015-07-01	GISAID
EPI_ISL_201241	A/Guatemala/5848/2015	Group 3C 2a	guatemala	1	Female	North America	2015-06-15	GISAID
EPI_ISL_195897	A/Guatemala/27/2015	Group 3C 2a	guatemala	6	Female	North America	2015-06-12	GISAID
EPI_ISL_212986	A/Guatemala/4340/2015	Group 3C 2a	guatemala	33	Female	North America	2015-11-06	GISAID
EPI_ISL_205267	A/Iowa/40/2015	Group 3C 2a	USA	27	Female	North America	2015-09-04	GISAID
EPI_ISL_222009	A/California/82/2016	Group 3C 2a	USA	22	Male	North America	2016-02-17	GISAID
EPI_ISL_219264	A/California/80/2016	Group 3C 2a	USA	19	Female	North America	2016-02-16	GISAID
EPI_ISL_219267	A/California/94/2016	Group 3C 2a	USA	18	Male	North America	2016-03-01	GISAID
EPI_ISL_235644	A/New_York/WC-LVD-15-012/2015	Group 3C 2a	USA	30	Male	North America	2015-01-14	GISAID
EPI_ISL_195847	A/Alaska/143/2015	Group 3C 2a	USA	31	Female	North America	2015-08-06	GISAID
EPI_ISL_206226	A/Puerto_Rico/39/2015	Group 3C 2a	puerto rico	15	Female	North America	2015-10-18	GISAID
EPI_ISL_206227	A/Puerto_Rico/40/2015	Group 3C 2a	puerto rico	41	Female	North America	2015-10-19	GISAID
EPI_ISL_206223	A/Puerto_Rico/36/2015	Group 3C 2a	puerto rico	19	Female	North America	2015-10-06	GISAID
EPI_ISL_197562	A/Montana/17/2015	Group 3C 2a	USA	62	Male	North America	2015-08-13	GISAID
EPI_ISL_202860	A/Iowa/44/2015	Group 3C 2a	USA	28	Female	North America	2015-10-21	GISAID
EPI_ISL_202088	A/Iowa/50/2015	Group 3C 2a	USA	23	Male	North America	2015-10-14	GISAID
EPI_ISL_202862	A/Iowa/45/2015	Group 3C 2a	USA	84	Male	North America	2015-10-22	GISAID
EPI_ISL_202864	A/Iowa/46/2015	Group 3C 2a	USA	67	Female	North America	2015-10-21	GISAID
EPI_ISL_202867	A/Iowa/48/2015	Group 3C 2a	USA	63	Female	North America	2015-10-24	GISAID
EPI_ISL_213010	A/New_York/13/2016	Group 3C 2a	USA	67	Male	North America	2016-01-17	GISAID
EPI_ISL_202419	A/Florida/80/2015	Group 3C 2a	USA	7	Female	North America	2015-10-28	GISAID
EPI_ISL_206217	A/Puerto_Rico/29/2015	Group 3C 2a	puerto rico	50	Female	North America	2015-09-27	GISAID
EPI_ISL_199507	A/Florida/73/2015	Group 3C 2a	USA	13	Female	North America	2015-09-14	GISAID
EPI_ISL_202099	A/Mississippi/13/2015	Group 3C 2a	USA	19	Female	North America	2015-08-13	GISAID
EPI_ISL_202102	A/Wisconsin/85/2015	Group 3C 2a	USA	30	Male	North America	2015-10-16	GISAID
EPI_ISL_214008	A/St._Vincent_And_Grenadines/50/2015	Group 3C 2a	saint vincent and the grenadines	26	Female	North America	2015-12-28	GISAID
EPI_ISL_202929	A/Florida/87/2015	Group 3C 2a	USA	12	Female	North America	2015-11-08	GISAID
EPI_ISL_201272	A/Florida/74/2015	Group 3C 2a	USA	33	Male	North America	2015-10-03	GISAID
EPI_ISL_213982	A/Florida/09/2016	Group 3C 2a	USA	17	Female	North America	2016-01-27	GISAID
EPI_ISL_215794	A/Mississippi/02/2016	Group 3C 2a	USA	82	Female	North America	2016-02-05	GISAID
EPI_ISL_208606	A/Florida/104/2015	Group 3C 2a	USA	6	Male	North America	2015-12-23	GISAID
EPI_ISL_207992	A/Florida/98/2015	Group 3C 2a	USA	13	Male	North America	2015-12-11	GISAID
EPI_ISL_213981	A/Florida/08/2016	Group 3C 2a	USA	10	Male	North America	2016-01-29	GISAID
EPI_ISL_169257	A/Stockholm/29/2014	Group 3C 2a	sweden	64	Female	Europe	2014-11-18	GISAID
EPI_ISL_168707	A/Louisiana/06/2014	Group 3C 2a	USA	13	Female	North America	2014-10-07	GISAID
EPI_ISL_168710	A/Louisiana/09/2014	Group 3C 2a	USA	17	Male	North America	2014-10-11	GISAID
EPI_ISL_169108	A/Louisiana/13/2014	Group 3C 2a	USA	9	Male	North America	2014-10-21	GISAID
EPI_ISL_169907	A/Louisiana/28/2014	Group 3C 2a	USA	93	Female	North America	2014-11-24	GISAID
EPI_ISL_169089	A/Louisiana/12/2014	Group 3C 2a	USA	2	Male	North America	2014-10-21	GISAID
EPI_ISL_168709	A/Louisiana/08/2014	Group 3C 2a	USA	10	Male	North America	2014-10-11	GISAID
EPI_ISL_169292	A/Louisiana/17/2014	Group 3C 2a	USA	9	Female	North America	2014-11-18	GISAID
EPI_ISL_169293	A/Louisiana/21/2014	Group 3C 2a	USA	4	Male	North America	2014-11-19	GISAID
EPI_ISL_169291	A/Louisiana/22/2014	Group 3C 2a	USA	10	Male	North America	2014-11-19	GISAID
EPI_ISL_169290	A/Louisiana/20/2014	Group 3C 2a	USA	43	Female	North America	2014-11-19	GISAID
EPI_ISL_169320	A/Louisiana/19/2014	Group 3C 2a	USA	41	Male	North America	2014-11-18	GISAID
EPI_ISL_169294	A/Louisiana/18/2014	Group 3C 2a	USA	14	Female	North America	2014-11-18	GISAID
EPI_ISL_172518	A/Hawaii/63/2014	Group 3C 2a	USA	61	Female	North America	2014-12-15	GISAID
EPI_ISL_220447	A/Stockholm/24/2016	Group 3C 2a	sweden	36	Female	Europe	2016-02-23	GISAID
EPI_ISL_220450	A/Lund/3/2016	Group 3C 2a	sweden	38	Male	Europe	2016-02-26	GISAID
EPI_ISL_194961	A/Ecuador/1670/2015	Group 3C 2a	ecuador	3	Female	South America	2015-02-18	GISAID
EPI_ISL_200682	A/Ecuador/1695/2015	Group 3C 2a	ecuador	1	Female	South America	2015-06-29	GISAID
EPI_ISL_169338	A/Delaware/25/2014	Group 3C 2a	USA	79	Male	North America	2014-11-20	GISAID
EPI_ISL_235634	A/New_York/WC-LVD-14-084/2014	Group 3C 2a	USA	87	Female	North America	2014-12-30	GISAID
EPI_ISL_169311	A/Delaware/22/2014	Group 3C 2a	USA	10	Male	North America	2014-10-21	GISAID
EPI_ISL_169119	A/Maryland/33/2014	Group 3C 2a	USA	12	Female	North America	2014-10-29	GISAID
EPI_ISL_169337	A/Delaware/24/2014	Group 3C 2a	USA	83	Female	North America	2014-11-11	GISAID
EPI_ISL_170842	A/Skovde/1/2015	Group 3C 2a	sweden	46	Female	Europe	2015-01-01	GISAID
EPI_ISL_174008	A/Sweden/8/2015	Group 3C 2a	sweden	59	Male	Europe	2015-02-01	GISAID
EPI_ISL_197271	A/Oregon/16/2015	Group 3C 2a	USA	77	Male	North America	2015-07-15	GISAID
EPI_ISL_200710	A/Puerto_Rico/06/2015	Group 3C 2a	puerto rico	19	Male	North America	2015-07-21	GISAID
EPI_ISL_206172	A/Mali/128_CI/2015	Group 3C 2a	mali	3	Male	Africa	2015-04-13	GISAID
EPI_ISL_211685	A/Mali/110_CH/2015	Group 3C 2a	mali	2	Female	Africa	2015-05-13	GISAID
EPI_ISL_211694	A/Mali/136_CI/2015	Group 3C 2a	mali	1	Female	Africa	2015-04-20	GISAID
EPI_ISL_167956	A/Stockholm/22/2014	Group 3C 2a	sweden	31	Male	Europe	2014-10-18	GISAID
EPI_ISL_168712	A/Louisiana/14/2014	Group 3C 2a	USA	24	Male	North America	2014-10-22	GISAID
EPI_ISL_206198	A/Mali/13_HOP/2015	Group 3C 2a	mali	18	Female	Africa	2015-09-16	GISAID
EPI_ISL_206173	A/Mali/29_MOP/2015	Group 3C 2a	mali	4	Female	Africa	2015-08-11	GISAID
EPI_ISL_206192	A/Mali/108_CS/2015	Group 3C 2a	mali	1	Female	Africa	2015-09-08	GISAID
EPI_ISL_168117	A/Mississippi/07/2014	Group 3C 2a	USA	8	Female	North America	2014-10-06	GISAID
EPI_ISL_167407	A/Mississippi/05/2014	Group 3C 2a	USA	14	Female	North America	2014-10-14	GISAID
EPI_ISL_167404	A/Mississippi/06/2014	Group 3C 2a	USA	13	Female	North America	2014-10-14	GISAID
EPI_ISL_235628	A/New_York/WC-LVD-15-001/2015	Group 3C 2a	USA	85	Female	North America	2015-01-07	GISAID
EPI_ISL_169094	A/Mississippi/08/2014	Group 3C 2a	USA	3	Female	North America	2014-10-23	GISAID
EPI_ISL_169095	A/Mississippi/10/2014	Group 3C 2a	USA	1	Female	North America	2014-11-03	GISAID
EPI_ISL_169096	A/Mississippi/09/2014	Group 3C 2a	USA	12	Male	North America	2014-10-29	GISAID
EPI_ISL_169126	A/Mississippi/11/2014	Group 3C 2a	USA	11	Male	North America	2014-11-04	GISAID
EPI_ISL_166982	A/Minnesota/21/2014	Group 3C 2a	USA	77	Male	North America	2014-09-17	GISAID
EPI_ISL_168706	A/Indiana/10/2014	Group 3C 2a	USA	52	Female	North America	2014-10-25	GISAID
EPI_ISL_169087	A/Indiana/12/2014	Group 3C 2a	USA	54	Female	North America	2014-11-05	GISAID
EPI_ISL_235639	A/New_York/WC-LVD-14-087/2014	Group 3C 2a	USA	68	Male	North America	2014-12-27	GISAID
EPI_ISL_235685	A/New_York/WC-LVD-14-097/2014	Group 3C 2a	USA	85	Male	North America	2014-11-10	GISAID
EPI_ISL_235631	A/New_York/WC-LVD-15-004/2015	Group 3C 2a	USA	72	Female	North America	2015-01-04	GISAID
EPI_ISL_235636	A/New_York/WC-LVD-14-086/2014	Group 3C 2a	USA	60	Male	North America	2014-12-24	GISAID
EPI_ISL_235683	A/New_York/WC-LVD-14-095/2014	Group 3C 2a	USA	65	Male	North America	2014-12-18	GISAID
EPI_ISL_235630	A/New_York/WC-LVD-15-003/2015	Group 3C 2a	USA	11	Male	North America	2015-01-04	GISAID
EPI_ISL_235619	A/New_York/WC-LVD-14-072/2014	Group 3C 2a	USA	88	Female	North America	2014-12-10	GISAID
EPI_ISL_235614	A/New_York/WC-LVD-14-066/2014	Group 3C 2a	USA	89	Female	North America	2014-12-29	GISAID
EPI_ISL_235647	A/New_York/WC-LVD-14-090/2014	Group 3C 2a	USA	87	Female	North America	2014-12-13	GISAID
EPI_ISL_235649	A/New_York/WC-LVD-14-091/2014	Group 3C 2a	USA	36	Female	North America	2014-12-26	GISAID
EPI_ISL_235671	A/New_York/WC-LVD-15-035/2015	Group 3C 2a	USA	92	Female	North America	2015-01-27	GISAID
EPI_ISL_235687	A/New_York/WC-LVD-15-048/2015	Group 3C 2a	USA	78	Male	North America	2015-01-30	GISAID
EPI_ISL_170840	A/Stockholm/35/2014	Group 3C 2a	sweden	24	Male	Europe	2014-12-27	GISAID
EPI_ISL_177062	A/Stockholm/16/2015	Group 3C 2a	sweden	62	Male	Europe	2015-02-18	GISAID
EPI_ISL_168102	A/Colorado/19/2014	Group 3C 2a	USA	5	Male	North America	2014-10-18	GISAID
EPI_ISL_169107	A/Iowa/15/2014	Group 3C 2a	USA	52	Male	North America	2014-10-20	GISAID
EPI_ISL_195832	A/Alaska/150/2015	Group 3C 2a	USA	69	Male	North America	2015-07-19	GISAID
EPI_ISL_232999	A/Brazil/0293/2016	Group 3C 2a	brazil	80	Female	South America	2016-03-29	GISAID
EPI_ISL_238654	A/Peru/61016/2016	Group 3C 2a	peru	5	Female	South America	2016-09-15	GISAID
EPI_ISL_238657	A/Bolivia/1770/2016	Group 3C 2a	Bolivia	17	Female	South America	2016-07-05	GISAID
EPI_ISL_272882	A/Bolivia/795/2017	Group 3C 2a	Bolivia	77	Male	South America	2017-06-06	GISAID
EPI_ISL_195726	A/Florida/59/2015	Group 3C 2a	USA	2	Female	North America	2015-08-09	GISAID
EPI_ISL_205155	A/Alaska/50/2015	Group 3C 2a	USA	77	Male	North America	2015-06-16	GISAID
EPI_ISL_201213	A/Alaska/100/2015	Group 3C 2a	USA	65	Female	North America	2015-07-03	GISAID
EPI_ISL_206135	A/Alaska/123/2015	Group 3C 2a	USA	76	Female	North America	2015-07-15	GISAID
EPI_ISL_197777	A/Alaska/92/2015	Group 3C 2a	USA	53	Female	North America	2015-07-02	GISAID
EPI_ISL_202923	A/Florida/82/2015	Group 3C 2a	USA	66	Female	North America	2015-10-26	GISAID
EPI_ISL_206139	A/Alaska/127/2015	Group 3C 2a	USA	67	Male	North America	2015-07-17	GISAID
EPI_ISL_195844	A/Alaska/137/2015	Group 3C 2a	USA	82	Female	North America	2015-08-02	GISAID
EPI_ISL_206143	A/Alaska/131/2015	Group 3C 2a	USA	61	Female	North America	2015-07-23	GISAID
EPI_ISL_201255	A/Alaska/206/2015	Group 3C 2a	USA	80	Female	North America	2015-09-07	GISAID
EPI_ISL_202079	A/California/89/2015	Group 3C 2a	USA	30	Female	North America	2015-09-24	GISAID
EPI_ISL_205237	A/New_Hampshire/39/2015	Group 3C 2a	USA	59	Female	North America	2015-09-09	GISAID
EPI_ISL_195833	A/Alaska/149/2015	Group 3C 2a	USA	32	Female	North America	2015-07-07	GISAID
EPI_ISL_206146	A/Alaska/134/2015	Group 3C 2a	USA	36	Female	North America	2015-07-26	GISAID
EPI_ISL_195848	A/Alaska/147/2015	Group 3C 2a	USA	63	Female	North America	2015-07-24	GISAID
EPI_ISL_195831	A/Alaska/148/2015	Group 3C 2a	USA	12	Male	North America	2015-07-26	GISAID
EPI_ISL_201280	A/Missouri/42/2015	Group 3C 2a	USA	4	Male	North America	2015-10-04	GISAID
EPI_ISL_205271	A/Iowa/42/2015	Group 3C 2a	USA	65	Male	North America	2015-09-10	GISAID
EPI_ISL_203452	A/Washington/59/2015	Group 3C 2a	USA	27	Male	North America	2015-10-21	GISAID
EPI_ISL_202850	A/Arizona/17/2015	Group 3C 2a	USA	18	Female	North America	2015-09-28	GISAID
EPI_ISL_202849	A/Arizona/16/2015	Group 3C 2a	USA	18	Male	North America	2015-09-28	GISAID
EPI_ISL_200745	A/Indiana/18/2015	Group 3C 2a	USA	21	Female	North America	2015-09-01	GISAID
EPI_ISL_205223	A/Indiana/17/2015	Group 3C 2a	USA	20	Male	North America	2015-08-31	GISAID
EPI_ISL_200746	A/Indiana/26/2015	Group 3C 2a	USA	19	Female	North America	2015-09-03	GISAID
EPI_ISL_205235	A/Indiana/25/2015	Group 3C 2a	USA	19	Male	North America	2015-09-03	GISAID
EPI_ISL_200747	A/Indiana/27/2015	Group 3C 2a	USA	19	Female	North America	2015-09-03	GISAID
EPI_ISL_202428	A/Louisiana/07/2015	Group 3C 2a	USA	20	Female	North America	2015-11-11	GISAID
EPI_ISL_202926	A/Louisiana/06/2015	Group 3C 2a	USA	18	Female	North America	2015-11-02	GISAID
EPI_ISL_230315	A/Argentina/116/2016	Group 3C 2a	argentina	12	Male	South America	2016-05-20	GISAID
EPI_ISL_202855	A/Florida/76/2015	Group 3C 2a	USA	4	Male	North America	2015-10-20	GISAID
EPI_ISL_202857	A/Florida/77/2015	Group 3C 2a	USA	6	Female	North America	2015-10-24	GISAID
EPI_ISL_205673	A/California/113/2015	Group 3C 2a	USA	81	Male	North America	2015-11-28	GISAID
EPI_ISL_215266	A/North_Dakota/18/2016	Group 3C 2a	USA	63	Female	North America	2016-02-19	GISAID
EPI_ISL_202097	A/Massachusetts/28/2015	Group 3C 2a	USA	24	Male	North America	2015-10-10	GISAID
EPI_ISL_212962	A/Brazil/71886/2015	Group 3C 2a	brazil	39	Male	South America	2015-09-04	GISAID
EPI_ISL_195904	A/Arizona/11/2015	Group 3C 2a	USA	62	Female	North America	2015-07-14	GISAID
EPI_ISL_205672	A/California/112/2015	Group 3C 2a	USA	47	Male	North America	2015-11-18	GISAID
EPI_ISL_197502	A/New_York/57/2015	Group 3C 2a	USA	80	Male	North America	2015-07-21	GISAID
EPI_ISL_206124	A/Brazil/0507/2015	Group 3C 2a	brazil	56	Female	South America	2015-08-04	GISAID
EPI_ISL_213989	A/Idaho/05/2016	Group 3C 2a	USA	82	Female	North America	2016-01-27	GISAID
EPI_ISL_206127	A/Brazil/0640/2015	Group 3C 2a	brazil	69	Female	South America	2015-10-27	GISAID
EPI_ISL_219243	A/North_Dakota/20/2016	Group 3C 2a	USA	67	Female	North America	2016-03-07	GISAID
EPI_ISL_205210	A/Argentina/11639/2015	Group 3C 2a	argentina	7	Male	South America	2015-08-11	GISAID
EPI_ISL_205280	A/Iowa/54/2015	Group 3C 2a	USA	47	Female	North America	2015-11-01	GISAID
EPI_ISL_195661	A/Stockholm/40/2015	Group 3C 2a	sweden	42	Female	Europe	2015-08-19	GISAID
EPI_ISL_205214	A/Argentina/11652/2015	Group 3C 2a	argentina	5	Female	South America	2015-08-10	GISAID
EPI_ISL_232986	A/Ecuador/2495/2016	Group 3C 2a	ecuador	52	Male	South America	2016-04-22	GISAID
EPI_ISL_206132	A/South_Dakota/40/2015	Group 3C 2a	USA	42	Male	North America	2015-11-14	GISAID
EPI_ISL_215774	A/California/49/2016	Group 3C 2a	USA	14	Male	North America	2016-02-02	GISAID
EPI_ISL_219204	A/California/63/2016	Group 3C 2a	USA	19	Male	North America	2016-01-16	GISAID
EPI_ISL_219205	A/California/64/2016	Group 3C 2a	USA	84	Female	North America	2016-01-22	GISAID
EPI_ISL_214525	A/California/133/2015	Group 3C 2a	USA	22	Male	North America	2015-12-29	GISAID
EPI_ISL_220357	A/Utah/28/2016	Group 3C 2a	USA	82	Male	North America	2016-03-25	GISAID
EPI_ISL_220370	A/Illinois/12/2016	Group 3C 2a	USA	79	Female	North America	2016-01-31	GISAID
EPI_ISL_220369	A/Illinois/11/2016	Group 3C 2a	USA	74	Female	North America	2016-02-02	GISAID
EPI_ISL_220367	A/Illinois/09/2016	Group 3C 2a	USA	19	Female	North America	2016-02-10	GISAID
EPI_ISL_220368	A/Illinois/10/2016	Group 3C 2a	USA	20	Male	North America	2016-02-11	GISAID
EPI_ISL_212139	A/California/119/2015	Group 3C 2a	USA	29	Female	North America	2015-12-28	GISAID
EPI_ISL_222027	A/Hawaii/32/2016	Group 3C 2a	USA	51	Male	North America	2016-03-03	GISAID
EPI_ISL_212989	A/Hawaii/07/2016	Group 3C 2a	USA	29	Male	North America	2016-01-13	GISAID
EPI_ISL_219217	A/Idaho/11/2016	Group 3C 2a	USA	63	Female	North America	2016-02-21	GISAID
EPI_ISL_219252	A/Hawaii/19/2016	Group 3C 2a	USA	47	Female	North America	2016-02-24	GISAID
EPI_ISL_219251	A/Hawaii/17/2016	Group 3C 2a	USA	1	Male	North America	2016-02-27	GISAID
EPI_ISL_222025	A/Hawaii/28/2016	Group 3C 2a	USA	63	Male	North America	2016-03-01	GISAID
EPI_ISL_206224	A/Puerto_Rico/37/2015	Group 3C 2a	puerto rico	51	Female	North America	2015-10-05	GISAID
EPI_ISL_206230	A/Puerto_Rico/47/2015	Group 3C 2a	puerto rico	53	Female	North America	2015-11-17	GISAID
EPI_ISL_222038	A/Massachusetts/28/2016	Group 3C 2a	USA	28	Female	North America	2016-03-29	GISAID
EPI_ISL_238646	A/Costa_Rica/0014/2016	Group 3C 2a	costa rica	27	Female	North America	2016-01-05	GISAID
EPI_ISL_212054	A/Colombia/7208/2015	Group 3C 2a	colombia	68	Female	South America	2015-12-25	GISAID
EPI_ISL_213012	A/North_Carolina/35/2015	Group 3C 2a	USA	26	Female	North America	2015-12-30	GISAID
EPI_ISL_219128	A/Georgia/18/2016	Group 3C 2a	USA	70	Male	North America	2016-02-11	GISAID
EPI_ISL_219129	A/Georgia/19/2016	Group 3C 2a	USA	69	Female	North America	2016-02-16	GISAID
EPI_ISL_232532	A/Peru/1416/2016	Group 3C 2a	peru	72	Male	South America	2016-07-06	GISAID
EPI_ISL_232533	A/Peru/81016/2016	Group 3C 2a	peru	37	Male	South America	2016-07-21	GISAID
EPI_ISL_238655	A/Peru/2716/2016	Group 3C 2a	peru	15	Male	South America	2016-09-16	GISAID
EPI_ISL_238656	A/Peru/3216/2016	Group 3C 2a	peru	19	Female	South America	2016-09-21	GISAID
EPI_ISL_237512	A/Kalmar/1/2016	Group 3C 2a	sweden	78	Female	Europe	2016-10-05	GISAID
EPI_ISL_239532	A/Linkoping/4/2016	Group 3C 2a	sweden	22	Male	Europe	2016-11-08	GISAID
EPI_ISL_238650	A/Peru/1216/2016	Group 3C 2a	peru	20	Female	South America	2016-08-03	GISAID
EPI_ISL_238652	A/Peru/8116/2016	Group 3C 2a	peru	6	Male	South America	2016-08-20	GISAID
EPI_ISL_232530	A/Peru/0216/2016	Group 3C 2a	peru	61	Female	South America	2016-06-15	GISAID
EPI_ISL_232531	A/Peru/3916/2016	Group 3C 2a	peru	9	Male	South America	2016-06-20	GISAID
EPI_ISL_219141	A/Arizona/32/2016	Group 3C 2a	USA	76	Female	North America	2016-01-09	GISAID
EPI_ISL_219272	A/Nevada/20/2016	Group 3C 2a	USA	11	Female	North America	2016-03-11	GISAID
EPI_ISL_212140	A/California/131/2015	Group 3C 2a	USA	63	Male	North America	2015-12-30	GISAID
EPI_ISL_232989	A/Ecuador/220/2016	Group 3C 2a	ecuador	42	Female	South America	2016-03-17	GISAID
EPI_ISL_220348	A/Oregon/10/2016	Group 3C 2a	USA	20	Male	North America	2016-03-16	GISAID
EPI_ISL_224035	A/Montana/43/2016	Group 3C 2a	USA	26	Female	North America	2016-04-09	GISAID
EPI_ISL_215640	A/New_Mexico/05/2016	Group 3C 2a	USA	64	Male	North America	2016-01-28	GISAID
EPI_ISL_215624	A/California/43/2016	Group 3C 2a	USA	71	Male	North America	2016-01-12	GISAID
EPI_ISL_220361	A/Indiana/35/2016	Group 3C 2a	USA	15	Female	North America	2016-03-22	GISAID
EPI_ISL_239683	A/Connecticut/36/2016	Group 3C 2a	USA	16	Male	North America	2016-10-31	GISAID
EPI_ISL_232535	A/Valparaiso/50516/2016	Group 3C 2a	chile	95	Male	South America	2016-07-20	GISAID
EPI_ISL_232537	A/Valparaiso/51089/2016	Group 3C 2a	chile	3	Female	South America	2016-07-21	GISAID
EPI_ISL_213984	A/Florida/15/2016	Group 3C 2a	USA	3	Male	North America	2016-01-23	GISAID
EPI_ISL_215741	A/Linkoping/2/2016	Group 3C 2a	sweden	82	Male	Europe	2016-02-20	GISAID
EPI_ISL_213972	A/Arizona/26/2016	Group 3C 2a	USA	20	Male	North America	2016-01-21	GISAID
EPI_ISL_212360	A/Alabama/04/2016	Group 3C 2a	USA	7	Male	North America	2016-02-01	GISAID
EPI_ISL_212358	A/Alabama/02/2016	Group 3C 2a	USA	62	Female	North America	2016-01-28	GISAID
EPI_ISL_212361	A/Alabama/05/2016	Group 3C 2a	USA	19	Male	North America	2016-02-01	GISAID
EPI_ISL_212359	A/Alabama/03/2016	Group 3C 2a	USA	5	Female	North America	2016-01-28	GISAID
EPI_ISL_219187	A/California/135/2015	Group 3C 2a	USA	88	Female	North America	2015-12-08	GISAID
EPI_ISL_215620	A/California/134/2015	Group 3C 2a	USA	82	Female	North America	2015-12-07	GISAID
EPI_ISL_215621	A/California/136/2015	Group 3C 2a	USA	90	Female	North America	2015-12-10	GISAID
EPI_ISL_219266	A/California/92/2016	Group 3C 2a	USA	47	Female	North America	2016-03-04	GISAID
EPI_ISL_220335	A/Pennsylvania/41/2016	Group 3C 2a	USA	20	Female	North America	2016-03-11	GISAID
EPI_ISL_222028	A/Hawaii/33/2016	Group 3C 2a	USA	29	Female	North America	2016-03-06	GISAID
EPI_ISL_219203	A/California/62/2016	Group 3C 2a	USA	2	Male	North America	2016-01-13	GISAID
EPI_ISL_215642	A/Oregon/04/2016	Group 3C 2a	USA	65	Male	North America	2016-02-03	GISAID
EPI_ISL_212967	A/California/20/2016	Group 3C 2a	USA	17	Male	North America	2016-01-27	GISAID
EPI_ISL_219178	A/Washington/26/2016	Group 3C 2a	USA	69	Female	North America	2016-01-20	GISAID
EPI_ISL_212970	A/California/25/2016	Group 3C 2a	USA	93	Male	North America	2016-01-17	GISAID
EPI_ISL_214524	A/California/130/2015	Group 3C 2a	USA	91	Female	North America	2015-12-29	GISAID
EPI_ISL_219199	A/California/48/2016	Group 3C 2a	USA	12	Female	North America	2016-01-31	GISAID
EPI_ISL_213033	A/Wisconsin/22/2016	Group 3C 2a	USA	39	Female	North America	2016-02-01	GISAID
EPI_ISL_214530	A/Florida/14/2016	Group 3C 2a	USA	63	Male	North America	2016-02-01	GISAID
EPI_ISL_219271	A/Idaho/16/2016	Group 3C 2a	USA	75	Female	North America	2016-03-08	GISAID
EPI_ISL_215797	A/Oregon/05/2016	Group 3C 2a	USA	21	Female	North America	2016-02-17	GISAID
EPI_ISL_219265	A/California/88/2016	Group 3C 2a	USA	14	Female	North America	2016-02-26	GISAID
EPI_ISL_219263	A/California/79/2016	Group 3C 2a	USA	21	Female	North America	2016-02-16	GISAID
EPI_ISL_215776	A/California/58/2016	Group 3C 2a	USA	19	Male	North America	2016-02-04	GISAID
EPI_ISL_230299	A/South_Africa/3776/2016	Group 3C 2a	south africa	3	Male	Africa	2016-06-17	GISAID
EPI_ISL_234991	A/Ohio/31/2016	Group 3C 2a	USA	84	Male	North America	2016-08-15	GISAID
EPI_ISL_219218	A/Utah/21/2016	Group 3C 2a	USA	4	Male	North America	2016-03-02	GISAID
EPI_ISL_219191	A/Florida/20/2016	Group 3C 2a	USA	10	Male	North America	2016-02-12	GISAID
EPI_ISL_223160	A/Florida/55/2016	Group 3C 2a	USA	59	Female	North America	2016-04-06	GISAID
EPI_ISL_224013	A/Georgia/46/2016	Group 3C 2a	USA	18	Female	North America	2016-03-21	GISAID
EPI_ISL_220356	A/Iowa/03/2016	Group 3C 2a	USA	18	Female	North America	2016-02-24	GISAID
EPI_ISL_213021	A/South_Carolina/05/2016	Group 3C 2a	USA	27	Male	North America	2016-01-26	GISAID
EPI_ISL_225126	A/South_Carolina/08/2016	Group 3C 2a	USA	21	Female	North America	2016-02-23	GISAID
EPI_ISL_220314	A/Colorado/19/2016	Group 3C 2a	USA	72	Male	North America	2016-03-02	GISAID
EPI_ISL_213969	A/Arizona/22/2016	Group 3C 2a	USA	6	Male	North America	2016-01-24	GISAID
EPI_ISL_213996	A/New_York/14/2016	Group 3C 2a	USA	20	Female	North America	2016-01-30	GISAID
EPI_ISL_215641	A/New_Mexico/06/2016	Group 3C 2a	USA	30	Female	North America	2016-01-29	GISAID
EPI_ISL_219268	A/New_Mexico/22/2016	Group 3C 2a	USA	40	Female	North America	2016-02-09	GISAID
EPI_ISL_215772	A/California/46/2016	Group 3C 2a	USA	4	Female	North America	2016-02-03	GISAID
EPI_ISL_219227	A/Florida/31/2016	Group 3C 2a	USA	68	Male	North America	2016-02-27	GISAID
EPI_ISL_212957	A/Arizona/11/2016	Group 3C 2a	USA	62	Male	North America	2016-01-14	GISAID
EPI_ISL_230339	A/Hawaii/42/2016	Group 3C 2a	USA	27	Male	North America	2016-03-21	GISAID
EPI_ISL_222068	A/Utah/33/2016	Group 3C 2a	USA	75	Female	North America	2016-04-08	GISAID
EPI_ISL_225121	A/Utah/36/2016	Group 3C 2a	USA	20	Male	North America	2016-04-24	GISAID
EPI_ISL_215766	A/Arizona/23/2016	Group 3C 2a	USA	92	Female	North America	2016-01-21	GISAID
EPI_ISL_219142	A/Arizona/37/2016	Group 3C 2a	USA	47	Female	North America	2016-02-08	GISAID
EPI_ISL_219242	A/North_Dakota/19/2016	Group 3C 2a	USA	25	Male	North America	2016-03-06	GISAID
EPI_ISL_220320	A/Nevada/24/2016	Group 3C 2a	USA	69	Female	North America	2016-02-29	GISAID
EPI_ISL_220334	A/Wyoming/08/2016	Group 3C 2a	USA	63	Male	North America	2016-03-15	GISAID
EPI_ISL_222078	A/Wyoming/14/2016	Group 3C 2a	USA	23	Female	North America	2016-03-23	GISAID
EPI_ISL_233445	A/Hawaii/62/2016	Group 3C 2a	USA	62	Male	North America	2016-07-24	GISAID
EPI_ISL_230338	A/Hawaii/55/2016	Group 3C 2a	USA	92	Female	North America	2016-06-08	GISAID
EPI_ISL_232548	A/Hawaii/56/2016	Group 3C 2a	USA	89	Male	North America	2016-06-12	GISAID
EPI_ISL_233428	A/Hawaii/61/2016	Group 3C 2a	USA	53	Male	North America	2016-07-20	GISAID
EPI_ISL_224034	A/Minnesota/69/2016	Group 3C 2a	USA	20	Female	North America	2016-04-12	GISAID
EPI_ISL_222016	A/Delaware/15/2016	Group 3C 2a	USA	68	Female	North America	2016-03-21	GISAID
EPI_ISL_226796	A/Washington/75/2016	Group 3C 2a	USA	65	Male	North America	2016-05-14	GISAID
EPI_ISL_220341	A/New_Hampshire/11/2016	Group 3C 2a	USA	91	Female	North America	2016-03-19	GISAID
EPI_ISL_222047	A/New_Hampshire/16/2016	Group 3C 2a	USA	89	Female	North America	2016-03-31	GISAID
EPI_ISL_225125	A/Hawaii/47/2016	Group 3C 2a	USA	46	Female	North America	2016-04-02	GISAID
EPI_ISL_225082	A/California/111/2016	Group 3C 2a	USA	16	Female	North America	2016-04-21	GISAID
EPI_ISL_232561	A/Florida/70/2016	Group 3C 2a	USA	10	Female	North America	2016-07-16	GISAID
EPI_ISL_230330	A/Alaska/23/2016	Group 3C 2a	USA	66	Male	North America	2016-06-16	GISAID
EPI_ISL_232568	A/Wisconsin/73/2016	Group 3C 2a	USA	63	Male	North America	2016-07-15	GISAID
EPI_ISL_235113	A/North_Carolina/52/2016	Group 3C 2a	USA	81	Female	North America	2016-09-09	GISAID
EPI_ISL_230341	A/Hawaii/48/2016	Group 3C 2a	USA	81	Male	North America	2016-04-14	GISAID
EPI_ISL_225090	A/Mississippi/14/2016	Group 3C 2a	USA	72	Male	North America	2016-05-19	GISAID
EPI_ISL_225091	A/Mississippi/15/2016	Group 3C 2a	USA	49	Female	North America	2016-05-19	GISAID
EPI_ISL_233637	A/Lund/7/2016	Group 3C 2a	sweden	79	Male	Europe	2016-08-17	GISAID
EPI_ISL_234040	A/Hawaii/64/2016	Group 3C 2a	USA	69	Male	North America	2016-08-04	GISAID
EPI_ISL_237331	A/Illinois/47/2016	Group 3C 2a	USA	33	Female	North America	2016-10-08	GISAID
EPI_ISL_235079	A/Texas/187/2016	Group 3C 2a	USA	20	Female	North America	2016-09-07	GISAID
EPI_ISL_235081	A/Texas/189/2016	Group 3C 2a	USA	18	Female	North America	2016-09-07	GISAID
EPI_ISL_235083	A/Texas/184/2016	Group 3C 2a	USA	19	Male	North America	2016-09-01	GISAID
EPI_ISL_235084	A/Texas/185/2016	Group 3C 2a	USA	22	Male	North America	2016-09-02	GISAID
EPI_ISL_235082	A/Texas/183/2016	Group 3C 2a	USA	22	Male	North America	2016-09-01	GISAID
EPI_ISL_234054	A/Texas/180/2016	Group 3C 2a	USA	20	Female	North America	2016-08-29	GISAID
EPI_ISL_239728	A/Vermont/33/2016	Group 3C 2a	USA	19	Male	North America	2016-11-20	GISAID
EPI_ISL_237469	A/New_York/100/2016	Group 3C 2a	USA	74	Male	North America	2016-09-27	GISAID
EPI_ISL_237440	A/Nevada/38/2016	Group 3C 2a	USA	72	Male	North America	2016-09-23	GISAID
EPI_ISL_237306	A/Florida/76/2016	Group 3C 2a	USA	51	Female	North America	2016-09-20	GISAID
EPI_ISL_237508	A/Kungalv/1/2016	Group 3C 2a	sweden	78	Female	Europe	2016-10-01	GISAID
EPI_ISL_239203	A/New_Mexico/50/2016	Group 3C 2a	USA	64	Female	North America	2016-10-28	GISAID
EPI_ISL_244765	A/Maryland/30/2016	Group 3C 2a	USA	15	Male	North America	2016-12-13	GISAID
EPI_ISL_239167	A/California/155/2016	Group 3C 2a	USA	66	Female	North America	2016-10-11	GISAID
EPI_ISL_240197	A/Hawaii/96/2016	Group 3C 2a	USA	83	Female	North America	2016-11-16	GISAID
EPI_ISL_235110	A/North_Dakota/27/2016	Group 3C 2a	USA	78	Female	North America	2016-09-16	GISAID
EPI_ISL_239211	A/South_Dakota/27/2016	Group 3C 2a	USA	78	Male	North America	2016-09-27	GISAID
EPI_ISL_237345	A/Illinois/46/2016	Group 3C 2a	USA	31	Male	North America	2016-09-15	GISAID
EPI_ISL_238727	A/Connecticut/35/2016	Group 3C 2a	USA	46	Male	North America	2016-10-28	GISAID
EPI_ISL_238728	A/Minnesota/77/2016	Group 3C 2a	USA	37	Female	North America	2016-10-28	GISAID
EPI_ISL_238693	A/California/137/2016	Group 3C 2a	USA	76	Female	North America	2016-10-03	GISAID
EPI_ISL_239658	A/Louisiana/24/2016	Group 3C 2a	USA	58	Male	North America	2016-10-26	GISAID
EPI_ISL_240837	A/California/180/2016	Group 3C 2a	USA	64	Male	North America	2016-12-10	GISAID
EPI_ISL_242760	A/Hawaii/103/2016	Group 3C 2a	USA	82	Male	North America	2016-12-08	GISAID
EPI_ISL_240196	A/Arizona/77/2016	Group 3C 2a	USA	80	Male	North America	2016-11-23	GISAID
EPI_ISL_237332	A/Michigan/105/2016	Group 3C 2a	USA	55	Female	North America	2016-09-23	GISAID
EPI_ISL_237309	A/Hawaii/74/2016	Group 3C 2a	USA	67	Male	North America	2016-09-17	GISAID
EPI_ISL_238703	A/Delaware/27/2016	Group 3C 2a	USA	77	Female	North America	2016-10-27	GISAID
EPI_ISL_239698	A/Georgia/62/2016	Group 3C 2a	USA	18	Female	North America	2016-11-05	GISAID
EPI_ISL_240184	A/Montana/62/2016	Group 3C 2a	USA	84	Male	North America	2016-11-23	GISAID
EPI_ISL_238723	A/Montana/52/2016	Group 3C 2a	USA	82	Male	North America	2016-10-21	GISAID
EPI_ISL_233427	A/Wisconsin/74/2016	Group 3C 2a	USA	63	Male	North America	2016-08-09	GISAID
EPI_ISL_234053	A/Montana/45/2016	Group 3C 2a	USA	32	Male	North America	2016-08-23	GISAID
EPI_ISL_234050	A/Michigan/97/2016	Group 3C 2a	USA	65	Female	North America	2016-08-18	GISAID
EPI_ISL_234052	A/Montana/44/2016	Group 3C 2a	USA	50	Male	North America	2016-08-20	GISAID
EPI_ISL_239659	A/Louisiana/25/2016	Group 3C 2a	USA	58	Male	North America	2016-11-03	GISAID
EPI_ISL_239732	A/West_Virginia/08/2016	Group 3C 2a	USA	27	Female	North America	2016-11-01	GISAID
EPI_ISL_248122	A/South_Dakota/33/2016	Group 3C 2a	USA	90	Male	North America	2016-12-12	GISAID
EPI_ISL_239212	A/South_Dakota/28/2016	Group 3C 2a	USA	87	Female	North America	2016-09-29	GISAID
EPI_ISL_237351	A/Nebraska/24/2016	Group 3C 2a	USA	44	Female	North America	2016-09-20	GISAID
EPI_ISL_237347	A/Michigan/101/2016	Group 3C 2a	USA	75	Female	North America	2016-09-07	GISAID
EPI_ISL_239182	A/Hawaii/90/2016	Group 3C 2a	USA	86	Male	North America	2016-10-22	GISAID
EPI_ISL_237318	A/Minnesota/72/2016	Group 3C 2a	USA	89	Male	North America	2016-10-03	GISAID
EPI_ISL_237430	A/Arizona/70/2016	Group 3C 2a	USA	62	Female	North America	2016-09-28	GISAID
EPI_ISL_235107	A/Iowa/25/2016	Group 3C 2a	USA	85	Female	North America	2016-09-10	GISAID
EPI_ISL_237292	A/New_Mexico/48/2016	Group 3C 2a	USA	77	Female	North America	2016-09-06	GISAID
EPI_ISL_235072	A/Nebraska/22/2016	Group 3C 2a	USA	62	Male	North America	2016-09-07	GISAID
EPI_ISL_238729	A/Minnesota/76/2016	Group 3C 2a	USA	92	Female	North America	2016-10-26	GISAID
EPI_ISL_202823	A/New_York/71/2015	Phylogroup X	USA	18	Female	North America	2015-11-03	GISAID
EPI_ISL_213997	A/New_York/79/2015	Phylogroup X	USA	94	Female	North America	2015-12-14	GISAID
EPI_ISL_230311	A/Hong_Kong/1706/2016	Phylogroup X	Hong Kong	89	Female	China	2016-05-15	GISAID
EPI_ISL_206149	A/Taiwan/1075/2015	Phylogroup X	taiwan	15	Female	China	2015-11-06	GISAID
EPI_ISL_205221	A/Massachusetts/25/2015	Phylogroup X	USA	18	Female	North America	2015-09-10	GISAID
EPI_ISL_202843	A/Washington/48/2015	Phylogroup X	USA	89	Male	North America	2015-09-19	GISAID
EPI_ISL_225937	A/Singapore/INFKK-16-0498/2016	Phylogroup X	singapore	1	Female	Southeast Asia	2016-04-26	GISAID
EPI_ISL_219185	A/California/41/2016	Phylogroup X	USA	53	Male	North America	2016-02-16	GISAID
EPI_ISL_225093	A/Talca/14380/2016	Phylogroup X	chile	38	Female	South America	2016-02-29	GISAID
EPI_ISL_212160	A/Hawaii/03/2016	Phylogroup X	USA	70	Female	North America	2016-01-09	GISAID
EPI_ISL_225132	A/Alaska/19/2016	Phylogroup X	USA	25	Female	North America	2016-04-26	GISAID
EPI_ISL_212988	A/Hawaii/05/2016	Phylogroup X	USA	13	Male	North America	2016-01-06	GISAID
EPI_ISL_215780	A/Hong_Kong/40/2016	Phylogroup X	Hong Kong	22	Female	China	2015-12-27	GISAID
EPI_ISL_215804	A/Washington/36/2016	Phylogroup X	USA	66	Male	North America	2016-02-13	GISAID
EPI_ISL_230309	A/Hong_Kong/1704/2016	Phylogroup X	Hong Kong	2	Female	China	2016-05-16	GISAID
EPI_ISL_219214	A/New_Jersey/07/2016	Phylogroup X	USA	22	Female	North America	2016-02-26	GISAID
EPI_ISL_220479	A/Lund/4/2016	Phylogroup X	sweden	84	Female	Europe	2016-02-22	GISAID
EPI_ISL_223172	A/North_Carolina/44/2016	Phylogroup X	USA	18	Male	North America	2016-04-13	GISAID
EPI_ISL_214543	A/Nebraska/11/2016	Phylogroup X	USA	44	Female	North America	2016-02-14	GISAID
EPI_ISL_237335	A/Iowa/28/2016	Phylogroup X	USA	71	Female	North America	2016-10-02	GISAID
EPI_ISL_237352	A/Nebraska/23/2016	Phylogroup X	USA	4	Male	North America	2016-09-07	GISAID
EPI_ISL_220355	A/Texas/126/2016	Phylogroup X	USA	17	Female	North America	2016-03-22	GISAID
EPI_ISL_233456	A/Texas/179/2016	Phylogroup X	USA	17	Male	North America	2016-08-16	GISAID
EPI_ISL_242658	A/Simpheropol/RII837S/2016	Phylogroup X	Russia	20	Female	West Asia	2016-12-07	GISAID
EPI_ISL_255580	A/Singapore/KK0071/2017	Phylogroup X	singapore	12	Female	Southeast Asia	2017-01-26	GISAID
EPI_ISL_287491	A/Texas/229/2017	Phylogroup X	USA	16	Female	North America	2017-02-23	GISAID
EPI_ISL_237341	A/North_Carolina/54/2016	Phylogroup X	USA	19	Male	North America	2016-09-21	GISAID
EPI_ISL_233635	A/Lund/5/2016	Phylogroup X	sweden	80	Female	Europe	2016-08-25	GISAID
EPI_ISL_233638	A/Lund/6/2016	Phylogroup X	sweden	86	Male	Europe	2016-08-23	GISAID
EPI_ISL_205262	A/Massachusetts/26/2015	Phylogroup X	USA	61	Male	North America	2015-09-24	GISAID
EPI_ISL_205781	A/Gothenburg/1/2015	Phylogroup X	sweden	83	Male	Europe	2015-11-21	GISAID
EPI_ISL_232565	A/Utah/43/2016	Phylogroup X	USA	67	Male	North America	2016-07-11	GISAID
EPI_ISL_233447	A/California/120/2016	Phylogroup X	USA	50	Male	North America	2016-06-28	GISAID
EPI_ISL_220477	A/Stockholm/29/2016	Phylogroup X	sweden	40	Male	Europe	2016-02-11	GISAID
EPI_ISL_215721	A/Sweden/14/2016	Phylogroup X	sweden	67	Female	Europe	2016-01-13	GISAID
EPI_ISL_215738	A/Linkoping/1/2016	Phylogroup X	sweden	83	Male	Europe	2016-02-17	GISAID
EPI_ISL_220435	A/Sweden/20/2016	Phylogroup X	sweden	3	Female	Europe	2016-03-01	GISAID
EPI_ISL_220458	A/Sweden/23/2016	Phylogroup X	sweden	2	Male	Europe	2016-03-12	GISAID
EPI_ISL_215623	A/California/40/2016	Phylogroup X	USA	30	Female	North America	2016-02-16	GISAID
EPI_ISL_197559	A/Massachusetts/22/2015	Phylogroup X	USA	62	Female	North America	2015-08-07	GISAID
EPI_ISL_197797	A/New_York/65/2015	Phylogroup X	USA	46	Male	North America	2015-08-25	GISAID
EPI_ISL_232109	A/Bangkok/175/2016	Phylogroup X	thailand	62	Female	Southeast Asia	2016-04-27	GISAID
EPI_ISL_225903	A/Singapore/INFGP-16-0030/2016	Phylogroup X	singapore	7	Female	Southeast Asia	2016-01-08	GISAID
EPI_ISL_225924	A/Singapore/INFTT-16-0138/2016	Phylogroup X	singapore	63	Female	Southeast Asia	2016-02-11	GISAID
EPI_ISL_225913	A/Singapore/INFGP-16-0051/2016	Phylogroup X	singapore	60	Female	Southeast Asia	2016-01-09	GISAID
EPI_ISL_225908	A/Singapore/INFEN-16-0057/2016	Phylogroup X	singapore	6	Female	Southeast Asia	2016-01-30	GISAID
EPI_ISL_225929	A/Singapore/INFGP-16-0739/2016	Phylogroup X	singapore	39	Female	Southeast Asia	2016-03-16	GISAID
EPI_ISL_233727	A/Lebanon/1107/2016	Phylogroup X	lebanon	13	Female	West Asia	2016-01-30	GISAID
EPI_ISL_233729	A/Lebanon/1137/2016	Phylogroup X	lebanon	20	Male	West Asia	2016-02-04	GISAID
EPI_ISL_233728	A/Lebanon/1115/2016	Phylogroup X	lebanon	82	Female	West Asia	2016-02-09	GISAID
EPI_ISL_235078	A/Lebanon/998/2016	Phylogroup X	lebanon	1	Female	West Asia	2016-01-28	GISAID
EPI_ISL_225935	A/Singapore/INFGP-16-0957/2016	Phylogroup X	singapore	64	Male	Southeast Asia	2016-04-19	GISAID
EPI_ISL_289553	A/Indonesia/Nihrd-Mks408/2017	Phylogroup X	indonesia	9	Female	Southeast Asia	2017-01-20	GISAID
EPI_ISL_213986	A/Hong_Kong/39/2016	Phylogroup X	Hong Kong	90	Female	China	2015-12-29	GISAID
EPI_ISL_220343	A/Louisiana/09/2016	Phylogroup X	USA	19	Male	North America	2016-03-08	GISAID
EPI_ISL_219231	A/Louisiana/07/2016	Phylogroup X	USA	20	Male	North America	2016-02-25	GISAID
EPI_ISL_219230	A/Louisiana/04/2016	Phylogroup X	USA	18	Female	North America	2016-02-18	GISAID
EPI_ISL_197769	A/Wisconsin/72/2015	Phylogroup X	USA	21	Female	North America	2015-08-28	GISAID
EPI_ISL_222056	A/New_York/58/2016	Phylogroup X	USA	84	Male	North America	2016-03-21	GISAID
EPI_ISL_233439	A/Martinique/2221/2016	Phylogroup X	martinique	17	Female	North America	2016-05-03	GISAID
EPI_ISL_233442	A/Martinique/2225/2016	Phylogroup X	martinique	52	Female	North America	2016-05-07	GISAID
EPI_ISL_203412	A/Hong_Kong/15609/2015	Phylogroup X	Hong Kong	89	Male	China	2015-10-17	GISAID
EPI_ISL_211906	A/Georgia/03/2016	Phylogroup X	USA	28	Female	North America	2016-01-13	GISAID
EPI_ISL_214533	A/Indiana/24/2016	Phylogroup X	USA	40	Male	North America	2016-02-15	GISAID
EPI_ISL_212993	A/Indiana/16/2016	Phylogroup X	USA	20	Female	North America	2016-01-23	GISAID
EPI_ISL_212996	A/Indiana/19/2016	Phylogroup X	USA	20	Female	North America	2016-02-03	GISAID
EPI_ISL_220333	A/Wyoming/07/2016	Phylogroup X	USA	19	Male	North America	2016-03-11	GISAID
EPI_ISL_212162	A/Indiana/10/2016	Phylogroup X	USA	21	Male	North America	2016-01-20	GISAID
EPI_ISL_212994	A/Indiana/17/2016	Phylogroup X	USA	19	Male	North America	2016-01-26	GISAID
EPI_ISL_225110	A/Florida/64/2016	Phylogroup X	USA	11	Female	North America	2016-05-06	GISAID
EPI_ISL_215795	A/North_Carolina/13/2016	Phylogroup X	USA	21	Female	North America	2016-02-23	GISAID
EPI_ISL_219273	A/Nevada/21/2016	Phylogroup X	USA	4	Male	North America	2016-03-10	GISAID
EPI_ISL_212981	A/Colorado/08/2016	Phylogroup X	USA	75	Male	North America	2016-01-22	GISAID
EPI_ISL_222077	A/Wyoming/10/2016	Phylogroup X	USA	10	Male	North America	2016-03-22	GISAID
EPI_ISL_224072	A/Wyoming/22/2016	Phylogroup X	USA	58	Male	North America	2016-04-18	GISAID
EPI_ISL_224071	A/Wyoming/19/2016	Phylogroup X	USA	43	Female	North America	2016-04-05	GISAID
EPI_ISL_223197	A/Wyoming/15/2016	Phylogroup X	USA	40	Female	North America	2016-03-24	GISAID
EPI_ISL_225141	A/Wyoming/26/2016	Phylogroup X	USA	14	Male	North America	2016-04-26	GISAID
EPI_ISL_220448	A/Lund/2/2016	Phylogroup X	sweden	83	Female	Europe	2016-02-24	GISAID
EPI_ISL_206243	A/New_Mexico/30/2015	Phylogroup X	USA	79	Female	North America	2015-12-13	GISAID
EPI_ISL_213995	A/New_Mexico/32/2015	Phylogroup X	USA	61	Male	North America	2015-12-16	GISAID
EPI_ISL_211700	A/North_Carolina/02/2016	Phylogroup X	USA	18	Female	North America	2016-01-13	GISAID
EPI_ISL_208613	A/North_Carolina/04/2016	Phylogroup X	USA	18	Female	North America	2016-01-14	GISAID
EPI_ISL_208619	A/North_Carolina/05/2016	Phylogroup X	USA	19	Female	North America	2016-01-14	GISAID
EPI_ISL_208608	A/North_Carolina/03/2016	Phylogroup X	USA	18	Female	North America	2016-01-13	GISAID
EPI_ISL_203540	A/Alaska/163/2015	Phylogroup X	USA	63	Female	North America	2015-08-04	GISAID
EPI_ISL_205172	A/Alaska/156/2015	Phylogroup X	USA	46	Female	North America	2015-08-03	GISAID
EPI_ISL_197784	A/Minnesota/40/2015	Phylogroup X	USA	69	Male	North America	2015-09-01	GISAID
EPI_ISL_201276	A/Maine/39/2015	Phylogroup X	USA	31	Male	North America	2015-10-07	GISAID
EPI_ISL_200770	A/Montana/29/2015	Phylogroup X	USA	55	Female	North America	2015-09-26	GISAID
EPI_ISL_201257	A/Alaska/208/2015	Phylogroup X	USA	72	Female	North America	2015-09-02	GISAID
EPI_ISL_197798	A/Florida/68/2015	Phylogroup X	USA	22	Male	North America	2015-09-02	GISAID
EPI_ISL_205636	A/Alaska/185/2015	Phylogroup X	USA	46	Female	North America	2015-08-20	GISAID
EPI_ISL_200749	A/Montana/18/2015	Phylogroup X	USA	41	Male	North America	2015-09-11	GISAID
EPI_ISL_200752	A/Montana/21/2015	Phylogroup X	USA	53	Male	North America	2015-09-14	GISAID
EPI_ISL_200750	A/Montana/19/2015	Phylogroup X	USA	61	Female	North America	2015-09-13	GISAID
EPI_ISL_195907	A/Alaska/145/2015	Phylogroup X	USA	61	Female	North America	2015-07-24	GISAID
EPI_ISL_195835	A/Alaska/146/2015	Phylogroup X	USA	64	Male	North America	2015-07-23	GISAID
EPI_ISL_195840	A/Alaska/144/2015	Phylogroup X	USA	81	Female	North America	2015-08-03	GISAID
EPI_ISL_203545	A/Alaska/168/2015	Phylogroup X	USA	79	Male	North America	2015-08-15	GISAID
EPI_ISL_197538	A/Wisconsin/75/2015	Phylogroup X	USA	87	Female	North America	2015-09-01	GISAID
EPI_ISL_203543	A/Alaska/166/2015	Phylogroup X	USA	59	Male	North America	2015-08-15	GISAID
EPI_ISL_197795	A/Wisconsin/77/2015	Phylogroup X	USA	86	Male	North America	2015-09-01	GISAID
EPI_ISL_197537	A/Wisconsin/74/2015	Phylogroup X	USA	97	Female	North America	2015-09-01	GISAID
EPI_ISL_205257	A/Tennessee/21/2015	Phylogroup X	USA	32	Male	North America	2015-09-15	GISAID
EPI_ISL_205188	A/Alaska/162/2015	Phylogroup X	USA	57	Female	North America	2015-08-19	GISAID
EPI_ISL_205186	A/Alaska/159/2015	Phylogroup X	USA	80	Male	North America	2015-08-17	GISAID
EPI_ISL_200760	A/Wisconsin/84/2015	Phylogroup X	USA	48	Female	North America	2015-10-01	GISAID
EPI_ISL_201309	A/Hawaii/61/2015	Phylogroup X	USA	76	Female	North America	2015-09-28	GISAID
EPI_ISL_202900	A/Hawaii/62/2015	Phylogroup X	USA	67	Female	North America	2015-09-28	GISAID
EPI_ISL_202091	A/Delaware/41/2015	Phylogroup X	USA	72	Female	North America	2015-10-14	GISAID
EPI_ISL_203559	A/Arizona/27/2015	Phylogroup X	USA	13	Male	North America	2015-10-18	GISAID
EPI_ISL_207017	A/Montana/36/2015	Phylogroup X	USA	62	Female	North America	2015-12-10	GISAID
EPI_ISL_212163	A/Montana/39/2015	Phylogroup X	USA	72	Female	North America	2015-12-24	GISAID
EPI_ISL_202869	A/Alaska/216/2015	Phylogroup X	USA	34	Male	North America	2015-09-06	GISAID
EPI_ISL_201291	A/Oregon/23/2015	Phylogroup X	USA	88	Female	North America	2015-10-12	GISAID
EPI_ISL_201292	A/Oregon/24/2015	Phylogroup X	USA	89	Female	North America	2015-10-12	GISAID
EPI_ISL_202895	A/Alaska/244/2015	Phylogroup X	USA	72	Female	North America	2015-09-14	GISAID
EPI_ISL_202889	A/Alaska/237/2015	Phylogroup X	USA	81	Female	North America	2015-09-12	GISAID
EPI_ISL_202403	A/Alaska/258/2015	Phylogroup X	USA	29	Female	North America	2015-10-12	GISAID
EPI_ISL_202405	A/Alaska/257/2015	Phylogroup X	USA	23	Male	North America	2015-10-11	GISAID
EPI_ISL_206225	A/Puerto_Rico/38/2015	Phylogroup X	puerto rico	80	Female	North America	2015-10-15	GISAID
EPI_ISL_206220	A/Puerto_Rico/33/2015	Phylogroup X	puerto rico	61	Female	North America	2015-10-05	GISAID
EPI_ISL_233471	A/Puerto_Rico/09/2016	Phylogroup X	puerto rico	7	Male	North America	2016-07-12	GISAID
EPI_ISL_214542	A/Nebraska/10/2016	Phylogroup X	USA	58	Male	North America	2016-02-18	GISAID
EPI_ISL_224062	A/Virginia/52/2016	Phylogroup X	USA	27	Female	North America	2016-04-14	GISAID
EPI_ISL_215667	A/Washington/69/2015	Phylogroup X	USA	45	Female	North America	2015-12-28	GISAID
EPI_ISL_211934	A/Washington/74/2015	Phylogroup X	USA	55	Male	North America	2015-09-22	GISAID
EPI_ISL_208584	A/California/122/2015	Phylogroup X	USA	69	Male	North America	2015-12-29	GISAID
EPI_ISL_208601	A/California/121/2015	Phylogroup X	USA	85	Male	North America	2015-12-30	GISAID
EPI_ISL_211935	A/Washington/75/2015	Phylogroup X	USA	4	Male	North America	2015-09-24	GISAID
EPI_ISL_211932	A/Washington/72/2015	Phylogroup X	USA	31	Male	North America	2015-09-22	GISAID
EPI_ISL_211933	A/Washington/73/2015	Phylogroup X	USA	20	Female	North America	2015-09-18	GISAID
EPI_ISL_202101	A/Washington/49/2015	Phylogroup X	USA	28	Female	North America	2015-10-04	GISAID
EPI_ISL_202915	A/Washington/54/2015	Phylogroup X	USA	18	Male	North America	2015-10-17	GISAID
EPI_ISL_202103	A/Washington/50/2015	Phylogroup X	USA	68	Female	North America	2015-10-11	GISAID
EPI_ISL_202914	A/Washington/53/2015	Phylogroup X	USA	40	Female	North America	2015-10-17	GISAID
EPI_ISL_202884	A/Alaska/232/2015	Phylogroup X	USA	63	Male	North America	2015-09-09	GISAID
EPI_ISL_200757	A/Montana/27/2015	Phylogroup X	USA	91	Female	North America	2015-09-20	GISAID
EPI_ISL_207416	A/Pennsylvania/34/2015	Phylogroup X	USA	36	Female	North America	2015-09-28	GISAID
EPI_ISL_212149	A/Colorado/29/2015	Phylogroup X	USA	71	Female	North America	2015-12-17	GISAID
EPI_ISL_200751	A/Montana/20/2015	Phylogroup X	USA	72	Male	North America	2015-09-15	GISAID
EPI_ISL_202890	A/Alaska/238/2015	Phylogroup X	USA	59	Female	North America	2015-09-16	GISAID
EPI_ISL_205674	A/Alaska/266/2015	Phylogroup X	USA	81	Female	North America	2015-11-26	GISAID
EPI_ISL_200756	A/Montana/26/2015	Phylogroup X	USA	93	Male	North America	2015-09-17	GISAID
EPI_ISL_202894	A/Alaska/243/2015	Phylogroup X	USA	66	Male	North America	2015-09-14	GISAID
EPI_ISL_202908	A/Hawaii/71/2015	Phylogroup X	USA	18	Female	North America	2015-10-09	GISAID
EPI_ISL_202840	A/Alaska/215/2015	Phylogroup X	USA	70	Female	North America	2015-09-04	GISAID
EPI_ISL_205628	A/Washington/61/2015	Phylogroup X	USA	1	Male	North America	2015-11-01	GISAID
EPI_ISL_202939	A/Washington/57/2015	Phylogroup X	USA	6	Male	North America	2015-11-07	GISAID
EPI_ISL_207015	A/Washington/66/2015	Phylogroup X	USA	25	Female	North America	2015-12-01	GISAID
EPI_ISL_219173	A/Arizona/59/2015	Phylogroup X	USA	33	Male	North America	2015-12-28	GISAID
EPI_ISL_206239	A/Idaho/29/2015	Phylogroup X	USA	23	Female	North America	2015-12-04	GISAID
EPI_ISL_206238	A/Idaho/27/2015	Phylogroup X	USA	81	Female	North America	2015-11-30	GISAID
EPI_ISL_206240	A/Idaho/30/2015	Phylogroup X	USA	22	Female	North America	2015-12-05	GISAID
EPI_ISL_206242	A/Idaho/32/2015	Phylogroup X	USA	7	Female	North America	2015-12-08	GISAID
EPI_ISL_206241	A/Idaho/31/2015	Phylogroup X	USA	28	Female	North America	2015-12-08	GISAID
EPI_ISL_233432	A/Bangladesh/708004/2016	Phylogroup X	bangladesh	2	Male	South Asia	2016-07-15	GISAID
EPI_ISL_233444	A/Bangladesh/4001/2016	Phylogroup X	bangladesh	72	Male	South Asia	2016-07-03	GISAID
EPI_ISL_225933	A/Singapore/INFTT-16-0131/2016	Phylogroup X	singapore	88	Male	Southeast Asia	2016-02-11	GISAID
EPI_ISL_239138	A/Singapore/TT0952/2016	Phylogroup X	singapore	98	Female	Southeast Asia	2016-07-23	GISAID
EPI_ISL_225942	A/Singapore/INFSGH-16-0241/2016	Phylogroup X	singapore	82	Female	Southeast Asia	2016-06-10	GISAID
EPI_ISL_239131	A/Singapore/SGH0423/2016	Phylogroup X	singapore	72	Male	Southeast Asia	2016-07-22	GISAID
EPI_ISL_239140	A/Singapore/IMH0027/2016	Phylogroup X	singapore	59	Female	Southeast Asia	2016-07-26	GISAID
EPI_ISL_239139	A/Singapore/IMH0026/2016	Phylogroup X	singapore	59	Female	Southeast Asia	2016-07-26	GISAID
EPI_ISL_239141	A/Singapore/IMH0028/2016	Phylogroup X	singapore	46	Male	Southeast Asia	2016-07-26	GISAID
EPI_ISL_239250	A/Singapore/IMH0029/2016	Phylogroup X	singapore	58	Male	Southeast Asia	2016-08-06	GISAID
EPI_ISL_232106	A/Georgia/NCDC1045/2016	Phylogroup X	georgia country	6	Male	West Asia	2016-04-07	GISAID
EPI_ISL_212060	A/Pennsylvania/52/2015	Phylogroup X	USA	69	Female	North America	2015-12-26	GISAID
EPI_ISL_230355	A/Oman/4800/2016	Phylogroup X	oman	65	Female	West Asia	2016-05-23	GISAID
EPI_ISL_202930	A/Minnesota/47/2015	Phylogroup X	USA	63	Female	North America	2015-11-16	GISAID
EPI_ISL_225925	A/Singapore/INFSGH-16-0119/2016	Phylogroup X	singapore	82	Male	Southeast Asia	2016-02-27	GISAID
EPI_ISL_225927	A/Singapore/INFTT-16-0297/2016	Phylogroup X	singapore	42	Male	Southeast Asia	2016-02-26	GISAID
EPI_ISL_208602	A/Delaware/01/2016	Phylogroup X	USA	74	Female	North America	2016-01-11	GISAID
EPI_ISL_206237	A/Delaware/48/2015	Phylogroup X	USA	88	Male	North America	2015-12-29	GISAID
EPI_ISL_206236	A/Delaware/47/2015	Phylogroup X	USA	2	Male	North America	2015-12-26	GISAID
EPI_ISL_206235	A/Delaware/46/2015	Phylogroup X	USA	22	Female	North America	2015-12-21	GISAID
EPI_ISL_289236	A/Pennsylvania/229/2017	Phylogroup X	USA	56	Female	North America	2017-03-08	GISAID
EPI_ISL_202909	A/Colorado/15/2015	Phylogroup X	USA	82	Male	North America	2015-10-11	GISAID
EPI_ISL_225952	A/Singapore/INFGP-16-1223/2016	Phylogroup X	singapore	22	Male	Southeast Asia	2016-06-10	GISAID
EPI_ISL_234041	A/Hong_Kong/2298/2016	Phylogroup X	Hong Kong	64	Male	China	2016-07-31	GISAID
EPI_ISL_240210	A/Illinois/50/2016	Phylogroup X	USA	30	Female	North America	2016-12-11	GISAID
EPI_ISL_240796	A/Singapore/GP2642/2016	Phylogroup X	singapore	19	Female	Southeast Asia	2016-12-09	GISAID
EPI_ISL_244751	A/Rhode_Island/30/2016	Phylogroup X	USA	78	Female	North America	2016-12-29	GISAID
EPI_ISL_248286	A/Minnesota/07/2017	Phylogroup X	USA	32	Male	North America	2017-01-24	GISAID
EPI_ISL_239705	A/New_Hampshire/24/2016	Phylogroup X	USA	45	Male	North America	2016-11-19	GISAID
EPI_ISL_240192	A/New_Hampshire/25/2016	Phylogroup X	USA	55	Male	North America	2016-11-28	GISAID
EPI_ISL_239191	A/Michigan/110/2016	Phylogroup X	USA	4	Male	North America	2016-11-07	GISAID
EPI_ISL_287354	A/Michigan/116/2017	Phylogroup X	USA	40	Male	North America	2017-02-02	GISAID
EPI_ISL_287089	A/Michigan/229/2017	Phylogroup X	USA	44	Female	North America	2017-03-17	GISAID
EPI_ISL_248118	A/South_Dakota/02/2017	Phylogroup X	USA	11	Female	North America	2017-01-05	GISAID
EPI_ISL_240181	A/Massachusetts/40/2016	Phylogroup X	USA	42	Male	North America	2016-11-19	GISAID
EPI_ISL_248293	A/Mississippi/04/2017	Phylogroup X	USA	81	Female	North America	2017-01-27	GISAID
EPI_ISL_248130	A/Maine/03/2017	Phylogroup X	USA	11	Male	North America	2017-01-20	GISAID
EPI_ISL_248378	A/Michigan/05/2017	Phylogroup X	USA	46	Female	North America	2017-01-04	GISAID
EPI_ISL_258371	A/Indiana/18/2017	Phylogroup X	USA	16	Female	North America	2017-03-06	GISAID
EPI_ISL_302484	A/Cardiff/7495/2017	Phylogroup X	united kingdom	31	Female	Europe	2017-07-10	GISAID
EPI_ISL_277531	A/Sakon_Nakhon/282/2017	Phylogroup X	thailand	26	Male	Southeast Asia	2017-08-03	GISAID
EPI_ISL_291686	A/California/154/2017	Phylogroup X	USA	62	Female	North America	2017-12-12	GISAID
EPI_ISL_286557	A/Washington/205/2017	Phylogroup X	USA	54	Female	North America	2017-01-25	GISAID
EPI_ISL_262740	A/Massachusetts/11/2017	Phylogroup X	USA	63	Female	North America	2017-03-30	GISAID
EPI_ISL_283167	A/Bolivia/866/2017	Phylogroup X	Bolivia	72	Male	South America	2017-04-18	GISAID
EPI_ISL_287104	A/Michigan/235/2017	Phylogroup X	USA	49	Male	North America	2017-03-21	GISAID
EPI_ISL_289338	A/Pennsylvania/175/2017	Phylogroup X	USA	26	Male	North America	2017-02-10	GISAID
EPI_ISL_289197	A/Pennsylvania/98/2017	Phylogroup X	USA	65	Male	North America	2017-01-20	GISAID
EPI_ISL_289362	A/Pennsylvania/206/2017	Phylogroup X	USA	14	Male	North America	2017-02-19	GISAID
EPI_ISL_281712	A/Colorado/12/2017	Phylogroup X	USA	69	Male	North America	2017-08-07	GISAID
EPI_ISL_281576	A/Stockholm/31/2017	Phylogroup X	sweden	3	Female	Europe	2017-07-23	GISAID
EPI_ISL_275812	A/Hong_Kong/3554/2017	Phylogroup X	Hong Kong	42	Male	China	2017-07-15	GISAID
EPI_ISL_275854	A/Hong_Kong/3563/2017	Phylogroup X	Hong Kong	85	Female	China	2017-07-14	GISAID
EPI_ISL_274439	A/Arizona/45/2017	Phylogroup X	USA	70	Female	North America	2017-07-11	GISAID
[truncated: 8,584 more rows]

## Sheet: METADATA
Reference	GISAID title	Season	Surveillance	MildModerateSevere	Sampledate	Sampletype	Period	Age	Age.cat	Sex	ca_vacci	antivir	ca_antibio	respi	cardio	renal	hepato	immuno	pregn	asthma	neuro	diabete	obesity	asthma_respi	ca_sympdate	cough	dyspn	ca_others	ca_temp	ca_temph	evertemp	icuever	ARDS	ca_otherc	ca_invout	ca_ninvout	invasive	ECMO	ca_antiv	ca_status	ca_dateout	death	Days_Hospital
16-IG0682	A/Belgium/G0682/2016	2016-2017	0	0	2016-11-23	SWAB	0	10	0	0	0	0	0	0	0	0	0	0	0	0	0	0	0	0	2016-11-22	1	0	0	1	0	1	0	0	0	0	0	0	0	0	0	NA	0
16-IG0711	A/Belgium/G0711/2016	2016-2017	0	0	2016-12-12	SWAB	0	11	0	0	0	0	0	0	0	0	0	0	0	0	0	0	0	0	2016-12-10	1	0	0	1	0	1	0	0	0	0	0	0	0	0	0	NA	0
16-IG0712	A/Belgium/G0712/2016	2016-2017	0	0	2016-12-11	SWAB	0	49	1	0	0	0	0	0	0	0	0	0	0	0	0	0	0	0	2016-12-08	1	1	0	1	0	1	0	0	0	0	0	0	0	0	0	NA	0
16-IG0720	A/Belgium/G0720/2016	2016-2017	0	0	2016-12-14	swab	0	69	2	0	1	0	NA	0	0	1	0	0	0	0	0	0	0	0	2016-12-11	1	0	1	1	0	1	0	0	0	0	0	0	0	0	0	NA	0
17-IG-00003	A/Belgium/G0003/2017	2016-2017	0	0	2016-12-20	SWAB	0	12	0	0	0	0	0	0	0	0	0	0	0	0	0	0	0	0	2016-12-18	1	1	0	1	0	1	0	0	0	0	0	0	0	0	0	NA	0
17-IG-00007	A/Belgium/G0007/2017	2016-2017	0	0	2016-12-26	SWAB	0	22	1	0	0	0	0	0	0	0	0	0	0	0	0	0	0	0	2016-12-24	1	0	1	1	0	1	0	0	0	0	0	0	0	0	0	NA	0
17-IG-00020	A/Belgium/G0020/2017	2016-2017	0	0	2016-12-23	SWAB	0	10	0	0	0	0	0	0	0	0	0	0	0	1	0	0	0	1	2016-12-22	1	1	1	1	0	1	0	0	0	0	0	0	0	0	0	NA	0
17-IG-00023	A/Belgium/G0023/2017	2016-2017	0	0	2016-12-26	SWAB	0	63	2	0	0	0	1	0	0	0	0	0	0	0	0	0	0	0	2016-12-21	1	0	0	1	0	1	0	0	0	0	0	0	0	0	0	NA	0
17-IG-00027	A/Belgium/G0027/2017	2016-2017	0	0	2016-12-27	SWAB	0	9	0	1	0	0	0	0	0	0	0	0	0	0	0	0	0	0	2016-12-26	1	0	1	1	0	1	0	0	0	0	0	0	0	0	0	NA	0
17-IG-00033	A/Belgium/G0033/2017	2016-2017	0	0	2016-12-29	SWAB	0	26	1	0	NA	0	0	0	0	0	0	0	0	0	0	0	0	0	2016-12-28	1	0	1	1	0	1	0	0	0	0	0	0	0	0	0	NA	0
17-IG-00037	A/Belgium/G0037/2017	2016-2017	0	0	2016-12-30	SWAB	0	76	2	1	0	0	0	0	0	0	0	0	0	0	1	0	0	0	2016-12-26	1	1	0	1	0	1	0	0	0	0	0	0	0	0	0	NA	0
17-IG-00040	A/Belgium/G0040/2017	2016-2017	0	0	2017-01-03	SWAB	0	59	1	0	1	0	0	0	0	0	0	0	0	0	0	0	0	0	2016-12-31	1	0	0	0	1	1	0	0	0	0	0	0	0	0	0	NA	0
17-IG-00042	A/Belgium/G0042/2017	2016-2017	0	0	2017-01-02	SWAB	0	35	1	0	0	NA	0	0	0	0	0	0	0	0	0	0	0	0	2016-12-30	1	0	0	1	0	1	0	0	0	0	0	0	0	0	0	NA	0
17-IG-00044	A/Belgium/G0044/2017	2016-2017	0	0	2017-01-02	SWAB	0	44	1	1	0	0	0	0	0	0	0	0	0	0	0	0	0	0	2016-12-30	0	0	0	1	0	1	0	0	0	0	0	0	0	0	0	NA	0
17-IG-00045	A/Belgium/G0045/2017	2016-2017	0	0	2017-01-02	SWAB	0	65	2	1	1	0	1	0	0	0	0	0	0	1	0	0	0	1	2016-12-29	1	1	0	0	0	0	0	0	0	0	0	0	0	0	0	NA	0
17-IG-00046	A/Belgium/G0046/2017	2016-2017	0	0	2017-01-02	SWAB	0	68	2	0	1	0	1	0	0	0	0	0	0	0	0	0	0	0	2016-12-29	1	0	0	0	1	1	0	0	0	0	0	0	0	0	0	NA	0
17-IG-00051	A/Belgium/G0051/2017	2016-2017	0	0	2017-01-02	SWAB	0	9	0	0	0	0	0	0	0	0	0	0	0	0	0	0	0	0	2017-01-02	1	0	0	1	0	1	0	0	0	0	0	0	0	0	0	NA	0
17-IG-00054	A/Belgium/G0054/2017	2016-2017	0	0	2017-01-03	SWAB	0	11	0	1	0	0	0	0	0	0	0	0	0	0	0	0	0	0	2016-12-31	0	0	0	1	0	1	0	0	0	0	0	0	0	0	0	NA	0
17-IG-00059	A/Belgium/G0059/2017	2016-2017	0	0	2017-01-05	SWAB	0	20	1	1	0	0	0	0	0	0	0	0	0	0	0	0	0	0	2017-01-04	1	0	1	1	0	1	0	0	0	0	0	0	0	0	0	NA	0
17-IG-00062	A/Belgium/G0062/2017	2016-2017	0	0	2017-01-03	SWAB	0	72	2	1	0	0	0	0	0	0	0	0	0	0	0	0	0	0	2017-01-02	1	0	0	1	0	1	0	0	0	0	0	0	0	0	0	NA	0
17-IG-00070	A/Belgium/G0070/2017	2016-2017	0	0	2017-01-05	SWAB	0	18	1	0	0	0	0	0	0	0	0	0	0	0	0	0	0	0	2017-01-04	1	0	0	1	0	1	0	0	0	0	0	0	0	0	0	NA	0
17-IG-00071	A/Belgium/G0071/2017	2016-2017	0	0	2017-01-09	SWAB	0	13	0	0	0	0	0	0	0	0	0	0	0	0	0	0	0	0	2017-01-06	1	0	0	1	0	1	0	0	0	0	0	0	0	0	0	NA	0
17-IG-00072	A/Belgium/G0072/2017	2016-2017	0	0	2017-01-06	SWAB	0	79	2	0	0	0	1	0	0	0	0	1	0	0	0	0	0	0	2017-01-04	1	0	0	1	0	1	0	0	0	0	0	0	0	0	0	NA	0
17-IG-00076	A/Belgium/G0076/2017	2016-2017	0	0	2017-01-09	SWAB	0	45	1	1	0	0	0	0	0	0	0	0	0	0	0	0	0	0	2017-01-08	1	0	1	1	0	1	0	0	0	0	0	0	0	0	0	NA	0
17-IG-00088	A/Belgium/G0088/2017	2016-2017	0	0	2017-01-09	SWAB	0	62	2	0	0	0	0	0	0	0	0	0	0	0	0	0	0	0	2017-01-06	1	0	0	1	0	1	0	0	0	0	0	0	0	0	0	NA	0
17-IG-00090	A/Belgium/G0090/2017	2016-2017	0	0	2017-01-09	SWAB	0	61	2	0	0	0	0	0	0	0	0	0	0	0	0	0	0	0	2017-01-08	1	0	0	0	0	0	0	0	0	0	0	0	0	0	0	NA	0
17-IG-00096	A/Belgium/G0096/2017	2016-2017	0	0	2017-01-10	SWAB	0	53	1	1	0	0	0	0	0	0	0	0	0	0	0	0	0	0	2017-01-08	1	0	0	1	0	1	0	0	0	0	0	0	0	0	0	NA	0
17-IG-00099	A/Belgium/G0099/2017	2016-2017	0	0	2017-01-11	SWAB	0	45	1	0	0	0	0	0	0	0	0	0	0	0	0	0	0	0	2017-01-11	1	1	0	1	0	1	0	0	0	0	0	0	0	0	0	NA	0
17-IG-00124	A/Belgium/G0124/2017	2016-2017	0	0	2017-01-12	SWAB	0	71	2	1	1	0	0	0	0	0	0	0	0	0	0	0	0	0	2017-01-11	1	0	0	1	0	1	0	0	0	0	0	0	0	0	0	NA	0
17-IG-00125	A/Belgium/G0125/2017	2016-2017	0	0	2017-01-12	SWAB	0	73	2	0	1	0	NA	0	0	0	0	0	0	0	0	0	0	0	2017-01-11	1	0	0	1	0	1	0	0	0	0	0	0	0	0	0	NA	0
17-IG-00128	A/Belgium/G0128/2017	2016-2017	0	0	2017-01-12	SWAB	0	33	1	1	0	0	0	0	0	0	0	0	0	0	0	0	0	0	2017-01-11	1	0	0	0	1	1	0	0	0	0	0	0	0	0	0	NA	0
17-IG-00186	A/Belgium/G0186/2017	2016-2017	0	0	2017-01-23	SWAB	1	22	1	0	0	0	0	0	0	0	0	0	0	0	0	0	0	0	2017-01-21	1	0	0	1	0	1	0	0	0	0	0	0	0	0	0	NA	0
17-IG-00205	A/Belgium/G0205/2017	2016-2017	0	0	2017-01-23	SWAB	1	45	1	1	1	0	1	1	0	0	0	0	0	0	0	0	0	1	2017-01-21	1	1	0	1	0	1	0	0	0	0	0	0	0	0	0	NA	0
17-IG-00209	A/Belgium/G0209/2017	2016-2017	0	0	2017-01-23	SWAB	1	79	2	1	1	0	NA	0	0	0	0	0	0	1	0	0	0	1	2017-01-20	1	0	1	1	0	1	0	0	0	0	0	0	0	0	0	NA	0
17-IG-00218	A/Belgium/G0218/2017	2016-2017	0	0	2017-01-25	SWAB	1	66	2	0	0	0	0	0	0	0	0	0	0	0	0	0	0	0	2017-01-22	1	0	0	1	0	1	0	0	0	0	0	0	0	0	0	NA	0
17-IG-00219	A/Belgium/G0219/2017	2016-2017	0	0	2017-01-24	SWAB	1	59	1	1	1	0	0	0	0	0	0	0	0	0	0	0	1	0	2017-01-23	1	0	0	1	0	1	0	0	0	0	0	0	0	0	0	NA	0
17-IG-00226	A/Belgium/G0226/2017	2016-2017	0	0	2017-01-24	SWAB	1	38	1	1	1	0	NA	0	0	0	0	0	0	1	0	0	0	1	2017-01-23	1	0	1	1	0	1	0	0	0	0	0	0	0	0	0	NA	0
17-IG-00232	A/Belgium/G0232/2017	2016-2017	0	0	2017-01-24	swab	1	76	2	0	1	0	0	0	0	1	0	0	0	0	0	1	0	0	2017-01-24	1	0	0	1	1	1	0	0	0	0	0	0	0	0	0	NA	0
17-IG-00237	A/Belgium/G0237/2017	2016-2017	0	0	2017-01-23	SWAB	1	14	0	NA	0	0	0	0	0	0	0	0	0	0	0	0	0	0	NA	0	0	0	1	1	1	0	0	0	0	0	0	0	0	0	NA	0
17-IG-00240	A/Belgium/G0240/2017	2016-2017	0	0	2017-01-20	SWAB	0	12	0	0	0	0	0	0	0	0	0	0	0	0	0	0	0	0	2017-01-19	1	1	0	1	0	1	0	0	0	0	0	0	0	0	0	NA	0
17-IG-00242	A/Belgium/G0242/2017	2016-2017	0	0	2017-01-20	SWAB	0	3	0	1	0	0	0	0	0	0	0	0	0	0	0	0	0	0	2017-01-18	1	0	0	1	0	1	0	0	0	0	0	0	0	0	0	NA	0
17-IG-00244	A/Belgium/G0244/2017	2016-2017	0	0	2017-01-25	SWAB	1	7	0	1	0	0	0	0	0	0	0	0	0	0	0	0	0	0	2017-01-23	1	1	0	1	0	1	0	0	0	0	0	0	0	0	0	NA	0
17-IG-00246	A/Belgium/G0246/2017	2016-2017	0	0	2017-01-25	SWAB	1	28	1	1	0	0	0	0	0	0	0	0	0	0	0	0	0	0	2017-01-24	1	0	0	1	0	1	0	0	0	0	0	0	0	0	0	NA	0
17-IG-00254	A/Belgium/G0254/2017	2016-2017	0	0	2017-01-30	SWAB	1	12	0	1	0	0	0	0	0	0	0	0	0	0	0	0	1	0	2017-01-28	1	1	0	1	0	1	0	0	0	0	0	0	0	0	0	NA	0
17-IG-00259	A/Belgium/G0259/2017	2016-2017	0	0	2017-01-23	SWAB	1	15	1	0	0	0	0	0	0	0	0	0	0	0	0	0	0	0	2017-01-20	1	0	0	1	0	1	0	0	0	0	0	0	0	0	0	NA	0
17-IG-00260	A/Belgium/G0260/2017	2016-2017	0	0	2017-01-30	SWAB	1	11	0	0	0	0	0	0	0	0	0	0	0	0	0	0	0	0	2017-01-28	1	0	0	1	0	1	0	0	0	0	0	0	0	0	0	NA	0
17-IG-00269	A/Belgium/G0269/2017	2016-2017	0	0	2017-01-25	SWAB	1	8	0	1	0	0	1	0	0	0	0	0	0	0	0	0	0	0	2017-01-21	1	0	0	1	0	1	0	0	0	0	0	0	0	0	0	NA	0
17-IG-00271	A/Belgium/G0271/2017	2016-2017	0	0	2017-01-28	SWAB	1	54	1	1	0	0	0	0	0	0	0	0	0	0	0	0	0	0	2017-01-26	1	0	0	1	0	1	0	0	0	0	0	0	0	0	0	NA	0
17-IG-00281	A/Belgium/G0281/2017	2016-2017	0	0	2017-01-30	SWAB	1	10	0	0	0	0	0	0	0	0	0	0	0	0	0	0	0	0	2017-01-27	1	0	1	1	1	1	0	0	0	0	0	0	0	0	0	NA	0
17-IG-00294	A/Belgium/G0294/2017	2016-2017	0	0	2017-01-31	SWAB	1	8	0	0	0	0	0	0	0	0	0	0	0	0	0	0	0	0	2017-01-30	1	0	1	1	0	1	0	0	0	0	0	0	0	0	0	NA	0
17-IG-00296	A/Belgium/G0296/2017	2016-2017	0	0	2017-01-30	SWAB	1	46	1	1	0	0	0	0	0	0	0	0	0	0	0	0	0	0	2017-01-29	1	0	0	1	0	1	0	0	0	0	0	0	0	0	0	NA	0
17-IG-00297	A/Belgium/G0297/2017	2016-2017	0	0	2017-01-30	SWAB	1	15	1	0	0	0	0	0	0	0	0	0	0	0	0	0	0	0	2017-01-28	0	1	1	1	0	1	0	0	0	0	0	0	0	0	0	NA	0
17-IG-00300	A/Belgium/G0300/2017	2016-2017	0	0	2017-01-31	SWAB	1	71	2	1	1	0	0	0	0	0	0	0	0	0	0	0	0	0	2017-01-28	0	1	1	0	0	0	0	0	0	0	0	0	0	0	0	NA	0
17-IG-00303	A/Belgium/G0303/2017	2016-2017	0	0	2017-01-31	SWAB	1	14	0	0	0	0	0	0	0	0	0	0	0	0	0	0	0	0	NA	1	0	1	1	0	1	0	0	0	0	0	0	0	0	0	NA	0
17-IG-00307	A/Belgium/G0307/2017	2016-2017	0	0	2017-01-30	SWAB	1	14	0	0	0	0	0	0	0	0	0	0	0	0	0	0	0	0	2017-01-29	0	0	0	1	0	1	0	0	0	0	0	0	0	0	0	NA	0
17-IG-00311	A/Belgium/G0311/2017	2016-2017	0	0	2017-02-01	SWAB	1	11	0	NA	0	0	NA	0	0	0	0	0	0	0	0	0	0	0	2017-01-30	1	0	0	0	0	0	0	0	0	0	0	0	0	0	0	NA	0
17-IG-00317	A/Belgium/G0317/2017	2016-2017	0	0	2017-01-30	SWAB	1	17	1	0	0	0	0	0	0	0	0	0	0	0	0	0	0	0	2017-01-29	1	0	1	1	0	1	0	0	0	0	0	0	0	0	0	NA	0
17-IG-00323	A/Belgium/G0323/2017	2016-2017	0	0	2017-02-01	SWAB	1	59	1	1	0	0	0	0	0	0	0	0	0	0	0	0	0	0	2017-01-31	1	1	0	0	0	0	0	0	0	0	0	0	0	0	0	NA	0
17-IG-00324	A/Belgium/G0324/2017	2016-2017	0	0	2017-02-06	SWAB	1	52	1	NA	0	0	0	0	0	0	0	0	0	0	0	0	0	0	2017-02-04	1	0	0	1	0	1	0	0	0	0	0	0	0	0	0	NA	0
17-IG-00326	A/Belgium/G0326/2017	2016-2017	0	0	2017-02-06	SWAB	1	7	0	0	0	0	0	0	0	0	0	0	0	0	0	0	0	0	2017-02-04	1	0	1	1	1	1	0	0	0	0	0	0	0	0	0	NA	0
17-IG-00336	A/Belgium/G0336/2017	2016-2017	0	0	2017-02-07	SWAB	1	86	2	0	1	0	NA	0	0	0	0	0	0	0	0	0	0	0	2017-02-06	1	0	0	1	1	1	0	0	0	0	0	0	0	0	0	NA	0
17-IG-00340	A/Belgium/G0340/2017	2016-2017	0	0	2017-02-06	SWAB	1	64	2	0	0	0	0	0	0	0	0	0	0	0	0	0	0	0	2017-02-04	1	0	0	1	0	1	0	0	0	0	0	0	0	0	0	NA	0
17-IG-00341	A/Belgium/G0341/2017	2016-2017	0	0	2017-02-06	SWAB	1	11	0	0	0	0	0	0	0	0	0	0	0	0	0	0	0	0	2017-02-03	1	0	0	1	0	1	0	0	0	0	0	0	0	0	0	NA	0
17-IG-00354	A/Belgium/G0354/2017	2016-2017	0	0	2017-02-06	SWAB	1	66	2	1	0	0	0	0	0	0	0	0	0	0	0	0	0	0	2017-02-05	1	0	1	1	1	1	0	0	0	0	0	0	0	0	0	NA	0
17-IG-00369	A/Belgium/G0369/2017	2016-2017	0	0	2017-02-07	SWAB	1	61	2	1	1	0	0	0	0	0	0	0	0	0	0	0	0	0	2017-02-06	1	0	1	1	0	1	0	0	0	0	0	0	0	0	0	NA	0
17-IG-00373	A/Belgium/G0373/2017	2016-2017	0	0	2017-02-07	SWAB	1	60	2	1	0	0	0	0	0	0	0	0	0	0	0	0	0	0	2017-02-06	1	0	1	1	0	1	0	0	0	0	0	0	0	0	0	NA	0
17-IG-00379	A/Belgium/G0379/2017	2016-2017	0	0	2017-02-10	SWAB	1	61	2	1	0	0	1	0	0	0	0	0	0	0	0	0	0	0	2017-02-08	1	0	1	1	1	1	0	0	0	0	0	0	0	0	0	NA	0
17-IG-00383	A/Belgium/G0383/2017	2016-2017	0	0	2017-02-09	SWAB	1	61	2	0	0	0	NA	0	0	0	0	0	0	0	0	0	0	0	2017-02-08	1	0	1	1	0	1	0	0	0	0	0	0	0	0	0	NA	0
17-IG-00386	A/Belgium/G0386/2017	2016-2017	0	0	2017-02-09	SWAB	1	73	2	1	1	0	1	0	0	0	0	0	0	0	0	0	0	0	2017-02-07	1	0	0	1	0	1	0	0	0	0	0	0	0	0	0	NA	0
17-IG-00408	A/Belgium/G0408/2017	2016-2017	0	0	2017-02-13	SWAB	2	51	1	NA	0	0	1	0	0	0	0	0	0	0	0	0	1	0	2017-02-11	1	0	1	1	0	1	0	0	0	0	0	0	0	0	0	NA	0
17-IG-00409	A/Belgium/G0409/2017	2016-2017	0	0	2017-02-14	SWAB	2	64	2	1	0	0	0	0	0	0	0	0	0	0	0	0	0	0	2017-02-07	1	1	0	1	0	1	0	0	0	0	0	0	0	0	0	NA	0
17-IG-00412	A/Belgium/G0412/2017	2016-2017	0	0	2017-02-13	SWAB	2	14	0	1	0	0	0	0	0	0	0	0	0	0	0	0	0	0	2017-02-11	1	0	1	1	0	1	0	0	0	0	0	0	0	0	0	NA	0
17-IG-00416	A/Belgium/G0416/2017	2016-2017	0	0	2017-02-13	SWAB	2	41	1	NA	0	0	0	0	0	0	0	0	0	0	0	0	0	0	NA	1	0	0	1	0	1	0	0	0	0	0	0	0	0	0	NA	0
17-IG-00427	A/Belgium/G0427/2017	2016-2017	0	0	2017-02-15	SWAB	2	12	0	1	0	0	0	0	0	0	0	0	0	0	0	0	0	0	2017-03-14	1	0	0	1	0	1	0	0	0	0	0	0	0	0	0	NA	0
17-IG-00428	A/Belgium/G0428/2017	2016-2017	0	0	2017-02-13	SWAB	2	63	2	1	1	0	0	0	0	0	0	0	0	0	0	0	0	0	2017-02-12	1	1	1	1	0	1	0	0	0	0	0	0	0	0	0	NA	0
17-IG-00433	A/Belgium/G0433/2017	2016-2017	0	0	2017-02-15	SWAB	2	46	1	1	0	0	0	0	0	0	0	0	0	0	0	0	0	0	NA	1	0	0	1	0	1	0	0	0	0	0	0	0	0	0	NA	0
17-IG-00434	A/Belgium/G0434/2017	2016-2017	0	0	2017-02-13	SWAB	2	18	1	1	1	1	NA	0	0	0	0	0	0	0	0	1	0	0	NA	1	0	0	0	0	0	0	0	0	0	0	0	0	0	0	NA	0
17-IG-00437	A/Belgium/G0437/2017	2016-2017	0	0	2017-02-14	SWAB	2	17	1	1	0	0	NA	0	0	0	0	0	0	0	0	0	0	0	2017-02-13	1	0	1	1	0	1	0	0	0	0	0	0	0	0	0	NA	0
17-IG-00438	A/Belgium/G0438/2017	2016-2017	0	0	2017-02-14	SWAB	2	11	0	0	0	0	0	0	0	0	0	0	0	0	0	0	0	0	2017-02-12	1	0	0	1	0	1	0	0	0	0	0	0	0	0	0	NA	0
17-IG-00441	A/Belgium/G0441/2017	2016-2017	0	0	2017-02-16	SWAB	2	72	2	0	0	0	0	1	0	0	0	0	0	0	0	0	1	1	2017-02-14	1	0	0	1	0	1	0	0	0	0	0	0	0	0	0	NA	0
17-IG-00442	A/Belgium/G0442/2017	2016-2017	0	0	2017-02-13	SWAB	2	12	0	0	0	0	0	0	0	0	0	0	0	0	1	0	0	0	2017-02-09	0	0	0	1	0	1	0	0	0	0	0	0	0	0	0	NA	0
17-IG-00443	A/Belgium/G0443/2017	2016-2017	0	0	2017-02-17	SWAB	2	35	1	1	0	0	0	0	0	0	0	0	0	0	0	0	0	0	2017-02-14	1	0	1	1	0	1	0	0	0	0	0	0	0	0	0	NA	0
17-IG-00447	A/Belgium/G0447/2017	2016-2017	0	0	2017-02-18	SWAB	2	57	1	0	0	0	0	0	0	0	0	0	0	0	0	0	0	0	2017-02-17	1	1	0	1	0	1	0	0	0	0	0	0	0	0	0	NA	0
17-IG-00453	A/Belgium/G0453/2017	2016-2017	0	0	2017-02-18	SWAB	2	69	2	1	0	0	0	0	0	0	0	0	0	0	0	0	0	0	2017-02-17	1	0	0	1	0	1	0	0	0	0	0	0	0	0	0	NA	0
17-IG-00455	A/Belgium/G0455/2017	2016-2017	0	0	2017-02-20	SWAB	2	11	0	1	0	0	0	0	0	0	0	0	0	0	0	0	0	0	2017-02-19	1	0	0	1	0	1	0	0	0	0	0	0	0	0	0	NA	0
17-IG-00457	A/Belgium/G0457/2017	2016-2017	0	0	2017-02-16	SWAB	2	26	1	1	0	0	0	0	0	0	0	0	0	0	0	0	0	0	2017-02-13	1	0	1	1	0	1	0	0	0	0	0	0	0	0	0	NA	0
17-IG-00462	A/Belgium/G0462/2017	2016-2017	0	0	2017-02-20	SWAB	2	17	1	0	0	0	0	0	0	0	0	0	0	0	0	0	0	0	2017-02-16	1	1	0	1	0	1	0	0	0	0	0	0	0	0	0	NA	0
17-IG-00463	A/Belgium/G0463/2017	2016-2017	0	0	2017-02-21	SWAB	2	11	0	1	0	0	0	0	0	0	0	0	0	0	0	0	0	0	2017-02-20	1	0	0	1	0	1	0	0	0	0	0	0	0	0	0	NA	0
17-IG-00470	A/Belgium/G0470/2017	2016-2017	0	0	2017-02-21	SWAB	2	60	2	1	1	0	0	0	0	0	0	0	0	0	0	0	0	0	2017-02-21	1	1	0	1	0	1	0	0	0	0	0	0	0	0	0	NA	0
17-IG-00482	A/Belgium/G0482/2017	2016-2017	0	0	2017-02-24	SWAB	2	62	2	0	0	0	0	0	1	0	0	0	0	0	0	0	0	0	2017-02-21	1	0	0	1	0	1	0	0	0	0	0	0	0	0	0	NA	0
17-IG-00486	A/Belgium/G0486/2017	2016-2017	0	0	2017-02-27	SWAB	2	25	1	1	0	0	0	0	0	0	0	0	0	0	0	0	0	0	2017-02-24	1	0	0	1	0	1	0	0	0	0	0	0	0	0	0	NA	0
17-IG-00488	A/Belgium/G0488/2017	2016-2017	0	0	2017-02-28	SWAB	2	53	1	0	0	0	0	0	0	0	0	0	0	0	0	0	0	0	2017-02-28	1	0	1	1	0	1	0	0	0	0	0	0	0	0	0	NA	0
17-IG-00513	A/Belgium/G0513/2017	2016-2017	0	0	2017-03-09	SWAB	2	36	1	0	0	0	0	0	0	0	0	0	0	0	0	0	0	0	2017-03-08	1	0	0	1	0	1	0	0	0	0	0	0	0	0	0	NA	0
17-IS-00021	A/Belgium/S0021/2017	2016-2017	1	1	2017-01-06	swab	0	69	2	1	NA	NA	NA	0	0	0	0	0	0	0	0	0	0	0	2017-01-05	1	1	0	0	0	0	0	0	0	0	0	0	0	0	0	2017-01-16	0	11
17-IS-00028	A/Belgium/S0028/2017	2016-2017	1	1	2017-01-09	swab	0	50	1	1	1	1	1	0	0	0	0	0	0	1	0	0	0	1	2017-01-06	1	1	0	1	1	1	0	0	0	0	0	0	0	0	0	2017-01-16	0	10
17-IS-00036	A/Belgium/S0036/2017	2016-2017	1	1	2017-01-06	swab	0	87	2	1	1	1	0	1	1	0	0	0	0	0	0	0	0	1	2017-01-04	1	1	0	1	0	1	0	0	0	0	0	0	0	0	0	2017-01-27	0	23
17-IS-00058	A/Belgium/S0058/2017	2016-2017	1	1	2017-01-10	swab	0	75	2	1	0	0	0	0	0	1	0	0	0	0	0	1	1	0	2017-01-06	1	1	0	1	0	1	0	0	0	0	0	0	0	0	0	2017-02-01	0	26
17-IS-00069	A/Belgium/S0069/2017	2016-2017	1	1	2017-01-12	swab	0	75	2	1	0	0	1	1	1	1	0	0	0	0	0	0	0	1	2017-01-06	1	1	0	1	0	1	0	0	0	0	0	0	0	0	0	2017-01-19	0	13
17-IS-00078	A/Belgium/S0078/2017	2016-2017	1	1	2017-01-12	swab	0	78	2	0	1	0	NA	1	0	0	0	0	0	0	0	0	0	1	2017-01-06	1	1	0	1	0	1	0	0	0	0	0	0	0	0	0	2017-01-13	0	7
17-IS-00093	A/Belgium/S0093/2017	2016-2017	1	1	2017-01-14	swab	0	79	2	0	NA	0	1	0	1	0	0	0	0	0	0	0	0	0	2017-01-12	1	1	0	1	0	1	0	0	0	0	0	0	0	0	0	2017-01-24	0	12
17-IS-00098	A/Belgium/S0098/2017	2016-2017	1	1	2017-01-13	swab	0	80	2	NA	NA	NA	1	0	1	0	0	0	0	0	0	0	0	0	2017-01-12	0	1	0	1	1	1	0	0	0	0	0	0	0	0	0	2017-01-26	0	14
17-IS-00107	A/Belgium/S0107/2017	2016-2017	1	1	2017-01-15	swab	0	68	2	NA	0	0	1	1	0	1	0	0	0	0	0	0	1	1	2017-01-14	1	1	0	1	0	1	0	0	0	0	0	0	0	0	0	2017-01-15	0	1
17-IS-00113	A/Belgium/S0113/2017	2016-2017	1	1	2017-01-14	swab	0	89	2	0	1	0	1	0	1	0	0	0	0	0	0	0	0	0	2017-01-13	1	1	1	1	0	1	0	0	0	0	0	0	0	0	0	2017-02-16	0	34
17-IS-00131	A/Belgium/S0131/2017	2016-2017	1	2	2017-01-10	swab	0	67	2	0	NA	0	1	1	1	1	0	0	0	0	0	1	0	1	2017-01-06	1	1	0	1	0	1	1	0	0	0	0	0	0	0	0	2017-01-20	0	14
17-IS-00138	A/Belgium/S0138/2017	2016-2017	1	1	2017-01-16	swab	0	0	0	0	0	0	0	0	0	0	0	0	0	0	0	0	0	0	2017-01-14	0	0	0	1	0	1	0	0	0	0	0	0	0	0	0	2017-01-16	0	2
17-IS-00146	A/Belgium/S0146/2017	2016-2017	1	1	2017-01-16	swab	0	67	2	0	NA	1	1	1	1	0	0	0	0	0	0	1	1	1	2017-01-09	1	1	0	1	1	1	0	0	0	0	0	0	0	0	0	2017-01-25	0	16
17-IS-00150	A/Belgium/S0150/2017	2016-2017	1	1	2017-01-17	swab	0	0	0	0	0	0	1	0	0	0	0	0	0	0	0	0	0	0	2017-01-17	1	0	0	1	0	1	0	0	0	0	0	0	0	0	0	2017-01-21	0	4
17-IS-00154	A/Belgium/S0154/2017	2016-2017	1	1	2017-01-16	swab	0	60	2	0	NA	0	1	0	1	1	0	0	0	0	0	1	0	0	2017-01-15	1	0	1	1	0	1	0	0	0	0	0	0	0	0	0	2017-01-23	0	8
17-IS-00182	A/Belgium/S0182/2017	2016-2017	1	1	2017-01-17		0	58	1	1	1	1	1	0	0	0	0	0	0	1	0	0	0	1	2017-01-13	1	0	0	1	0	1	0	0	0	0	1	0	0	0	0	2017-01-23	0	10
17-IS-00188	A/Belgium/S0188/2017	2016-2017	1	1	2017-01-17	swab	0	20	1	1	0	0	1	0	0	0	0	0	0	0	0	0	0	0	2017-01-16	0	0	0	1	0	1	0	0	0	0	0	0	0	0	0	2017-01-18	0	2
17-IS-00194	A/Belgium/S0194/2017	2016-2017	1	1	2017-01-18	swab	0	55	1	1	0	0	1	1	0	0	0	0	0	0	0	0	0	1	2017-01-16	1	1	0	1	0	1	0	0	0	0	0	0	0	0	0	2017-01-18	0	2
17-IS-00195	A/Belgium/S0195/2017	2016-2017	1	1	2017-01-14	aspi	0	87	2	1	NA	0	1	1	0	0	0	0	0	0	0	0	0	1	2017-01-12	1	1	0	1	0	1	0	0	0	0	0	0	0	0	0	2017-01-17	0	5
17-IS-00268	A/Belgium/S0268/2017	2016-2017	1	1	2017-01-22	swab	0	85	2	0	NA	0	1	0	1	0	0	0	0	0	0	0	0	0	2017-01-20	0	0	0	0	0	0	0	0	0	0	0	0	0	0	0	2017-01-23	0	3
17-IS-00275	A/Belgium/S0275/2017	2016-2017	1	1	2017-01-13	swab	0	88	2	1	NA	0	0	0	0	0	0	0	0	0	0	0	0	0	2017-01-09	1	0	0	1	0	1	0	0	0	0	0	0	0	0	0	2017-02-02	0	24
17-IS-00281	A/Belgium/S0281/2017	2016-2017	1	2	2017-01-25	swab	1	71	2	1	NA	0	1	0	0	0	0	1	0	0	0	0	0	0	2017-01-20	0	1	0	1	0	1	1	0	0	0	0	0	0	0	1	2017-02-02	1	13
17-IS-00282	A/Belgium/S0282/2017	2016-2017	1	1	2017-01-24	swab	1	36	1	0	1	0	1	0	0	1	0	1	0	0	0	0	1	0	2017-01-23	1	0	0	1	1	1	0	0	0	0	0	0	0	0	0	2017-01-24	0	1
17-IS-00287	A/Belgium/S0287/2017	2016-2017	1	1	2017-01-24	swab	1	0	0	0	0	0	0	0	0	0	0	0	0	0	0	0	0	0	2017-01-23	1	0	0	1	0	1	0	0	0	0	0	0	0	0	0	2017-01-24	0	1
17-IS-00303	A/Belgium/S0303/2017	2016-2017	1	1	2017-01-19		0	82	2	1	1	NA	1	0	0	0	0	0	0	0	0	0	0	0	NA	1	0	0	1	0	1	0	0	0	0	0	0	0	0	0	2017-01-24	0
17-IS-00322	A/Belgium/S0322/2017	2016-2017	1	1	2017-01-24	swab	1	77	2	0	0	0	0	0	1	0	0	0	0	0	0	1	0	0	2017-01-21	1	1	0	0	0	0	0	0	0	0	0	0	0	0	0	2017-01-31	0	10
17-IS-00332	A/Belgium/S0332/2017	2016-2017	1	2	2017-01-18		0	73	2	0	1	NA	NA	0	0	0	0	0	0	0	0	0	0	0	2017-01-16	1	0	0	1	0	1	0	0	0	0	0	0	0	0	1	2017-01-25	1	9
17-IS-00354	A/Belgium/S0354/2017	2016-2017	1	1	2017-01-27	swab	1	84	2	1	0	0	1	0	0	0	0	0	0	0	0	0	0	0	2017-01-21	1	1	0	0	1	1	0	0	0	0	0	0	0	0	0	2017-02-05	0	15
17-IS-00365	A/Belgium/S0365/2017	2016-2017	1	2	2017-01-29	swab	1	84	2	0	1	0	1	1	0	1	0	0	0	0	0	0	0	1	2017-01-27	1	1	0	1	1	1	0	0	0	0	0	0	0	0	1	2017-01-30	1	3
17-IS-00378	A/Belgium/S0378/2017	2016-2017	1	1	2017-01-30	swab	1	85	2	0	NA	0	1	1	0	0	0	0	0	0	0	0	0	1	NA	1	0	0	1	1	1	0	0	0	0	0	0	0	0	NA	2017-02-03	0
17-IS-00383	A/Belgium/S0383/2017	2016-2017	1	1	2017-01-30	swab	1	78	2	0	NA	1	0	1	1	0	0	0	0	0	0	1	1	1	2017-01-28	1	0	1	1	1	1	0	0	0	0	0	0	0	0	0	2017-02-06	0	9
17-IS-00385	A/Belgium/S0385/2017	2016-2017	1	1	2017-01-30	swab	1	69	2	1	1	1	1	0	0	0	0	0	0	1	0	0	0	1	2017-01-21	1	1	0	1	1	1	0	0	0	0	0	0	0	0	0	2017-02-11	0	21
17-IS-00386	A/Belgium/S0386/2017	2016-2017	1	1	2017-01-27	swab	1	41	1	1	NA	1	1	0	0	0	1	0	0	0	0	0	0	0	2017-01-26	0	1	0	1	0	1	0	0	0	0	0	0	0	0	0	2017-02-22	0	27
17-IS-00391	A/Belgium/S0391/2017	2016-2017	1	2	2017-01-26	swab	1	58	1	1	NA	0	0	1	1	0	0	0	0	0	0	0	0	1	2017-01-26	0	1	0	0	0	0	1	0	0	0	1	0	0	0	0	2017-02-08	0	13
17-IS-00413	A/Belgium/S0413/2017	2016-2017	1	1	2017-01-31		1	52	1	0	NA	NA	NA	0	0	0	0	0	0	0	0	0	0	0	NA	0	0	0	1	0	1	0	0	0	0	0	0	0	0	NA	2017-02-21	0
17-IS-00421	A/Belgium/S0421/2017	2016-2017	1	2	2017-01-31		1	77	2	0	NA	NA	NA	0	0	0	0	0	0	0	0	0	0	0	NA	0	0	0	1	0	1	0	0	0	0	0	0	0	0	NA	2017-02-12	1
17-IS-00422	A/Belgium/S0422/2017	2016-2017	1	1	2017-01-31		1	64	2	1	NA	NA	NA	0	0	0	0	0	0	0	0	0	0	0	NA	0	0	0	1	0	1	0	0	0	0	0	0	0	0	NA	2017-02-03	0
17-IS-00424	A/Belgium/S0424/2017	2016-2017	1	1	2017-01-31		1	74	2	0	NA	NA	NA	0	0	0	0	0	0	0	0	0	0	0	NA	0	0	0	1	0	1	0	0	0	0	0	0	0	0	NA	2017-02-22	0
17-IS-00428	A/Belgium/S0428/2017	2016-2017	1	1	2017-01-29		1	66	2	1	NA	NA	NA	0	0	0	0	0	0	0	0	0	0	0	2017-01-28	0	0	0	0	0	0	0	0	0	0	0	0	0	1	0	2017-02-10	0	13
17-IS-00430	A/Belgium/S0430/2017	2016-2017	1	1	2017-01-27		1	66	2	1	NA	NA	NA	0	0	0	0	0	0	0	0	0	0	0	2017-01-27	0	0	0	0	0	0	0	0	0	0	0	0	0	0	0	2017-02-11	0	15
17-IS-00443	A/Belgium/S0443/2017	2016-2017	1	1	2017-01-09		0	57	1	0	0	0	1	0	0	0	0	0	0	0	0	0	0	0	NA	1	0	0	1	0	1	0	0	0	0	0	0	0	0	0	2017-02-01	0
17-IS-00447	A/Belgium/S0447/2017	2016-2017	1	1	2017-01-25	swab	1	8	0	0	0	0	0	0	1	0	0	0	0	0	0	0	0	0	2017-01-25	1	0	0	1	0	1	0	0	0	0	0	0	0	0	0	2017-01-28	0	3
17-IS-00451	A/Belgium/S0451/2017	2016-2017	1	1	2017-01-27		1	90	2	1	1	0	1	0	1	1	0	0	0	0	0	0	0	0	2017-01-22	1	1	1	1	0	1	0	0	0	0	0	0	0	0	0	2017-02-16	0	25
17-IS-00453	A/Belgium/S0453/2017	2016-2017	1	1	2017-01-28		1	79	2	1	NA	0	1	1	0	0	0	0	0	0	0	0	0	1	2017-01-24	1	1	0	1	1	1	0	0	0	0	0	0	0	0	0	2017-01-31	0	7
17-IS-00455	A/Belgium/S0455/2017	2016-2017	1	1	2017-01-30	swab	1	53	1	1	0	0	0	1	0	0	0	0	0	1	0	0	0	1	2017-01-25	1	1	0	1	1	1	0	0	0	0	0	0	0	0	0	2017-02-07	0	13
17-IS-00456	A/Belgium/S0456/2017	2016-2017	1	1	2017-01-27	swab	1	90	2	1	NA	0	1	0	0	0	0	0	0	0	0	0	0	0	2017-01-25	1	1	0	1	0	1	0	0	0	0	0	0	0	0	0	2017-02-03	0	9
17-IS-00457	A/Belgium/S0457/2017	2016-2017	1	2	2017-01-26	swab	1	77	2	0	1	NA	NA	1	1	1	0	0	0	0	0	0	0	1	2017-01-22	1	1	0	1	0	1	1	0	0	0	1	0	0	0	1	2017-02-09	1	18
17-IS-00459	A/Belgium/S0459/2017	2016-2017	1	1	2017-01-30	swab	1	95	2	0	NA	NA	NA	0	0	0	0	0	0	0	0	0	0	0	2017-01-20	1	0	1	1	0	1	0	0	0	0	0	0	0	0	0	2017-02-10	0	21
17-IS-00460	A/Belgium/S0460/2017	2016-2017	1	1	2017-01-28	swab	1	80	2	0	NA	NA	0	0	0	0	0	0	0	0	0	0	1	0	NA	1	0	0	0	0	0	0	0	0	0	0	0	0	0	0	2017-02-01	0
17-IS-00466	A/Belgium/S0466/2017	2016-2017	1	1	2017-01-28		1	83	2	1	NA	0	0	0	0	0	0	0	0	0	0	0	0	0	2017-01-27	0	0	1	0	0	0	0	0	0	0	0	0	0	0	0	2017-02-03	0	7
17-IS-00470	A/Belgium/S0470/2017	2016-2017	1	2	2017-01-31	swab	1	69	2	0	NA	1	1	1	0	0	0	0	0	0	0	0	0	1	2017-01-31	1	0	0	1	0	1	1	0	0	0	0	0	0	0	NA	2017-02-16	1	16
17-IS-00484	A/Belgium/S0484/2017	2016-2017	1	1	2017-01-26	swab	1	71	2	1	1	1	0	1	0	0	0	0	0	0	0	0	1	1	2017-01-20	1	1	0	1	0	1	0	0	0	0	0	0	0	1	0	2017-01-31	0	11
17-IS-00489	A/Belgium/S0489/2017	2016-2017	1	2	2017-01-31	swab	1	76	2	0	NA	0	1	0	1	0	0	0	0	0	0	1	0	0	NA	0	1	0	1	0	1	1	0	0	0	1	0	0	0	0	2017-02-10	0
17-IS-00492	A/Belgium/S0492/2017	2016-2017	1	1	2017-01-23	swab	1	81	2	0	NA	NA	NA	0	1	0	0	0	0	0	0	0	0	0	2017-01-20	1	0	0	1	0	1	0	0	0	0	0	0	0	0	0	2017-01-24	0	4
17-IS-00494	A/Belgium/S0494/2017	2016-2017	1	1	2017-01-21	swab	0	82	2	0	1	0	1	1	1	0	0	0	0	0	0	0	0	1	2017-01-19	1	0	0	1	0	1	0	0	0	0	0	0	0	0	0	2017-01-30	0	11
17-IS-00499	A/Belgium/S0499/2017	2016-2017	1	1	2017-01-31	swab	1	83	2	1	NA	0	0	0	0	1	0	0	0	0	0	0	0	0	2017-01-29	1	1	1	1	0	1	0	0	0	0	0	0	0	0	0	2017-02-04	0	6
17-IS-00503	A/Belgium/S0503/2017	2016-2017	1	1	2017-01-29	swab	1	87	2	0	NA	0	1	0	0	0	0	0	0	0	0	0	0	0	NA	1	1	0	1	0	1	0	0	0	0	0	0	0	0	0	2017-02-03	0
17-IS-00507	A/Belgium/S0507/2017	2016-2017	1	1	2017-01-31	swab	1	77	2	1	NA	0	1	0	0	1	0	0	0	0	0	0	1	0	2017-01-30	1	0	0	1	0	1	0	0	0	0	0	0	0	0	0	2017-02-06	0	7
17-IS-00508	A/Belgium/S0508/2017	2016-2017	1	1	2017-01-31	swab	1	82	2	1	NA	0	1	0	0	1	0	0	0	0	0	1	0	0	2017-01-30	0	1	1	1	0	1	0	0	0	0	0	0	0	0	0	2017-02-06	0	7
17-IS-00513	A/Belgium/S0513/2017	2016-2017	1	1	2017-02-01	swab	1	86	2	0	NA	0	1	0	0	0	0	0	0	0	0	0	0	0	NA	1	0	0	0	0	0	0	0	0	0	0	0	0	0	NA	2017-02-10	0
17-IS-00516	A/Belgium/S0516/2017	2016-2017	1	1	2017-01-31	swab	1	54	1	0	0	0	1	0	0	0	0	0	0	0	0	0	0	0	2017-01-28	1	0	0	1	1	1	0	0	0	0	0	0	0	0	NA	2017-02-08	0	11
17-IS-00525	A/Belgium/S0525/2017	2016-2017	1	1	2017-02-02	swab	1	77	2	0	0	0	0	0	0	1	0	0	0	0	0	0	0	0	NA	1	0	0	1	0	1	0	0	0	0	0	0	0	0	NA	2017-02-09	0
17-IS-00535	A/Belgium/S0535/2017	2016-2017	1	1	2017-01-31	swab	1	85	2	0	NA	1	1	0	1	0	0	0	0	0	1	1	0	0	2017-01-30	1	1	0	1	1	1	0	0	0	0	0	0	0	0	0	2017-02-06	0	7
17-IS-00544	A/Belgium/S0544/2017	2016-2017	1	1	2017-01-13	swab	0	80	2	1	1	0	1	0	1	0	0	0	0	0	1	0	0	0	2017-01-10	1	0	1	1	0	1	0	0	0	0	0	0	0	0	0	2017-01-27	0	17
17-IS-00549	A/Belgium/S0549/2017	2016-2017	1	1	2017-01-16	swab	0	83	2	1	0	0	1	1	0	0	0	0	0	0	0	0	0	1	2017-01-15	1	1	1	1	0	1	0	0	0	0	0	0	0	0	0	2017-01-27	0	12
17-IS-00551	A/Belgium/S0551/2017	2016-2017	1	1	2017-01-16	swab	0	83	2	1	0	0	0	0	1	0	0	0	0	0	0	0	0	0	2017-01-05	1	0	1	1	0	1	0	0	0	0	0	0	0	0	0	2017-01-23	0	18
17-IS-00552	A/Belgium/S0552/2017	2016-2017	1	2	2017-01-16	Other	0	65	2	0	0	1	0	1	0	0	0	1	0	0	0	0	0	1	2017-01-11	0	1	1	1	0	1	0	0	0	0	0	0	0	0	1	2017-01-23	1	12
17-IS-00553	A/Belgium/S0553/2017	2016-2017	1	2	2017-01-16	swab	0	67	2	1	0	0	1	0	0	0	0	0	0	0	1	0	0	0	2017-01-08	0	1	1	1	0	1	0	0	0	0	0	0	0	0	1	2017-02-07	1	30
17-IS-00576	A/Belgium/S0576/2017	2016-2017	1	1	2017-02-04	swab	1	75	2	1	NA	0	1	0	0	0	0	0	0	0	0	0	0	0	2017-01-30	1	0	1	1	1	1	0	0	0	0	0	0	0	0	NA	2017-02-14	0	15
17-IS-00581	A/Belgium/S0581/2017	2016-2017	1	1	2017-02-05	swab	1	78	2	0	1	0	0	0	0	0	0	0	0	0	0	0	0	0	2017-02-02	1	0	0	1	1	1	0	0	0	0	0	0	0	0	NA	2017-02-13	0	11
17-IS-00587	A/Belgium/S0587/2017	2016-2017	1	1	2017-02-05	swab	1	77	2	0	NA	0	0	0	0	0	0	0	0	0	0	0	0	0	2017-02-02	1	0	1	1	0	1	0	0	0	0	0	0	0	0	NA	2017-02-14	0	12
17-IS-00593	A/Belgium/S0593/2017	2016-2017	1	1	2017-02-02	swab	1	50	1	0	NA	NA	0	0	0	0	1	0	0	0	0	0	0	0	NA	0	1	0	0	1	1	0	0	0	0	0	0	0	0	0	2017-02-03	0
17-IS-00644	A/Belgium/S0644/2017	2016-2017	1	2	2017-02-02	swab	1	80	2	NA	NA	0	1	1	1	1	0	0	0	0	0	1	0	1	NA	1	0	1	0	1	1	1	0	0	0	1	0	0	0	0	2017-02-28	0
17-IS-00675	A/Belgium/S0675/2017	2016-2017	1	2	2017-01-20	swab	0	87	2	1	NA	1	0	1	0	0	0	0	0	0	0	0	0	1	2017-01-17	1	1	1	1	0	1	1	0	0	0	1	0	0	0	0	2017-02-01	0	15
17-IS-00679	A/Belgium/S0679/2017	2016-2017	1	2	2017-01-25	swab	1	79	2	0	0	1	1	1	1	1	1	0	0	0	0	0	0	1	NA	0	0	1	0	0	0	0	1	0	0	0	0	0	0	0	2017-02-06	0
17-IS-00693	A/Belgium/S0693/2017	2016-2017	1	2	2017-01-26	swab	1	31	1	0	0	0	1	0	0	0	0	0	0	0	0	0	0	0	2017-01-22	1	1	1	1	0	1	1	0	0	0	0	0	0	0	0	2017-02-01	0	10
17-IS-00695	A/Belgium/S0695/2017	2016-2017	1	1	2017-02-08	swab	1	75	2	1	1	0	1	1	1	1	0	0	0	0	0	0	1	1	2017-02-01	1	0	0	0	1	1	0	0	0	0	0	0	0	0	NA	2017-02-18	0	17
17-IS-00696	A/Belgium/S0696/2017	2016-2017	1	1	2017-01-26	swab	1	54	1	1	1	1	1	0	0	0	0	1	0	0	0	0	0	0	2017-01-22	1	0	1	1	0	1	0	0	0	0	1	0	0	0	0	2017-02-03	0	12
17-IS-00722	A/Belgium/S0722/2017	2016-2017	1	1	2017-02-03	swab	1	86	2	0	NA	0	1	1	0	0	0	0	0	0	1	0	0	1	2017-02-03	1	1	0	1	0	1	0	0	0	0	0	0	0	0	0	2017-02-10	0	7
17-IS-00724	A/Belgium/S0724/2017	2016-2017	1	1	2017-02-03	swab	1	86	2	1	NA	0	1	0	0	0	0	0	0	0	0	0	0	0	2017-02-02	0	0	0	0	0	0	0	0	0	0	0	0	0	0	0	2017-02-23	0	21
17-IS-00725	A/Belgium/S0725/2017	2016-2017	1	1	2017-02-06	swab	1	91	2	0	NA	0	1	0	0	0	0	0	0	0	0	0	0	0	2017-02-05	1	1	0	1	0	1	0	0	0	0	0	0	0	0	0	2017-02-23	0	18
17-IS-00746	A/Belgium/S0746/2017	2016-2017	1	2	2017-02-07	swab	1	82	2	1	1	0	NA	0	0	1	0	0	0	0	0	0	0	0	2017-02-04	1	1	0	0	0	0	0	0	0	0	0	0	0	0	1	2017-03-06	1	30
17-IS-00747	A/Belgium/S0747/2017	2016-2017	1	2	2017-02-08	swab	1	87	2	0	NA	0	1	1	0	0	0	1	0	0	0	0	0	1	2017-01-29	1	0	0	1	0	1	0	0	0	0	0	0	0	0	1	2017-02-09	1	11
17-IS-00750	A/Belgium/S0750/2017	2016-2017	1	2	2017-02-03	swab	1	78	2	1	NA	0	1	1	1	0	0	0	0	0	0	0	0	1	2017-02-03	1	1	0	1	0	1	0	0	0	0	0	0	0	0	1	2017-02-12	1	9
17-IS-00754	A/Belgium/S0754/2017	2016-2017	1	2	2017-02-06	swab	1	76	2	0	NA	1	1	0	1	0	0	0	0	0	0	1	0	0	2017-02-02	1	1	0	1	0	1	1	0	0	0	0	0	0	0	0	2017-03-23	0	49
17-IS-00758	A/Belgium/S0758/2017	2016-2017	1	1	2017-02-01	swab	1	1	0	1	0	0	1	0	0	0	0	0	0	0	0	0	0	0	2017-01-28	1	1	0	1	0	1	0	0	0	0	1	0	0	0	0	2017-02-03	0	6
17-IS-00761	A/Belgium/S0761/2017	2016-2017	1	1	2017-02-01	aspi	1	0	0	0	0	0	0	0	0	0	0	0	0	0	0	0	0	0	2017-01-29	1	0	0	1	0	1	0	0	0	0	0	0	0	0	0	2017-02-02	0	4
17-IS-00772	A/Belgium/S0772/2017	2016-2017	1	1	2017-02-08	swab	1	89	2	0	1	1	0	0	1	0	0	0	0	0	1	1	0	0	2017-02-07	0	1	0	1	0	1	0	0	0	0	0	0	0	0	0	2017-03-01	0	22
17-IS-00773	A/Belgium/S0773/2017	2016-2017	1	1	2017-02-07	swab	1	57	1	1	1	1	1	1	0	1	0	1	0	0	0	0	0	1	2017-02-06	1	1	0	1	1	1	0	0	0	0	0	0	0	0	0	2017-02-17	0	11
17-IS-00777	A/Belgium/S0777/2017	2016-2017	1	2	2017-02-05	swab	1	60	2	1	1	1	1	1	0	0	0	0	0	0	0	0	0	1	2017-02-01	1	1	0	1	0	1	1	0	0	1	0	1	0	0	0	2017-02-17	0	16
17-IS-00779	A/Belgium/S0779/2017	2016-2017	1	1	2017-02-03	swab	1	84	2	1	NA	NA	NA	0	0	0	0	0	0	0	0	0	0	0	2017-01-28	1	0	0	1	0	1	0	0	0	0	0	0	0	0	0	2017-02-22	0	25
17-IS-00785	A/Belgium/S0785/2017	2016-2017	1	1	2017-02-03	swab	1	25	1	1	0	0	0	0	0	0	0	0	1	0	0	0	0	0	2017-02-01	1	0	0	1	0	1	0	0	0	0	0	0	0	0	0	2017-02-08	0	7
17-IS-00789	A/Belgium/S0789/2017	2016-2017	1	1	2017-02-03	swab	1	69	2	1	NA	0	0	0	0	0	0	0	0	0	0	0	0	0	2017-02-02	1	0	0	1	0	1	0	0	0	0	0	0	0	0	0	2017-02-17	0	15
17-IS-00794	A/Belgium/S0794/2017	2016-2017	1	1	2017-02-05	swab	1	81	2	0	NA	NA	NA	0	0	0	0	0	0	0	0	0	0	0	2017-02-03	0	0	0	0	0	0	0	0	0	0	0	0	0	0	0	2017-02-11	0	8
17-IS-00800	A/Belgium/S0800/2017	2016-2017	1	2	2017-02-08	swab	1	95	2	1	NA	0	1	0	0	1	0	0	0	0	0	0	0	0	2017-02-01	0	1	0	0	1	1	0	0	0	0	0	0	0	0	1	2017-02-17	1	16
17-IS-00803	A/Belgium/S0803/2017	2016-2017	1	2	2017-02-03	swab	1	67	2	0	NA	0	1	1	1	0	0	0	0	0	0	0	0	1	2017-02-01	1	1	0	1	0	1	1	0	0	0	0	0	0	0	0	2017-02-13	0	12
17-IS-00805	A/Belgium/S0805/2017	2016-2017	1	1	2017-02-09	swab	1	89	2	1	NA	0	1	0	1	0	0	0	0	0	0	0	0	0	2017-01-25	1	1	0	1	0	1	0	0	0	0	0	0	0	0	0	2017-02-21	0	27
17-IS-00836	A/Belgium/S0836/2017	2016-2017	1	1	2017-02-09	swab	1	83	2	NA	NA	NA	NA	0	0	0	0	0	0	0	0	0	0	0	2017-02-06	0	0	0	0	0	0	0	0	0	0	0	0	0	1	0	2017-02-10	0	4
17-IS-00849	A/Belgium/S0849/2017	2016-2017	1	2	2017-02-01	swab	1	78	2	1	1	1	0	0	1	0	0	0	0	0	0	0	0	0	2017-01-23	1	1	0	0	0	0	1	0	1	0	1	0	0	0	1	2017-02-13	1	21
17-IS-00856	A/Belgium/S0856/2017	2016-2017	1	1	2017-02-08	swab	1	83	2	1	NA	0	0	1	0	0	0	1	0	1	0	1	0	1	2017-02-04	1	1	0	1	0	1	0	0	0	0	0	0	0	0	0	2017-02-15	0	11
17-IS-00866	A/Belgium/S0866/2017	2016-2017	1	1	2017-02-11	swab	1	87	2	0	1	NA	1	0	0	0	0	0	0	0	0	0	0	0	2017-02-10	0	1	0	1	0	1	0	0	0	0	0	0	0	0	0	2017-04-19	0	68
17-IS-00872	A/Belgium/S0872/2017	2016-2017	1	1	2017-02-10		1	86	2	0	1	1	NA	1	1	1	0	0	0	0	0	0	0	1	2017-02-04	1	1	0	1	0	1	0	0	0	0	0	0	0	0	0	2017-04-07	0	62
17-IS-00875	A/Belgium/S0875/2017	2016-2017	1	1	2017-02-08	bal	1	71	2	0	NA	0	1	0	0	0	0	0	0	0	0	0	0	0	2017-02-01	1	1	0	1	0	1	0	0	0	0	0	0	0	0	0	2017-02-13	0	12
17-IS-00882	A/Belgium/S0882/2017	2016-2017	1	2	2017-02-13	swab	2	48	1	1	NA	0	1	0	0	0	0	0	0	0	0	0	0	0	NA	0	1	0	1	1	1	1	0	0	0	0	0	0	0	NA	2017-03-07	0
17-IS-00884	A/Belgium/S0884/2017	2016-2017	1	1	2017-02-13	swab	2	20	1	0	0	0	0	0	0	0	0	0	0	0	0	0	0	0	2017-02-10	1	0	0	1	0	1	0	0	0	0	0	0	0	0	NA	2017-02-15	0	5
17-IS-00891	A/Belgium/S0891/2017	2016-2017	1	1	2017-01-27	swab	1	52	1	1	0	0	0	0	0	0	0	0	0	0	0	1	1	0	2017-01-22	1	1	1	1	0	1	0	0	0	0	0	0	0	0	0	2017-02-01	0	10
17-IS-00892	A/Belgium/S0892/2017	2016-2017	1	1	2017-01-27	swab	1	69	2	0	0	0	1	0	0	0	0	0	0	0	1	0	0	0	2017-01-20	1	0	1	1	1	1	0	0	0	0	0	0	0	0	0	2017-01-30	0	10
17-IS-00896	A/Belgium/S0896/2017	2016-2017	1	1	2017-01-30	swab	1	92	2	1	0	0	1	0	1	0	0	0	0	0	0	1	0	0	2017-01-26	0	1	1	1	0	1	0	0	0	0	0	0	0	0	0	2017-02-06	0	11
17-IS-00897	A/Belgium/S0897/2017	2016-2017	1	1	2017-01-30	swab	1	91	2	0	0	0	1	0	1	1	0	0	0	0	0	0	1	0	2017-01-29	1	1	1	0	0	0	0	0	0	0	0	0	0	0	0	2017-02-20	0	22
17-IS-00910	A/Belgium/S0910/2017	2016-2017	1	2	2017-02-02	swab	1	88	2	0	0	0	0	0	1	1	0	1	0	0	0	0	0	0	2017-01-31	0	0	1	1	0	1	0	0	0	0	0	0	0	0	1	2017-02-24	1	24
17-IS-00914	A/Belgium/S0914/2017	2016-2017	1	1	2017-02-08		1	71	2	0	NA	0	1	0	0	0	0	0	0	0	0	1	0	0	2017-02-01	1	1	0	1	0	1	0	0	0	0	0	0	0	0	0	2017-02-13	0	12
17-IS-00917	A/Belgium/S0917/2017	2016-2017	1	1	2017-02-02	swab	1	36	1	1	0	1	0	0	0	0	0	0	1	0	0	0	0	0	2017-02-01	1	0	0	1	0	1	0	0	0	0	0	0	0	0	0	2017-02-02	0	1
17-IS-00921	A/Belgium/S0921/2017	2016-2017	1	1	2017-02-02		1	83	2	0	NA	1	1	0	1	0	0	0	0	0	1	0	0	0	2017-01-26	1	0	0	1	0	1	0	0	0	0	0	0	0	1	0	2017-02-24	0	29
17-IS-00931	A/Belgium/S0931/2017	2016-2017	1	1	2017-02-15	swab	2	88	2	0	NA	0	0	1	0	0	0	0	0	0	0	0	0	1	2017-02-14	1	0	0	1	0	1	0	0	0	0	0	0	0	0	NA	2017-03-02	0	16
17-IS-00938	A/Belgium/S0938/2017	2016-2017	1	1	2017-02-02	swab	1	87	2	0	0	0	1	0	0	1	0	0	0	1	0	0	0	1	2017-01-31	1	1	1	1	0	1	0	0	0	0	0	0	0	0	0	2017-02-07	0	7
17-IS-00939	A/Belgium/S0939/2017	2016-2017	1	1	2017-02-02	swab	1	81	2	1	0	0	0	1	1	0	0	1	0	0	1	0	0	1	2017-01-25	1	0	1	1	0	1	0	0	0	0	0	0	0	0	0	2017-02-08	0	14
17-IS-00942	A/Belgium/S0942/2017	2016-2017	1	2	2017-02-04	swab	1	86	2	0	0	1	1	0	1	0	0	0	0	0	0	0	0	0	2017-01-30	1	1	1	1	0	1	1	0	0	0	0	0	0	0	0	2017-02-10	0	11
17-IS-00960	A/Belgium/S0960/2017	2016-2017	1	1	2017-02-15	swab	2	86	2	1	NA	0	1	0	0	0	0	0	0	0	0	1	0	0	2017-02-13	1	0	0	1	0	1	0	0	0	0	0	0	0	0	0	2017-02-17	0	4
17-IS-00978	A/Belgium/S0978/2017	2016-2017	1	2	2017-02-10	swab	1	78	2	0	0	1	1	0	1	0	0	1	0	0	0	0	0	0	2017-02-03	1	1	0	1	1	1	0	0	1	0	0	0	0	0	1	2017-02-14	1	11
17-IS-01006	A/Belgium/S1006/2017	2016-2017	1	1	2017-02-18	swab	2	69	2	0	0	NA	NA	0	0	0	0	1	0	0	1	0	0	0	2017-02-17	0	0	1	1	0	1	0	0	0	0	0	0	0	0	NA	2017-04-06	0	48
17-IS-01010	A/Belgium/S1010/2017	2016-2017	1	1	2017-02-17	swab	2	5	0	1	0	0	0	0	0	0	0	0	0	0	0	0	0	0	2017-02-17	0	0	1	1	0	1	0	0	0	0	0	0	0	0	NA	2017-02-19	0	2
17-IS-01029	A/Belgium/S1029/2017	2016-2017	1	2	2017-02-18		2	95	2	1	1	0	0	0	0	0	0	0	0	0	0	0	0	0	2017-02-17	1	1	0	1	0	1	0	0	0	0	0	0	0	0	1	2017-03-04	1	15
17-IS-01052	A/Belgium/S1052/2017	2016-2017	1	2	2017-02-05	swab	1	78	2	0	NA	1	1	1	1	1	0	1	0	0	0	1	0	1	2017-01-31	0	1	1	1	0	1	1	0	0	0	1	0	0	0	0	2017-02-17	0	17
17-IS-01055	A/Belgium/S1055/2017	2016-2017	1	2	2017-02-05	swab	1	79	2	1	1	1	1	0	0	1	0	1	0	0	1	1	1	0	2017-01-29	1	1	1	1	0	1	1	0	0	1	0	1	0	0	0	2017-02-22	0	24
17-IS-01068	A/Belgium/S1068/2017	2016-2017	1	2	2017-02-07	swab	1	85	2	1	0	1	1	0	0	0	0	0	0	0	1	0	0	0	2017-02-06	1	1	1	1	0	1	1	0	0	0	0	0	0	0	0	2017-03-29	0	51
17-IS-01075	A/Belgium/S1075/2017	2016-2017	1	1	2017-02-08	swab	1	72	2	0	0	0	0	0	0	1	0	0	0	0	0	0	0	0	2017-02-02	0	0	1	1	0	1	0	0	1	0	0	0	0	0	0	2017-02-08	0	6
17-IS-01091	A/Belgium/S1091/2017	2016-2017	1	2	2017-02-18	swab	2	62	2	0	1	1	1	1	1	0	0	1	0	0	0	0	1	1	2017-02-16	1	1	0	1	1	1	1	1	0	1	0	1	0	0	0	2017-04-25	0	68
17-IS-01095	A/Belgium/S1095/2017	2016-2017	1	1	2017-02-17	swab	2	77	2	0	NA	0	0	0	1	0	0	0	0	0	1	0	0	0	2017-02-14	1	0	0	1	0	1	0	0	0	0	0	0	0	0	0	2017-03-03	0	17
17-IS-01104	A/Belgium/S1104/2017	2016-2017	1	1	2017-02-19	swab	2	66	2	0	1	0	1	0	0	0	0	0	0	0	0	0	0	0	2017-02-13	1	0	0	1	0	1	0	0	0	0	0	0	0	0	0	2017-02-22	0	9
17-IS-01118	A/Belgium/S1118/2017	2016-2017	1	2	2017-02-21	swab	2	82	2	0	NA	0	1	0	0	0	0	1	0	0	0	0	1	0	2017-02-19	1	1	0	1	1	1	0	0	0	0	0	0	0	0	NA	2017-03-05	1	14
17-IS-01152	A/Belgium/S1152/2017	2016-2017	1	1	2017-02-27	swab	2	14	0	0	0	0	0	0	0	0	0	0	0	0	0	0	0	0	2017-02-21	1	0	0	1	0	1	0	0	0	0	0	0	0	0	0	2017-02-28	0	7
17-IS-01160	A/Belgium/S1160/2017	2016-2017	1	1	2017-02-25	swab	2	70	2	1	1	0	1	1	0	0	0	0	0	0	0	0	0	1	2017-02-23	1	1	0	1	0	1	0	0	0	0	0	0	0	0	0	2017-02-28	0	5
17-IS-01166	A/Belgium/S1166/2017	2016-2017	1	1	2017-02-22	swab	2	79	2	1	NA	0	0	0	0	0	0	0	0	0	0	0	0	0	2017-02-19	1	0	0	1	0	1	0	0	0	0	0	0	0	0	0	2017-02-27	0	8
17-IS-01176	A/Belgium/S1176/2017	2016-2017	1	1	2017-02-24	swab	2	82	2	1	0	1	0	1	0	0	0	1	0	0	0	1	0	1	2017-02-19	1	1	0	1	0	1	0	0	0	0	0	0	0	1	0	2017-03-06	0	15
17-IS-01185	A/Belgium/S1185/2017	2016-2017	1	1	2017-02-07	swab	1	71	2	0	1	0	1	0	1	0	0	0	0	0	0	0	0	0	2017-02-01	1	0	1	1	0	1	0	0	1	0	0	0	0	0	0	2017-02-08	0	7
17-IS-01187	A/Belgium/S1187/2017	2016-2017	1	1	2017-02-09	swab	1	49	1	1	1	1	1	0	0	0	0	1	0	0	1	0	0	0	2017-02-06	1	1	1	1	1	1	0	0	0	0	0	0	0	0	0	2017-02-15	0	9
17-IS-01191	A/Belgium/S1191/2017	2016-2017	1	1	2017-02-09	swab	1	87	2	1	0	0	0	0	1	0	0	0	0	0	1	0	0	0	2017-02-06	0	1	1	0	1	1	0	0	0	0	0	0	0	0	0	2017-02-13	0	7
17-IS-01195	A/Belgium/S1195/2017	2016-2017	1	1	2017-02-10	swab	1	95	2	1	1	1	0	0	1	1	0	0	0	0	0	0	0	0	2017-02-03	1	1	1	1	0	1	0	0	1	0	0	0	0	0	0	2017-02-20	0	17
17-IS-01199	A/Belgium/S1199/2017	2016-2017	1	1	2017-02-28	swab	2	86	2	1	0	1	1	0	0	0	1	0	0	0	0	0	0	0	2017-02-28	1	0	0	1	0	1	0	0	0	0	0	0	0	0	0	2017-03-15	0	15
17-IS-01241	A/Belgium/S1241/2017	2016-2017	1	1	2017-02-13	swab	2	79	2	1	0	0	1	0	1	0	0	0	0	0	0	0	0	0	2017-02-11	1	0	0	1	0	1	0	0	0	0	0	0	0	0	0	2017-02-16	0	5
17-IS-01246	A/Belgium/S1246/2017	2016-2017	1	1	2017-02-14	swab	2	71	2	1	0	0	0	0	0	1	0	0	0	0	0	1	0	0	2017-02-09	1	1	1	1	0	1	0	0	0	0	0	0	0	0	0	2017-02-17	0	8
17-IS-01247	A/Belgium/S1247/2017	2016-2017	1	2	2017-02-14	swab	2	73	2	1	NA	1	1	0	1	1	0	0	0	0	0	1	0	0	2017-02-12	1	1	1	1	0	1	1	0	0	0	0	0	0	0	0	2017-03-29	0	45
17-IS-01252	A/Belgium/S1252/2017	2016-2017	1	1	2017-02-15	swab	2	93	2	0	0	1	1	0	1	1	0	1	0	0	0	0	0	0	2017-02-08	1	0	1	1	0	1	0	0	0	0	0	0	0	0	0	2017-03-06	0	26
17-IS-01264	A/Belgium/S1264/2017	2016-2017	1	1	2017-02-19	swab	2	0	0	1	0	0	0	0	0	0	0	0	0	0	0	0	0	0	2017-02-19	0	1	1	1	0	1	0	0	0	0	0	0	0	0	0	2017-02-21	0	2
17-IS-01266	A/Belgium/S1266/2017	2016-2017	1	1	2017-02-15	swab	2	71	2	1	NA	0	0	0	1	0	0	0	0	0	0	0	0	0	2017-02-12	0	1	1	1	0	1	0	0	0	0	0	0	0	0	0	2017-02-20	0	8
17-IS-01268	A/Belgium/S1268/2017	2016-2017	1	2	2017-02-16	swab	2	82	2	0	NA	1	1	0	1	0	0	0	0	0	0	0	0	0	2017-02-16	1	1	0	1	0	1	1	0	0	0	0	0	0	0	0	2017-03-16	0	28
17-IS-01288	A/Belgium/S1288/2017	2016-2017	1	1	2017-03-05	swab	2	6	0	0	0	0	1	0	0	0	0	0	0	0	0	0	0	0	2017-03-02	1	0	0	1	0	1	0	0	0	0	0	0	0	0	0	2017-03-06	0	4
17-IS-01306	A/Belgium/S1306/2017	2016-2017	1	1	2017-02-23	swab	2	96	2	1	NA	0	1	0	1	0	0	0	0	0	0	1	0	0	2017-02-22	1	1	0	1	0	1	0	0	0	0	1	0	0	0	0	2017-02-26	0	4
17-IS-01314	A/Belgium/S1314/2017	2016-2017	1	1	2017-03-10	swab	2	81	2	0	NA	0	0	0	0	0	0	0	0	0	0	0	0	0	2017-03-09	1	0	0	1	0	1	0	0	0	0	0	0	0	0	NA	2017-03-14	0	5
17-IS-01321	A/Belgium/S1321/2017	2016-2017	1	1	2017-02-20	swab	2	81	2	1	NA	0	1	1	0	0	0	0	0	0	0	0	0	1	2017-02-05	1	1	1	0	0	0	0	0	0	0	0	0	0	0	0	2017-02-20	0	15
17-IS-01329	A/Belgium/S1329/2017	2016-2017	1	1	2017-02-23	swab	2	78	2	0	0	1	0	0	1	0	1	0	0	0	1	1	1	0	2017-02-20	1	0	1	1	1	1	0	0	0	0	0	0	0	0	0	2017-02-28	0	8
17-IS-01330	A/Belgium/S1330/2017	2016-2017	1	1	2017-02-23	swab	2	50	1	0	0	0	0	0	0	0	1	0	0	1	0	0	0	1	2017-02-15	1	1	1	1	0	1	0	0	0	0	0	0	0	0	0	2017-02-28	0	13
17-IS-01337	A/Belgium/S1337/2017	2016-2017	1	1	2017-02-27	swab	2	88	2	1	0	0	1	0	0	1	0	1	0	0	1	0	0	0	2017-02-20	1	0	1	1	0	1	0	0	0	0	0	0	0	0	0	2017-03-13	0	21
17-IS-01357	A/Belgium/S1357/2017	2016-2017	1	1	2017-03-04	swab	2	81	2	1	0	1	0	0	0	0	0	1	0	0	1	0	0	0	2017-02-26	1	1	1	1	0	1	0	0	0	0	0	0	0	0	0	2017-03-21	0	23
17-IS-01361	A/Belgium/S1361/2017	2016-2017	1	1	2017-03-06	swab	2	83	2	0	0	1	1	0	0	0	0	0	0	0	1	1	0	0	2017-03-03	1	1	1	1	0	1	0	0	0	0	0	0	0	0	0	2017-03-13	0	10
17-IS-01383	A/Belgium/S1383/2017	2016-2017	1	2	2017-03-17	swab	2	82	2	1	1	1	1	0	0	0	0	0	0	0	0	0	0	0	NA	0	0	1	1	0	1	1	0	0	0	0	0	0	0	NA	2017-03-22	0
17-IS-01413	A/Belgium/S1413/2017	2016-2017	1	1	2017-03-25		2	53	1	1	0	0	0	0	0	0	0	1	0	0	0	0	1	0	2017-03-25	1	1	0	1	1	1	0	0	0	0	0	0	0	0	NA	2017-03-30	0	5
17-IS-01430	A/Belgium/S1430/2017	2016-2017	1	2	2017-03-09	swab	2	2	0	1	NA	1	1	0	1	1	0	0	0	0	0	0	0	0	2017-03-06	1	0	1	1	0	1	0	0	0	0	0	0	0	0	1	2017-03-20	1	14
17-IS-01468	A/Belgium/S1468/2017	2016-2017	1	1	2017-03-18	swab	2	68	2	0	0	0	0	0	1	0	0	0	0	0	0	0	0	0	2017-03-18	0	1	1	1	0	1	0	0	1	0	0	0	0	0	0	2017-03-20	0	2
17-IS-01475	A/Belgium/S1475/2017	2016-2017	1	2	2017-03-20	swab	2	69	2	1	0	1	1	0	0	1	0	1	0	0	1	0	0	0	2017-03-13	1	0	1	1	0	1	0	0	0	0	0	0	0	0	1	2017-04-21	1	39

## Sheet: Non-Synonymous aa
	16-IG-0682	16-IG-0711	16-IG-0712	16-IG-0720	17-IG-00003	17-IG-00007	17-IG-00020	17-IG-00023	17-IG-00027	17-IG-00033	17-IG-00037	17-IG-00040	17-IG-00042	17-IG-00044	17-IG-00045	17-IG-00046	17-IG-00051	17-IG-00054	17-IG-00059	17-IG-00062	17-IG-00070	17-IG-00071	17-IG-00072	17-IG-00076	17-IG-00088	17-IG-00090	17-IG-00096	17-IG-00099	17-IG-00124	17-IG-00125	17-IG-00128	17-IG-00186	17-IG-00205	17-IG-00209	17-IG-00218	17-IG-00219	17-IG-00226	17-IG-00232	17-IG-00237	17-IG-00240	17-IG-00242	17-IG-00244	17-IG-00246	17-IG-00254	17-IG-00259	17-IG-00260	17-IG-00269	17-IG-00271	17-IG-00281
PB2_V255I	0	0	0	0	0	0	0	0	0	0	0	0	0	0	0	0	0	0	0	0	0	0	1	0	0	0	0	0	1	1	0	0	0	0	1	0	0	0	0	0	0	0	1	0	0	0	0	0	0
PB2_R299K	1	1	0	0	0	1	1	1	1	1	0	1	1	1	1	1	1	1	1	0	1	1	0	1	1	1	0	1	0	0	1	1	1	1	1	1	1	0	1	1	1	1	0	1	1	1	1	0	1
PB2_K340R	0	0	0	0	0	0	0	0	0	0	0	0	0	0	0	0	0	0	0	1	0	0	0	0	0	0	0	0	0	0	0	0	0	0	0	0	0	0	0	0	0	0	0	0	0	0	0	1	0
PB2_V480I	0	0	0	1	0	0	0	0	0	0	0	0	0	0	0	0	0	0	0	0	0	0	1	0	0	0	0	0	1	1	0	0	0	0	1	0	0	0	0	0	0	0	1	0	0	0	0	0	0
PB1_G216S	1	0	0	0	0	0	0	0	0	0	0	0	0	0	0	0	0	0	0	0	1	0	0	0	0	0	0	0	0	0	0	0	0	0	0	0	0	0	0	1	1	0	0	0	0	0	0	0	0
PB1_I517V	1	0	0	0	0	0	0	0	0	0	0	0	0	0	0	0	0	0	0	0	1	0	0	0	0	0	0	0	0	0	0	0	0	0	0	0	0	0	0	1	1	0	0	0	0	0	0	0	0
PA_I668V	0	0	0	0	0	0	0	0	0	0	0	0	0	0	0	0	0	0	0	0	0	0	0	0	0	0	0	0	0	0	0	0	0	0	0	0	0	0	1	0	0	0	0	0	0	0	0	0	0
HA_K92R	0	0	0	0	0	0	0	0	0	0	0	0	0	0	0	0	0	0	0	1	0	0	0	0	0	0	0	0	0	0	0	0	0	0	0	0	0	0	0	0	0	0	0	0	0	0	0	1	0
HA_N121K	1	0	1	1	1	0	0	0	0	1	1	1	1	0	1	1	0	0	0	1	0	1	1	0	0	1	0	1	1	1	1	0	1	1	1	0	0	1	0	1	1	1	0	0	0	1	0	1	1
HA_N122D	0	0	0	0	0	0	0	0	0	0	0	0	0	0	0	0	0	0	0	0	0	0	1	0	0	0	0	0	1	1	0	0	0	0	1	0	0	0	0	0	0	0	0	0	0	0	0	0	0
HA_T135K	0	0	0	0	0	0	0	0	0	0	0	0	1	0	1	1	0	0	0	0	0	0	0	0	0	0	0	0	0	0	1	0	0	0	0	0	0	0	0	0	0	0	0	0	0	1	0	0	0
HA_I140M	1	0	0	0	0	0	0	0	0	0	0	0	0	0	0	0	0	0	0	0	0	1	0	0	0	0	0	0	0	0	0	0	1	1	0	0	0	0	0	1	1	0	0	0	0	0	0	0	0
HA_R142K	0	0	0	0	0	1	0	0	0	0	0	0	0	0	0	0	0	0	0	0	0	0	0	0	0	0	0	0	0	0	0	0	0	0	0	0	0	0	0	0	0	0	0	0	0	0	0	0	0
HA_R142G	0	0	0	0	0	0	0	0	1	1	0	0	0	0	0	0	0	0	0	0	1	0	0	0	0	0	0	1	0	0	0	0	0	0	0	0	0	0	0	0	0	0	1	0	1	0	0	0	0
HA_S144K	0	0	0	0	0	0	0	0	0	0	0	0	0	0	0	0	0	0	0	0	0	0	0	0	0	0	0	0	1	1	0	0	0	0	1	0	0	0	0	0	0	0	0	0	0	0	0	0	0
HA_N171K	1	1	1	1	1	0	1	1	1	0	1	1	1	1	1	1	1	1	1	1	1	1	0	1	1	1	1	1	0	0	1	1	1	1	0	1	1	1	0	1	1	0	1	1	1	1	1	1	1
HA_R261Q	0	0	0	0	0	1	0	0	0	0	0	0	0	0	0	0	0	0	0	0	0	0	0	0	0	0	0	0	0	0	0	0	0	0	0	0	0	0	0	0	0	0	0	0	0	0	0	0	0
HA_S262N	0	0	0	0	0	0	0	0	0	0	0	0	0	0	0	0	0	0	0	0	0	0	1	0	0	0	0	0	1	1	0	0	0	0	1	0	0	0	0	0	0	0	0	0	0	0	0	0	0
HA_H311Q	0	0	0	0	0	0	0	0	0	0	0	0	0	0	0	0	0	0	0	1	0	0	0	0	0	0	0	0	0	0	0	0	0	0	0	0	0	0	0	0	0	0	0	0	0	0	0	1	0
HA_I406V	1	1	0	0	1	0	1	1	1	1	1	1	1	1	1	1	1	1	1	1	1	1	0	1	0	1	1	1	0	0	1	0	1	1	0	1	1	1	0	1	1	1	1	1	1	1	1	1	1
HA_G479E	1	0	0	0	0	0	0	0	0	0	0	0	1	0	1	1	0	0	0	0	0	1	0	0	0	0	0	1	0	0	1	0	1	1	0	0	0	0	0	1	1	0	0	0	0	1	0	0	0
HA_G484E	1	1	0	1	1	0	1	1	1	1	1	1	1	1	1	1	1	1	1	1	1	1	0	1	1	1	1	1	0	0	1	1	1	1	0	1	1	1	0	1	1	1	1	1	1	1	1	1	1
NP_V197I	0	0	0	0	0	0	0	0	0	0	0	0	0	1	0	0	0	0	0	1	0	0	0	0	0	0	0	0	0	0	0	0	0	0	0	0	0	0	0	0	0	0	0	0	0	0	0	1	0
NP_G450S	0	0	1	1	0	0	0	0	0	0	0	0	0	0	0	0	0	0	0	0	0	0	1	0	0	0	0	0	1	1	0	0	0	0	1	0	0	0	0	0	0	0	1	0	0	0	0	0	1
NP_T472A	1	1	0	0	1	1	1	1	1	1	1	1	1	1	1	1	1	1	1	1	1	1	0	1	1	1	1	1	0	0	1	1	1	1	0	1	1	1	0	1	1	1	0	1	1	1	1	1	0
NA_T19S	0	0	0	0	0	0	0	0	0	0	0	0	0	0	0	0	0	0	0	0	0	0	0	0	0	0	0	0	0	0	0	0	0	0	0	0	0	0	0	0	0	0	0	0	0	0	0	0	0
NA_S44P	0	0	0	0	0	0	0	0	0	0	0	0	0	0	0	0	0	0	0	0	0	1	0	0	0	0	0	0	0	0	0	0	0	0	1	0	0	0	1	0	0	0	0	0	0	0	0	0	0
NA_G93D	0	0	0	0	0	0	0	0	0	0	0	0	0	0	0	0	0	0	0	0	0	0	1	0	0	0	0	0	1	1	0	0	0	0	1	0	0	0	1	0	0	0	1	1	0	0	1	0	0
NA_L140I	0	1	0	0	0	1	1	0	1	0	0	0	0	1	0	0	1	1	1	0	0	1	0	1	1	0	0	0	0	0	0	1	1	0	0	1	1	0	0	0	0	0	0	1	1	0	1	0	0
NA_V143M	0	0	0	0	0	1	0	0	1	0	0	0	0	0	0	0	0	0	0	0	0	0	0	0	0	0	0	0	0	0	0	0	0	0	0	0	0	0	0	0	0	0	0	0	1	0	0	0	0
NA_V149A	0	1	0	0	0	0	1	0	0	0	0	0	0	1	0	0	0	1	1	0	0	1	0	1	1	0	0	0	0	0	0	1	1	0	0	1	1	0	0	0	0	0	0	1	0	0	1	0	0
NA_N161S	0	0	1	0	0	0	0	0	0	0	0	0	0	0	0	0	0	0	0	0	0	0	1	0	0	0	0	0	1	1	0	0	0	0	1	0	0	0	1	0	0	0	1	0	0	0	0	0	1
NA_I176M	0	0	0	0	0	0	0	0	0	1	0	0	1	0	1	1	0	0	0	0	0	0	0	0	0	0	0	0	0	0	1	0	0	0	0	0	0	0	0	0	0	0	0	0	0	1	0	0	0
NA_N329S	1	0	0	0	0	0	0	0	0	0	0	0	1	0	1	1	0	0	0	0	1	0	0	0	0	0	0	1	0	0	0	0	0	0	0	0	0	0	0	1	1	0	0	0	0	1	0	1	0
NA_D339N	1	1	1	1	1	1	1	1	1	1	1	1	1	1	1	1	1	1	1	0	1	1	1	1	1	1	1	1	1	1	1	1	1	1	1	1	1	1	1	1	1	0	1	1	1	1	1	1	1
NA_G346V	0	0	0	0	0	0	0	0	0	0	0	0	0	0	0	0	0	0	0	0	0	0	1	0	0	0	0	0	1	1	0	0	0	0	1	0	0	0	0	0	0	0	0	0	0	0	0	0	0
NA_P468L	0	0	0	0	0	0	0	0	0	0	0	0	0	0	0	0	0	0	0	0	0	0	1	0	0	0	0	0	1	1	0	0	0	0	1	0	0	0	0	0	0	0	1	0	0	0	0	0	0
NA_P468H	1	1	1	1	1	1	1	1	1	1	1	1	1	1	1	1	1	1	1	1	1	1	0	1	1	1	1	1	0	0	1	1	1	1	0	1	1	1	1	1	1	1	0	1	1	1	1	1	1
NS1_A56S	1	1	0	0	0	1	1	0	1	1	1	1	1	1	1	1	1	1	1	0	1	1	0	1	1	1	1	0	0	0	1	1	1	1	0	1	1	1	1	1	1	1	1	1	1	1	1	0	1
NS1_E71G	1	1	0	0	0	1	1	0	1	1	0	1	1	1	1	1	1	1	1	0	1	1	0	1	1	0	0	0	0	0	1	1	1	1	0	1	1	1	1	1	1	1	1	1	1	1	1	0	0
NS1_S99T	0	0	0	0	0	0	0	0	0	0	0	0	0	0	0	0	0	0	0	0	0	0	1	0	0	0	0	0	1	1	0	0	0	0	1	0	0	0	0	0	0	0	0	0	0	0	0	0	1
NS1_K108T	0	0	0	0	0	0	0	1	0	0	0	0	0	0	0	0	0	0	0	0	0	0	0	0	0	0	0	0	0	0	0	0	0	0	0	0	0	0	0	0	0	0	0	0	0	0	0	1	0
NS1_L146S	0	0	0	0	0	0	0	0	0	0	0	0	0	0	0	0	0	0	0	0	0	0	1	0	0	0	0	0	1	1	0	0	0	0	1	0	0	0	0	0	0	0	0	0	0	0	0	0	1
NS1_K196E	0	1	0	0	0	0	1	0	0	0	0	0	0	1	0	0	0	0	0	0	0	0	0	1	1	0	0	0	0	0	0	1	0	0	0	1	1	0	0	0	0	0	0	1	0	0	0	0	0
[truncated: 204 more columns]

## Sheet: Mutations per group
	Total (253)	Group 3Ca3 (59)	Phylogenetic Group X (190)
PB2_V255I	52	52	0
PB2_R299K	173	7	166
PB2_K340R	19	0	19
PB2_V480I	52	51	1
PB1_G216S	29	0	29
PB1_I517V	31	2	29
PA_I668V	13	0	13
HA_K92R	21	0	21
HA_N121K	149	57	92
HA_N122D	35	31	4
HA_T135K	27	0	27
HA_I140M	28	0	28
HA_R142K	13	0	9
HA_R142G	37	3	34
HA_S144K	53	53	0
HA_N171K	184	5	179
HA_R261Q	17	2	11
HA_S262N	32	31	1
HA_H311Q	19	0	19
HA_I406V	180	3	177
HA_G479E	60	0	60
HA_G484E	182	4	178
NP_V197I	23	1	22
NP_G450S	56	56	0
NP_T472A	188	0	188
NA_T19S	13	1	12
NA_S44P	16	5	11
NA_G93D	56	52	4
NA_L140I	89	1	88
NA_V143M	18	1	17
NA_V149A	67	0	67
NA_N161S	52	51	1
NA_I176M	27	2	25
NA_N329S	68	2	66
NA_D339N	234	59	175
NA_G346V	28	28	0
NA_P468L	53	53	0
NA_P468H	199	6	189
NS1_A56S	167	5	162
NS1_E71G	156	3	153
NS1_S99T	52	52	0
NS1_K108T	18	1	17
NS1_L146S	51	51	0
NS1_K196E	51	0	51

## Sheet: AA_MUT_Phylo
AA mutation	Segment	Position	WT Nuc	MUT Nuc	Phylogenetic group
HA_K92R	HA	108	K	R	3C2a
HA_N121K	HA	137	N	K	3C2a
HA_N122D	HA	138	N	D	3C2a
HA_T135K	HA	151	T	K	3C2a
HA_I140M	HA	156	I	M	3C2a
HA_R142K	HA	158	R	K	3C2a
HA_R142G	HA	158	R	G	3C2a
HA_S144K	HA	160	S	K	3C2a
HA_N171K	HA	187	N	K	3C2a
HA_R261Q	HA	277	R	Q	3C2a
HA_S262N	HA	278	S	N	3C2a
HA_H311Q	HA	327	H	Q	3C2a
HA_I406V	HA	422	I	V	3C2a
HA_G479E	HA	495	G	E	3C2a
HA_G484E	HA	500	G	E	3C2a
NA_L140I	NA	140	L	I	3C2a
NA_V143M	NA	143	V	M	3C2a
NA_V149A	NA	149	V	A	3C2a
NA_N161S	NA	161	N	S	3C2a
NA_I176M	NA	176	I	M	3C2a
NA_T19S	NA	19	T	S	3C2a
NA_N329S	NA	329	N	S	3C2a
NA_D339N	NA	339	D	N	3C2a
NA_G346V	NA	346	G	V	3C2a
NA_S44P	NA	44	S	P	3C2a
NA_P468L	NA	468	P	L	3C2a
NA_P468H	NA	468	P	H	3C2a
NA_G93D	NA	93	G	D	3C2a
NP_V197I	NP	197	V	I	3C2a
NP_G450S	NP	450	G	S	3C2a
NP_T472A	NP	472	T	A	3C2a
NS1_K108T	NS1	108	K	T	3C2a
NS1_L146S	NS1	146	L	S	3C2a
NS1_K196E	NS1	196	K	E	3C2a
NS1_A56S	NS1	56	A	S	3C2a
NS1_E71G	NS1	71	E	G	3C2a
NS1_S99T	NS1	99	S	T	3C2a
PA_I668V	PA	668	I	V	3C2a
PB1_G216S	PB1	216	G	S	3C2a
PB1_I517V	PB1	517	I	V	3C2a
PB2_V255I	PB2	255	V	I	3C2a
PB2_R299K	PB2	299	R	K	3C2a
PB2_K340R	PB2	340	K	R	3C2a
PB2_V480I	PB2	480	V	I	3C2a
PB2_K340R	PB2	340	K	R	3C2a3
PB1_G216S	PB1	216	G	S	3C2a3
PA_I668V	PA	668	I	V	3C2a3
HA_K92R	HA	108	K	R	3C2a3
HA_T135K	HA	151	T	K	3C2a3
HA_I140M	HA	156	I	M	3C2a3
HA_R142K	HA	158	R	K	3C2a3
HA_H311Q	HA	327	H	Q	3C2a3
HA_G479E	HA	495	G	E	3C2a3
NP_T472A	NP	472	T	A	3C2a3
NA_V149A	NA	149	V	A	3C2a3
NA_D339N	NA	339	D	N	3C2a3
NS1_K196E	NS1	196	K	E	3C2a3
PB2_V255I	PB2	255	V	I	Phylogroup X
HA_S144K	HA	160	S	K	Phylogroup X
NP_G450S	NP	450	G	S	Phylogroup X
NA_G346V	NA	346	G	V	Phylogroup X
NA_P468L	NA	468	P	L	Phylogroup X
NS1_S99T	NS1	99	S	T	Phylogroup X
NS1_L146S	NS1	146	L	S	Phylogroup X

## Sheet: WG
	Group 3C 2a	Group 3C 2a 1	Group 3C 2a 1 (2)	Group 3C 2a 1a	Group 3C 2a 1a (2)	Group 3C 2a 1b	Group 3C 2a 2	Group 3C 2a 3	Group X	WG X	WG Y
16-IG-0682	0	0	0	0	1	0	0	0	0	0	0
16-IG-0711	0	0	1	0	0	0	0	0	0	0	0
16-IG-0712	0	0	0	0	0	0	0	1	0	0	0
16-IG-0720	0	0	0	0	0	0	0	1	0	0	0
17-IG-00003	0	0	0	0	0	1	0	0	0	0	0
17-IG-00007	0	1	0	0	0	0	0	0	0	0	0
17-IG-00020	0	0	1	0	0	0	0	0	0	0	0
17-IG-00023	0	1	0	0	0	0	0	0	0	0	0
17-IG-00027	0	1	0	0	0	0	0	0	0	0	0
17-IG-00033	0	0	0	0	0	0	0	0	1	0	0
17-IG-00037	0	0	0	0	0	0	0	0	1	0	0
17-IG-00040	0	0	0	0	0	0	0	0	0	0	1
17-IG-00042	0	0	0	1	0	0	0	0	0	0	0
17-IG-00044	0	0	1	0	0	0	0	0	0	0	0
17-IG-00045	0	0	0	1	0	0	0	0	0	0	0
17-IG-00046	0	0	0	1	0	0	0	0	0	0	0
17-IG-00051	0	1	0	0	0	0	0	0	0	0	0
17-IG-00054	0	0	1	0	0	0	0	0	0	0	0
17-IG-00059	0	0	1	0	0	0	0	0	0	0	0
17-IG-00062	0	0	0	0	0	1	0	0	0	0	0
17-IG-00070	0	0	0	0	1	0	0	0	0	0	0
17-IG-00071	0	0	1	0	0	0	0	0	0	0	0
17-IG-00072	0	0	0	0	0	0	0	1	0	0	0
17-IG-00076	0	0	1	0	0	0	0	0	0	0	0
17-IG-00088	0	0	1	0	0	0	0	0	0	0	0
17-IG-00090	0	0	0	0	0	0	0	0	0	0	1
17-IG-00096	0	0	0	0	0	0	0	0	0	1	0
17-IG-00099	0	0	0	0	1	0	0	0	0	0	0
17-IG-00124	0	0	0	0	0	0	0	1	0	0	0
17-IG-00125	0	0	0	0	0	0	0	1	0	0	0
17-IG-00128	0	0	0	1	0	0	0	0	0	0	0
17-IG-00186	0	0	1	0	0	0	0	0	0	0	0
17-IG-00205	0	0	1	0	0	0	0	0	0	0	0
17-IG-00209	0	0	0	1	0	0	0	0	0	0	0
17-IG-00218	0	0	0	0	0	0	0	1	0	0	0
17-IG-00219	0	0	1	0	0	0	0	0	0	0	0
17-IG-00226	0	0	1	0	0	0	0	0	0	0	0
17-IG-00232	0	1	0	0	0	0	0	0	0	0	0
17-IG-00237	0	0	0	0	0	0	1	0	0	0	0
17-IG-00240	0	0	0	0	1	0	0	0	0	0	0
17-IG-00242	0	0	0	0	1	0	0	0	0	0	0
17-IG-00244	0	0	0	0	0	0	1	0	0	0	0
17-IG-00246	0	0	0	0	0	0	0	1	0	0	0
17-IG-00254	0	0	1	0	0	0	0	0	0	0	0
17-IG-00259	0	1	0	0	0	0	0	0	0	0	0
17-IG-00260	0	0	0	1	0	0	0	0	0	0	0
17-IG-00269	0	0	1	0	0	0	0	0	0	0	0
17-IG-00271	0	0	0	0	0	1	0	0	0	0	0
17-IG-00281	0	0	0	0	0	0	0	1	0	0	0
17-IG-00294	0	0	0	0	0	0	0	1	0	0	0
17-IG-00296	0	0	0	0	0	0	0	0	1	0	0
17-IG-00297	0	0	0	0	1	0	0	0	0	0	0
17-IG-00300	0	0	0	1	0	0	0	0	0	0	0
17-IG-00303	0	0	0	1	0	0	0	0	0	0	0
17-IG-00307	0	1	0	0	0	0	0	0	0	0	0
17-IG-00311	0	0	0	0	0	1	0	0	0	0	0
17-IG-00317	0	0	0	0	0	0	0	1	0	0	0
17-IG-00323	0	0	0	0	1	0	0	0	0	0	0
17-IG-00324	0	0	0	0	0	0	0	0	1	0	0
17-IG-00326	0	1	0	0	0	0	0	0	0	0	0
17-IG-00336	0	0	0	0	0	0	0	1	0	0	0
17-IG-00340	0	1	0	0	0	0	0	0	0	0	0
17-IG-00341	0	0	0	0	0	0	0	1	0	0	0
17-IG-00354	0	0	0	1	0	0	0	0	0	0	0
17-IG-00369	0	0	0	1	0	0	0	0	0	0	0
17-IG-00373	0	0	0	0	1	0	0	0	0	0	0
17-IG-00379	0	0	1	0	0	0	0	0	0	0	0
17-IG-00383	0	0	0	0	1	0	0	0	0	0	0
17-IG-00386	0	0	0	0	0	0	0	1	0	0	0
17-IG-00408	1	0	0	0	0	0	0	0	0	0	0
17-IG-00409	0	0	1	0	0	0	0	0	0	0	0
17-IG-00412	0	1	0	0	0	0	0	0	0	0	0
17-IG-00416	0	0	1	0	0	0	0	0	0	0	0
17-IG-00427	0	1	0	0	0	0	0	0	0	0	0
17-IG-00428	0	0	0	0	0	0	0	1	0	0	0
17-IG-00433	0	0	0	0	0	0	0	0	1	0	0
17-IG-00434	0	1	0	0	0	0	0	0	0	0	0
17-IG-00437	0	0	0	1	0	0	0	0	0	0	0
17-IG-00438	0	0	0	0	0	0	0	1	0	0	0
17-IG-00441	0	0	1	0	0	0	0	0	0	0	0
17-IG-00442	0	0	0	0	0	0	0	1	0	0	0
17-IG-00443	0	0	0	0	0	0	0	1	0	0	0
17-IG-00447	0	1	0	0	0	0	0	0	0	0	0
17-IG-00453	0	0	1	0	0	0	0	0	0	0	0
17-IG-00455	0	0	0	0	0	0	0	1	0	0	0
17-IG-00457	0	0	0	0	0	1	0	0	0	0	0
17-IG-00462	0	0	0	0	0	0	0	0	1	0	0
17-IG-00463	0	0	0	0	0	0	0	1	0	0	0
17-IG-00470	0	0	0	0	0	0	0	0	1	0	0
17-IG-00482	0	0	0	0	0	0	0	1	0	0	0
17-IG-00486	0	0	0	1	0	0	0	0	0	0	0
17-IG-00488	0	0	0	0	0	0	0	1	0	0	0
17-IG-00513	0	0	1	0	0	0	0	0	0	0	0
17-IS-00021	0	0	1	0	0	0	0	0	0	0	0
17-IS-00028	0	0	1	0	0	0	0	0	0	0	0
17-IS-00036	0	0	1	0	0	0	0	0	0	0	0
17-IS-00058	0	0	0	0	0	1	0	0	0	0	0
17-IS-00069	0	0	1	0	0	0	0	0	0	0	0
17-IS-00078	0	0	0	0	1	0	0	0	0	0	0
17-IS-00093	0	0	1	0	0	0	0	0	0	0	0
17-IS-00098	0	0	1	0	0	0	0	0	0	0	0
17-IS-00107	0	0	1	0	0	0	0	0	0	0	0
17-IS-00113	0	0	0	0	0	1	0	0	0	0	0
17-IS-00131	1	0	0	0	0	0	0	0	0	0	0
17-IS-00138	0	0	0	0	0	1	0	0	0	0	0
17-IS-00146	0	0	0	0	1	0	0	0	0	0	0
17-IS-00150	0	0	0	0	1	0	0	0	0	0	0
17-IS-00154	0	0	1	0	0	0	0	0	0	0	0
17-IS-00182	0	0	1	0	0	0	0	0	0	0	0
17-IS-00188	0	0	0	0	1	0	0	0	0	0	0
17-IS-00194	0	0	1	0	0	0	0	0	0	0	0
17-IS-00195	1	0	0	0	0	0	0	0	0	0	0
17-IS-00268	0	0	0	0	1	0	0	0	0	0	0
17-IS-00275	0	0	1	0	0	0	0	0	0	0	0
17-IS-00281	0	0	0	0	1	0	0	0	0	0	0
17-IS-00282	0	0	0	0	0	0	0	1	0	0	0
17-IS-00287	0	0	1	0	0	0	0	0	0	0	0
17-IS-00303	0	1	0	0	0	0	0	0	0	0	0
17-IS-00322	0	0	0	0	0	0	0	1	0	0	0
17-IS-00332	0	0	0	0	0	0	0	1	0	0	0
17-IS-00354	0	0	0	0	1	0	0	0	0	0	0
17-IS-00365	0	0	1	0	0	0	0	0	0	0	0
17-IS-00378	0	0	0	0	0	0	0	1	0	0	0
17-IS-00383	0	0	0	0	0	0	1	0	0	0	0
17-IS-00385	0	1	0	0	0	0	0	0	0	0	0
17-IS-00386	0	0	0	0	0	0	0	1	0	0	0
17-IS-00391	0	0	0	0	0	0	0	1	0	0	0
17-IS-00413	0	0	0	0	1	0	0	0	0	0	0
17-IS-00421	0	0	0	0	0	0	0	1	0	0	0
17-IS-00422	0	0	0	0	1	0	0	0	0	0	0
17-IS-00424	0	0	0	0	0	0	0	1	0	0	0
17-IS-00428	0	0	1	0	0	0	0	0	0	0	0
17-IS-00430	0	0	1	0	0	0	0	0	0	0	0
17-IS-00443	0	0	0	0	1	0	0	0	0	0	0
17-IS-00447	0	0	0	0	1	0	0	0	0	0	0
17-IS-00451	0	0	0	0	1	0	0	0	0	0	0
17-IS-00453	0	1	0	0	0	0	0	0	0	0	0
17-IS-00455	0	0	0	0	1	0	0	0	0	0	0
17-IS-00456	0	0	0	0	1	0	0	0	0	0	0
17-IS-00457	0	0	0	0	1	0	0	0	0	0	0
17-IS-00459	0	0	0	0	1	0	0	0	0	0	0
17-IS-00460	0	0	1	0	0	0	0	0	0	0	0
17-IS-00466	0	0	0	0	0	0	1	0	0	0	0
17-IS-00470	0	0	0	0	0	0	0	1	0	0	0
17-IS-00484	0	0	0	1	0	0	0	0	0	0	0
17-IS-00489	0	0	0	0	1	0	0	0	0	0	0
17-IS-00492	0	0	0	0	0	0	0	1	0	0	0
17-IS-00494	0	0	0	1	0	0	0	0	0	0	0
17-IS-00499	0	0	0	0	0	1	0	0	0	0	0
17-IS-00503	0	0	0	0	0	0	0	1	0	0	0
17-IS-00507	0	0	0	0	0	0	0	1	0	0	0
17-IS-00508	0	0	1	0	0	0	0	0	0	0	0
17-IS-00513	0	0	1	0	0	0	0	0	0	0	0
17-IS-00516	0	0	0	0	1	0	0	0	0	0	0
17-IS-00525	0	0	0	0	0	0	0	1	0	0	0
17-IS-00535	0	0	0	0	0	0	0	1	0	0	0
17-IS-00544	0	0	0	0	0	1	0	0	0	0	0
17-IS-00549	0	1	0	0	0	0	0	0	0	0	0
17-IS-00551	0	1	0	0	0	0	0	0	0	0	0
17-IS-00552	0	0	0	0	0	0	0	1	0	0	0
17-IS-00553	0	1	0	0	0	0	0	0	0	0	0
17-IS-00576	0	0	0	1	0	0	0	0	0	0	0
17-IS-00581	0	0	0	0	0	0	0	1	0	0	0
17-IS-00587	0	0	1	0	0	0	0	0	0	0	0
17-IS-00593	0	0	0	1	0	0	0	0	0	0	0
17-IS-00644	0	1	0	0	0	0	0	0	0	0	0
17-IS-00675	0	1	0	0	0	0	0	0	0	0	0
17-IS-00679	0	0	0	0	0	1	0	0	0	0	0
17-IS-00693	0	0	0	0	1	0	0	0	0	0	0
17-IS-00695	0	0	0	0	0	0	0	1	0	0	0
17-IS-00696	0	0	0	0	1	0	0	0	0	0	0
17-IS-00722	0	1	0	0	0	0	0	0	0	0	0
17-IS-00724	0	0	0	0	0	0	0	1	0	0	0
17-IS-00725	0	0	0	0	0	0	0	1	0	0	0
17-IS-00746	0	0	0	0	0	1	0	0	0	0	0
17-IS-00747	0	0	0	0	1	0	0	0	0	0	0
17-IS-00750	0	0	0	0	1	0	0	0	0	0	0
17-IS-00754	0	0	0	0	0	0	0	1	0	0	0
17-IS-00758	0	0	1	0	0	0	0	0	0	0	0
17-IS-00761	0	0	1	0	0	0	0	0	0	0	0
17-IS-00772	0	0	1	0	0	0	0	0	0	0	0
17-IS-00773	0	0	0	0	0	1	0	0	0	0	0
17-IS-00777	0	0	0	0	0	0	1	0	0	0	0
17-IS-00779	0	0	0	0	0	0	0	1	0	0	0
17-IS-00785	0	0	0	0	1	0	0	0	0	0	0
17-IS-00789	0	0	0	0	0	1	0	0	0	0	0
17-IS-00794	0	0	0	0	0	0	0	1	0	0	0
17-IS-00800	0	0	0	0	0	0	0	1	0	0	0
17-IS-00803	0	0	0	0	0	1	0	0	0	0	0
17-IS-00805	0	0	0	1	0	0	0	0	0	0	0
17-IS-00836	0	0	0	0	0	0	0	1	0	0	0
17-IS-00849	0	0	0	0	1	0	0	0	0	0	0
17-IS-00856	0	0	1	0	0	0	0	0	0	0	0
17-IS-00866	0	0	0	0	0	0	0	1	0	0	0
17-IS-00872	0	0	1	0	0	0	0	0	0	0	0
17-IS-00875	0	0	0	0	0	0	1	0	0	0	0
17-IS-00882	0	0	1	0	0	0	0	0	0	0	0
17-IS-00884	0	0	1	0	0	0	0	0	0	0	0
17-IS-00891	0	0	1	0	0	0	0	0	0	0	0
17-IS-00892	0	0	0	0	0	1	0	0	0	0	0
17-IS-00896	0	0	0	0	1	0	0	0	0	0	0
17-IS-00897	0	0	1	0	0	0	0	0	0	0	0
17-IS-00910	0	0	1	0	0	0	0	0	0	0	0
17-IS-00914	0	0	0	0	0	0	1	0	0	0	0
17-IS-00917	0	0	0	1	0	0	0	0	0	0	0
17-IS-00921	0	0	0	0	0	0	1	0	0	0	0
17-IS-00931	0	0	0	0	0	0	0	1	0	0	0
17-IS-00938	0	0	0	0	0	0	0	0	1	0	0
17-IS-00939	0	0	1	0	0	0	0	0	0	0	0
17-IS-00942	0	0	0	0	0	0	0	1	0	0	0
17-IS-00960	0	0	1	0	0	0	0	0	0	0	0
17-IS-00978	0	1	0	0	0	0	0	0	0	0	0
17-IS-01006	0	0	0	1	0	0	0	0	0	0	0
17-IS-01010	0	0	1	0	0	0	0	0	0	0	0
17-IS-01029	0	0	0	0	0	1	0	0	0	0	0
17-IS-01052	0	0	0	0	1	0	0	0	0	0	0
17-IS-01055	1	0	0	0	0	0	0	0	0	0	0
17-IS-01068	0	0	0	0	0	1	0	0	0	0	0
17-IS-01075	0	0	0	0	0	0	0	1	0	0	0
17-IS-01091	0	0	0	0	0	0	0	1	0	0	0
17-IS-01095	0	0	1	0	0	0	0	0	0	0	0
17-IS-01104	0	0	0	1	0	0	0	0	0	0	0
17-IS-01118	0	0	0	1	0	0	0	0	0	0	0
17-IS-01152	0	0	0	0	0	0	0	1	0	0	0
17-IS-01160	0	0	1	0	0	0	0	0	0	0	0
17-IS-01166	0	0	0	1	0	0	0	0	0	0	0
17-IS-01176	0	0	0	0	0	0	0	1	0	0	0
17-IS-01185	0	0	0	0	0	0	0	1	0	0	0
17-IS-01187	0	0	1	0	0	0	0	0	0	0	0
17-IS-01191	0	0	0	0	1	0	0	0	0	0	0
17-IS-01195	0	0	0	0	0	0	1	0	0	0	0
17-IS-01199	0	0	0	1	0	0	0	0	0	0	0
17-IS-01241	0	0	1	0	0	0	0	0	0	0	0
17-IS-01246	0	0	1	0	0	0	0	0	0	0	0
17-IS-01247	0	0	0	0	0	0	0	1	0	0	0
17-IS-01252	0	0	0	0	0	1	0	0	0	0	0
17-IS-01264	0	1	0	0	0	0	0	0	0	0	0
17-IS-01266	0	0	1	0	0	0	0	0	0	0	0
17-IS-01268	0	0	1	0	0	0	0	0	0	0	0
17-IS-01288	0	0	0	0	0	0	0	1	0	0	0
17-IS-01306	0	1	0	0	0	0	0	0	0	0	0
17-IS-01314	0	1	0	0	0	0	0	0	0	0	0
17-IS-01321	0	0	1	0	0	0	0	0	0	0	0
17-IS-01329	0	0	0	0	0	0	0	1	0	0	0
17-IS-01330	0	0	1	0	0	0	0	0	0	0	0
17-IS-01337	0	0	0	1	0	0	0	0	0	0	0
17-IS-01357	0	0	0	0	0	0	0	1	0	0	0
17-IS-01361	0	0	1	0	0	0	0	0	0	0	0
17-IS-01383	0	0	0	0	1	0	0	0	0	0	0
17-IS-01413	0	0	0	1	0	0	0	0	0	0	0
17-IS-01430	0	0	0	0	0	0	0	1	0	0	0
17-IS-01468	0	0	0	0	0	0	0	1	0	0	0
17-IS-01475	0	0	0	0	0	1	0	0	0	0	0

## Sheet: AAMut Fisher + FDR
			P-value	PB2_V255I	PB2_R299K	PB2_K340R	PB2_V480I	PB1_G216S	PB1_I517V	PA_I668V	HA_K92R	HA_N121K	HA_N122D	HA_T135K	HA_I140M	HA_R142K	HA_R142G	HA_S144K	HA_N171K	HA_R261Q	HA_S262N	HA_H311Q	HA_I406V	HA_G479E	HA_G484E	NP_V197I	NP_G450S	NP_T472A	NA_T19S	NA_S44P	NA_G93D	NA_L140I	NA_V143M	NA_V149A	NA_N161S	NA_I176M	NA_N329S	NA_D339N	NA_G346V	NA_P468L	NA_P468H	NS1_A56S	NS1_E71G	NS1_S99T	NS1_K108T	NS1_L146S	NS1_K196E
Surveillance	Surveillance	ILI	0	0.970336	0.979864	0.72772	1	0.72772	0.72772	0.72772	0.72772	0.72772	0.896553	0.970336	0.970336	0.72772	0.970336	0.896553	0.930031	0.970336	0.970336	0.72772	0.970336	0.970336	0.72772	0.72772	1	1	0.72772	1	1	0.970336	1	0.89315	1	0.970336	0.89315	0.72772	1	0.970336	0.970336	0.970336	0.970336	0.970336	0.970336	1	0.72772
			1
		SARI	0
			1
Sex	Sex	Male	0	0.0496759	0.440673	0.439918	0.035383	1	1	1	0.232354	0.137158	0.539379	0.608356	1	0.920846	0.907043	0.0365892	0.035383	0.617979	0.440673	0.439918	0.00797698	1	0.035383	0.440673	0.00797698	0.035383	0.440673	0.77063	0.21816	0.154379	0.617979	0.239791	0.0625435	1	0.920846	0.617979	0.495463	0.0625435	0.0889121	0.0889121	0.0625435	0.035383	1	0.0345938	0.440673
			1
		Female	0
			1
Vaccination	ca_vacci	Not vaccinated	0	0.9319	0.9319	0.975701	0.9319	0.9319	0.9319	0.9319	1	0.9319	0.9319	0.9319	0.975701	0.9319	0.9319	0.9319	0.9319	1	0.9319	0.975701	0.9319	0.975701	0.9319	1	0.9319	0.9319	1	0.975701	0.975701	0.9319	0.9319	0.975701	0.9319	0.963648	1	0.9319	0.9319	0.9319	0.9319	0.975701	1	0.9319	1	0.9319	0.994109
			1
		Vaccinated	0
			1
Status	ca_status	Alive	0	0.931018	0.931018	0.931018	0.931018	0.931018	0.931018	0.931018	0.931018	0.931018	0.931018	1	0.931018	0.931018	0.931018	0.931018	1	0.931018	1	0.931018	1	0.931018	1	0.931018	0.931018	1	0.931018	0.931018	0.931018	0.943019	0.931018	0.931018	0.931018	0.931018	1	0.931018	0.931018	0.931018	0.931018	0.931018	0.931018	0.931018	0.931018	0.931018	0.931018
			1
		Deceased	0
			1
Antibiotics	ca_antibio	No	0	1	1	1	1	1	1	1	1	1	1	1	1	1	1	1	1	1	1	1	1	1	1	1	1	1	1	1	1	1	1	1	1	1	1	1	1	1	1	1	1	1	1	1	1
			1
		Yes	0
			1
Respiratory disease	asthma_respi	No	0	0.804512	0.804512	1	0.804512	1	0.933031	0.9738	0.9738	0.5485	0.804512	1	0.981671	0.804512	1	0.804512	0.933031	0.9738	0.804512	1	0.9738	0.996624	0.996624	1	0.804512	0.933031	0.804512	0.804512	0.804512	0.441619	0.9738	0.441619	0.804512	0.933031	0.5485	0.804512	0.804512	0.804512	0.933031	0.804512	0.5485	0.804512	0.933031	0.804512	0.5485
			1
		Yes	0
			1
Cardiac disease	cardio	No	0	1	1	1	1	1	1	1	1	1	1	1	1	1	1	1	1	1	1	1	1	1	1	1	1	1	1	1	1	1	1	1	1	1	1	1	1	1	1	1	1	1	1	1	1
			1
		Yes	0
			1
Obesity	obesity	No	0	1	1	1	1	1	1	1	1	1	1	1	1	0.797928	0.761733	1	1	0.761733	1	1	1	1	1	1	1	1	1	1	1	1	1	1	1	1	1	0.761733	1	1	1	1	1	1	1	1	1
			1
		Yes	0
			1
Diabetes	diabete	No	0	0.912135	0.912135	0.912135	0.912135	0.912135	0.912135	0.912135	0.912135	0.912135	1	0.912135	0.912135	0.5623	0.912135	0.912135	0.912135	0.5623	1	0.912135	0.912135	0.912135	0.912135	1	0.912135	0.912135	0.912135	1	0.912135	0.912135	1	0.912135	0.912135	0.912135	0.912135	0.5623	0.912135	0.912135	0.912135	0.912135	0.912135	0.912135	0.912135	0.912135	0.912135
			1
		Yes	0
			1
Renal Insufficiency	renal	No	0	1	0.263834	0.0863686	1	0.865196	0.865196	0.865196	0.0863686	1	1	0.865196	1	0.865196	0.271094	1	1	0.865196	0.865196	0.0863686	1	0.80234	1	0.0863686	1	0.865196	1	0.921723	0.9486	1	0.921723	1	1	0.68514	0.865196	0.68514	1	1	1	0.353862	0.520233	1	0.865196	1	1
			1
		Yes	0
			1
Immunosuppressed	immuno	No	0	1	1	1	1	1	1	1	1	1	1	1	1	1	1	1	1	1	1	1	1	1	1	1	1	1	1	1	1	1	1	1	1	1	1	1	1	1	1	1	1	1	1	1	1
			1
		Yes	0
			1
Neurological diseases	neuro	No	0	1	1	0.656546	1	1	1	0.722059	0.448118	1	1	1	1	1	1	1	1	0.985086	1	0.656546	1	1	1	0.797364	1	1	1	1	1	1	1	1	1	1	1	1	1	1	1	1	1	1	0.44713	1	1
			1
		Yes	0
			1
Hepatic Insuffiency	hepato	No	0	1	1	1	1	1	1	1	1	1	1	1	1	1	1	1	1	1	1	1	1	1	1	1	1	1	1	1	1	1	1	1	1	0.0595962	1	1	1	1	1	1	1	1	1	1	1
			1
		Yes	0
			1
ICU	icuever	No	0	0.969232	0.794579	0.969232	1	0.394189	0.394189	0.775576	0.969232	0.976513	1	0.875239	0.578066	0.394189	0.969232	0.828798	0.69983	0.765075	0.969232	0.969232	0.775576	0.969232	0.775576	0.828798	1	0.775576	1	1	0.775576	0.643972	1	0.578066	0.969232	0.69983	0.775576	0.578066	1	0.828798	0.969232	0.775576	0.875239	0.828798	0.969232	0.969232	0.775576
			1		0.794579	0.969232	1	0.394189	0.394189	0.775576	0.969232	0.976513	1	0.875239	0.578066	0.394189	0.969232	0.828798	0.69983	0.765075	0.969232	0.969232	0.775576	0.969232	0.775576	0.828798	1	0.775576	1	1	0.775576	0.643972	1	0.578066	0.969232	0.69983	0.775576	0.578066	1	0.828798	0.969232	0.775576	0.875239	0.828798	0.969232	0.969232	0.775576
		Yes	0		0.794579	0.969232	1	0.394189	0.394189	0.775576	0.969232	0.976513	1	0.875239	0.578066	0.394189	0.969232	0.828798	0.69983	0.765075	0.969232	0.969232	0.775576	0.969232	0.775576	0.828798	1	0.775576	1	1	0.775576	0.643972	1	0.578066	0.969232	0.69983	0.775576	0.578066	1	0.828798	0.969232	0.775576	0.875239	0.828798	0.969232	0.969232	0.775576
			1		0.794579	0.969232	1	0.394189	0.394189	0.775576	0.969232	0.976513	1	0.875239	0.578066	0.394189	0.969232	0.828798	0.69983	0.765075	0.969232	0.969232	0.775576	0.969232	0.775576	0.828798	1	0.775576	1	1	0.775576	0.643972	1	0.578066	0.969232	0.69983	0.775576	0.578066	1	0.828798	0.969232	0.775576	0.875239	0.828798	0.969232	0.969232	0.775576
Sampling Period	Period	Beginning	0	0.0495888	0.720012	1	0.0749865	0.0495888	0.0495888	0.0749865	0.979942	0.184981	0.0533116	0.633995	0.336739	0.534438	0.90049	0.0493018	0.0652131	0.879326	0.184981	1	0.137837	0.720012	0.0519974	1	0.09155	0.184981	0.720012	0.625226	0.0495888	0.335798	0.682438	0.682438	0.0700134	0.497169	0.503517	0.525018	0.232358	0.0495888	0.0495888	0.503517	0.507228	0.0495888	0.979942	0.0495888	0.503517
			1
		Peak	0
			1
		End	0
			1
Age Category	Age.cat	<15	0	0.205213	0.257406	0.764652	0.130093	0.94324	0.897723	0.194347	0.622443	0.622443	0.130093	0.622443	1	0.398583	0.194347	0.130093	0.130093	0.479768	0.130093	0.764652	0.130093	0.451074	0.130093	0.677268	0.242368	0.398583	0.622443	0.352656	0.194347	0.737092	0.533448	0.787111	0.352656	0.622443	0.721074	0.764652	0.205213	0.347924	0.294639	0.345721	0.721074	0.130093	0.787111	0.130093	0.787111
			1
		15-59	0
			1
		>=60	0
			1
Severity	MildModerateSevere	Mild	0	0.806686	0.33171	0.33171	0.915546	0.33171	0.33171	0.33171	0.33171	0.33171	0.551769	0.769497	0.551769	0.351943	0.915546	0.551769	0.551769	0.889336	0.83139	0.33171	0.719957	0.83139	0.526124	0.33171	0.83139	0.669959	0.498649	0.913396	0.540193	0.351943	0.915546	0.33171	0.769497	0.526124	0.719957	0.551769	0.925468	0.669959	0.717335	0.33171	0.379181	0.648483	0.341448	0.769497	0.33171
			1
		Moderate	0
			1
		Severe	0
			1
				PB2_V255I	PB2_R299K	PB2_K340R	PB2_V480I	PB1_G216S	PB1_I517V	PA_I668V	HA_K92R	HA_N121K	HA_N122D	HA_T135K	HA_I140M	HA_R142K	HA_R142G	HA_S144K	HA_N171K	HA_R261Q	HA_S262N	HA_H311Q	HA_I406V	HA_G479E	HA_G484E	NP_V197I	NP_G450S	NP_T472A	NA_T19S	NA_S44P	NA_G93D	NA_L140I	NA_V143M	NA_V149A	NA_N161S	NA_I176M	NA_N329S	NA_D339N	NA_G346V	NA_P468L	NA_P468H	NS1_A56S	NS1_E71G	NS1_S99T	NS1_K108T	NS1_L146S	NS1_K196E
Surveillance	Surveillance	ILI	0	75	28	89	74	87	87	92	89	32	83	82	81	91	78	77	22	88	83	89	25	68	21	88	72	23	91	87	72	63	86	72	74	82	72	4	83	75	18	29	38	75	88	75	80
			1	18	65	4	19	6	6	1	4	61	10	11	12	2	15	16	71	5	10	4	68	25	72	5	21	70	2	6	21	30	7	21	19	11	21	89	10	18	75	64	55	18	5	18	13
		SARI	0	126	52	145	127	137	135	148	143	72	135	144	144	149	138	123	47	148	138	145	48	125	50	142	125	42	149	150	125	101	149	114	127	144	113	15	142	125	36	57	59	126	147	127	122
			1	34	108	15	33	23	25	12	17	88	25	16	16	11	22	37	113	12	22	15	112	35	110	18	35	118	11	10	35	59	11	46	33	16	47	145	18	35	124	103	101	34	13	33	38
Sex	Sex	Male	0	88	43	116	87	107	106	116	116	41	102	111	108	115	105	87	43	112	103	116	48	93	44	114	82	41	118	116	89	87	115	96	89	109	87	7	105	88	34	50	56	87	114	87	102
			1	34	79	6	35	15	16	6	6	81	20	11	14	7	17	35	79	10	19	6	74	29	78	8	40	81	4	6	33	35	7	26	33	13	35	115	17	34	88	72	66	35	8	35	20
		Female	0	105	34	110	106	108	107	116	108	57	108	106	108	117	102	105	23	116	110	110	22	91	24	108	107	21	113	113	101	72	111	84	105	108	90	11	111	104	19	33	37	106	113	107	94
			1	17	88	12	16	14	15	6	14	65	14	16	14	5	20	17	99	6	12	12	100	31	98	14	15	101	9	9	21	50	11	38	17	14	32	111	11	18	103	89	85	16	9	15	28
Vaccination	ca_vacci	Not vaccinated	0	108	37	119	108	114	114	127	117	54	115	118	114	128	108	108	27	123	116	119	31	99	30	118	104	28	123	120	106	81	118	95	108	116	92	6	118	109	21	40	50	109	119	109	105
			1	22	93	11	22	16	16	3	13	76	15	12	16	2	22	22	103	7	14	11	99	31	100	12	26	102	7	10	24	49	12	35	22	14	38	124	12	21	109	90	80	21	11	21	25
		Vaccinated	0	41	19	47	40	48	48	48	47	18	44	43	47	49	46	41	14	49	44	47	15	38	14	47	39	15	50	49	41	37	50	40	40	45	37	4	44	40	12	18	19	41	48	40	43
			1	11	33	5	12	4	4	4	5	34	8	9	5	3	6	11	38	3	8	5	37	14	38	5	13	37	2	3	11	15	2	12	12	7	15	48	8	12	40	34	33	11	4	12	9
Status	ca_status	Alive	0	175	65	199	174	191	190	202	197	93	188	193	191	202	185	174	57	198	189	199	61	167	59	197	171	53	206	201	171	138	201	156	173	192	159	19	192	173	43	68	78	175	200	175	171
			1	40	150	16	41	24	25	13	18	122	27	22	24	13	30	41	158	17	26	16	154	48	156	18	44	162	9	14	44	77	14	59	42	23	56	196	23	42	172	147	137	40	15	40	44
		Deceased	0	12	7	13	12	12	12	16	13	5	13	15	13	16	13	12	4	16	14	13	4	12	4	13	12	4	14	14	12	11	14	13	12	16	12	0	14	12	4	7	7	12	13	12	14
			1	4	9	3	4	4	4	0	3	11	3	1	3	0	3	4	12	0	2	3	12	4	12	3	4	12	2	2	4	5	2	3	4	0	4	16	2	4	12	9	9	4	3	4	2
Antibiotics	ca_antibio	No	0	102	36	118	102	116	116	121	118	52	110	113	114	122	107	101	32	119	110	118	35	99	32	116	98	29	120	117	101	78	115	91	102	110	98	9	111	103	24	36	46	103	119	103	99
			1	24	90	8	24	10	10	5	8	74	16	13	12	4	19	25	94	7	16	8	91	27	94	10	28	97	6	9	25	48	11	35	24	16	28	117	15	23	102	90	80	23	7	23	27
		Yes	0	81	32	91	82	84	83	92	89	46	87	89	88	91	87	81	28	91	90	91	28	76	30	89	81	26	94	94	78	65	94	73	81	91	70	10	92	79	21	36	37	80	91	81	80
			1	19	68	9	18	16	17	8	11	54	13	11	12	9	13	19	72	9	10	9	72	24	70	11	19	74	6	6	22	35	6	27	19	9	30	90	8	21	79	64	63	20	9	19	20
Respiratory disease	asthma_respi	No	0	159	67	187	159	180	179	193	185	77	172	181	181	195	173	158	57	190	174	187	60	154	58	184	155	54	194	192	155	139	189	156	158	180	143	13	178	158	45	73	84	159	187	159	167
			1	44	136	16	44	23	24	10	18	126	31	22	22	8	30	45	146	13	29	16	143	49	145	19	48	149	9	11	48	64	14	47	45	23	60	190	25	45	158	130	119	44	16	44	36
		Yes	0	42	13	47	42	44	43	47	47	27	46	45	44	45	43	42	12	46	47	47	13	39	13	46	42	11	46	45	42	25	46	30	43	46	42	6	47	42	9	13	13	42	48	43	35
			1	8	37	3	8	6	7	3	3	23	4	5	6	5	7	8	38	4	3	3	37	11	37	4	8	39	4	5	8	25	4	20	7	4	8	44	3	8	41	37	37	8	2	7	15
Cardiac disease	cardio	No	0	158	64	185	158	180	178	192	183	81	171	175	180	191	168	160	51	188	175	185	55	151	53	181	156	50	189	189	155	130	184	148	159	176	148	14	177	158	42	68	79	159	185	160	160
			1	41	135	14	41	19	21	7	16	118	28	24	19	8	31	39	148	11	24	14	144	48	146	18	43	149	10	10	44	69	15	51	40	23	51	185	22	41	157	131	120	40	14	39	39
		Yes	0	43	16	49	43	44	44	48	49	23	47	51	45	49	48	40	18	48	46	49	18	42	18	49	41	15	51	48	42	34	51	38	42	50	37	5	48	42	12	18	18	42	50	42	42
			1	11	38	5	11	10	10	6	5	31	7	3	9	5	6	14	36	6	8	5	36	12	36	5	13	39	3	6	12	20	3	16	12	4	17	49	6	12	42	36	36	12	4	12	12
Obesity	obesity	No	0	184	74	215	184	205	203	221	213	94	200	209	207	223	196	184	62	220	203	215	65	178	64	211	182	58	220	217	181	151	215	173	185	210	170	15	206	184	50	80	89	184	215	186	188
			1	49	159	18	49	28	30	12	20	139	33	24	26	10	37	49	171	13	30	18	168	55	169	22	51	175	13	16	52	82	18	60	48	23	63	218	27	49	183	153	144	49	18	47	45
		Yes	0	17	6	19	17	19	19	19	19	10	18	17	18	17	20	16	7	16	18	19	8	15	7	19	15	7	20	20	16	13	20	13	16	16	15	4	19	16	4	6	8	17	20	16	14
			1	3	14	1	3	1	1	1	1	10	2	3	2	3	0	4	13	4	2	1	12	5	13	1	5	13	0	0	4	7	0	7	4	4	5	16	1	4	16	14	12	3	0	4	6
Diabetes	diabete	No	0	177	73	208	177	201	199	215	206	89	194	199	202	217	191	179	59	214	197	208	63	170	61	205	175	57	215	211	174	148	210	167	178	201	164	14	200	177	49	79	90	178	208	179	181
			1	49	153	18	49	25	27	11	20	137	32	27	24	9	35	47	167	12	29	18	163	56	165	21	51	169	11	15	52	78	16	59	48	25	62	212	26	49	177	147	136	48	18	47	45
		Yes	0	24	7	26	24	23	23	25	26	15	24	27	23	23	25	21	10	22	24	26	10	23	10	25	22	8	25	26	23	16	25	19	23	25	21	5	25	23	5	7	7	23	27	23	21
			1	3	20	1	3	4	4	2	1	12	3	0	4	4	2	6	17	5	3	1	17	4	17	2	5	19	2	1	4	11	2	8	4	2	6	22	2	4	22	20	20	4	0	4	6
Renal Insufficiency	renal	No	0	172	63	206	173	191	189	208	205	91	189	193	193	208	182	172	59	205	192	206	62	163	60	203	170	54	206	205	168	141	201	161	173	192	157	14	193	172	47	69	79	173	204	175	173
			1	46	155	12	45	27	29	10	13	127	29	25	25	10	36	46	159	13	26	12	156	55	158	15	48	164	12	13	50	77	17	57	45	26	61	204	25	46	171	149	139	45	14	43	45
		Yes	0	29	17	28	28	33	33	32	27	13	29	33	32	32	34	28	10	31	29	28	11	30	11	27	27	11	34	32	29	23	34	25	28	34	28	5	32	28	7	17	18	28	31	27	29
			1	6	18	7	7	2	2	3	8	22	6	2	3	3	1	7	25	4	6	7	24	5	24	8	8	24	1	3	6	12	1	10	7	1	7	30	3	7	28	18	17	7	4	8	6
Immunosuppressed	immuno	No	0	183	71	214	183	204	202	217	213	97	201	208	205	218	194	181	63	215	201	214	67	178	65	210	180	58	218	215	179	146	213	167	184	207	170	17	205	183	47	77	86	182	214	184	183
			1	47	159	16	47	26	28	13	17	133	29	22	25	12	36	49	167	15	29	16	163	52	165	20	50	172	12	15	51	84	17	63	46	23	60	213	25	47	183	153	144	48	16	46	47
		Yes	0	18	9	20	18	20	20	23	19	7	17	18	20	22	22	19	6	21	20	20	6	15	6	20	17	7	22	22	18	18	22	19	17	19	15	2	20	17	7	9	11	19	21	18	19
			1	5	14	3	5	3	3	0	4	16	6	5	3	1	1	4	17	2	3	3	17	8	17	3	6	16	1	1	5	5	1	4	6	4	8	21	3	6	16	14	12	4	2	5	4
Neurological diseases	neuro	No	0	183	71	217	184	204	202	222	216	96	199	208	205	221	197	183	63	218	201	217	67	176	65	213	180	60	220	217	179	150	215	171	183	208	171	17	205	182	51	78	88	182	219	183	186
			1	49	161	15	48	28	30	10	16	136	33	24	27	11	35	49	169	14	31	15	165	56	167	19	52	172	12	15	53	82	17	61	49	24	61	215	27	50	181	154	144	50	13	49	46
		Yes	0	18	9	17	17	20	20	18	16	8	19	18	20	19	19	17	6	18	20	17	6	17	6	17	17	5	20	20	18	14	20	15	18	18	14	2	20	18	3	8	9	19	16	19	16
			1	3	12	4	4	1	1	3	5	13	2	3	1	2	2	4	15	3	1	4	15	4	15	4	4	16	1	1	3	7	1	6	3	3	7	19	1	3	18	13	12	2	5	2	5
Hepatic Insuffiency	hepato	No	0	196	78	229	195	218	216	235	228	103	213	222	219	234	210	196	67	231	215	229	71	189	69	225	192	63	234	231	192	159	229	181	195	224	183	19	219	195	53	84	95	196	230	196	197
			1	51	169	18	52	29	31	12	19	144	34	25	28	13	37	51	180	16	32	18	176	58	178	22	55	184	13	16	55	88	18	66	52	23	64	228	28	52	194	163	152	51	17	51	50
		Yes	0	5	2	5	6	6	6	5	4	1	5	4	6	6	6	4	2	5	6	5	2	4	2	5	5	2	6	6	5	5	6	5	6	2	2	0	6	5	1	2	2	5	5	6	5
			1	1	4	1	0	0	0	1	2	5	1	2	0	0	0	2	4	1	0	1	4	2	4	1	1	4	0	0	1	1	0	1	0	4	4	6	0	1	5	4	4	1	1	0	1
ICU	icuever	No	0	184	71	214	183	208	207	220	212	96	199	205	208	222	196	184	60	217	202	214	64	177	62	211	180	57	219	216	182	146	214	166	184	204	171	15	205	184	48	76	87	185	215	185	182
			1	47	160	17	48	23	24	11	19	135	32	26	23	9	35	47	171	14	29	17	167	54	169	20	51	174	12	15	49	85	17	65	47	27	60	216	26	47	183	155	144	46	16	46	49
		Yes	0	17	9	20	18	16	15	20	20	8	19	21	17	18	20	16	9	19	19	20	9	16	9	19	17	8	21	21	15	18	21	20	17	22	14	4	20	16	6	10	10	16	20	17	20
			1	5	13	2	4	6	7	2	2	14	3	1	5	4	2	6	13	3	3	2	13	6	13	3	5	14	1	1	7	4	1	2	5	0	8	18	2	6	16	12	12	6	2	5	2
Sampling Period	Period	Beginning	0	59	17	59	58	54	54	62	59	34	60	59	57	61	53	60	9	61	60	59	11	51	9	58	57	10	60	61	59	37	58	45	58	58	47	5	60	59	5	17	20	59	60	59	48
			1	5	47	5	6	10	10	2	5	30	4	5	7	3	11	4	55	3	4	5	53	13	55	6	7	54	4	3	5	27	6	19	6	6	17	59	4	5	59	47	44	5	4	5	16
		Peak	0	97	42	118	98	110	108	117	118	47	112	115	110	119	110	97	41	118	112	118	42	94	42	116	96	36	123	121	95	90	121	98	99	117	89	12	115	97	32	45	50	97	119	98	107
			1	31	86	10	30	18	20	11	10	81	16	13	18	9	18	31	87	10	16	10	86	34	86	12	32	92	5	7	33	38	7	30	29	11	39	116	13	31	96	83	78	31	9	30	21
		End	0	45	21	57	45	60	60	61	55	23	46	52	58	60	53	43	19	57	49	57	20	48	20	56	44	19	57	55	43	37	56	43	44	51	49	2	50	44	17	24	27	45	56	45	47
			1	16	40	4	16	1	1	0	6	38	15	9	3	1	8	18	42	4	12	4	41	13	41	5	17	42	4	6	18	24	5	18	17	10	12	59	11	17	44	37	34	16	5	16	14
Age Category	Age.cat	<15	0	30	13	37	30	34	34	38	37	19	35	37	35	39	31	30	11	38	35	37	11	33	12	37	29	11	37	35	27	23	34	29	30	37	31	2	35	30	9	13	16	29	37	29	32
			1	9	26	2	9	5	5	1	2	20	4	2	4	0	8	9	28	1	4	2	28	6	27	2	10	28	2	4	12	16	5	10	9	2	8	37	4	9	30	26	23	10	2	10	7
		15-59	0	53	12	56	54	53	53	59	56	26	57	51	53	57	46	54	8	57	57	56	9	41	8	55	52	10	58	58	52	37	56	41	52	51	41	3	57	52	7	14	19	54	56	54	45
			1	6	47	3	5	6	6	0	3	33	2	8	6	2	13	5	51	2	2	3	50	18	51	4	7	49	1	1	7	22	3	18	7	8	18	56	2	7	52	45	40	5	3	5	14
		>=60	0	118	55	141	117	137	135	143	139	59	126	138	137	144	139	116	50	141	129	141	53	119	51	138	116	44	145	144	118	104	145	116	119	138	113	14	133	118	38	59	62	118	142	119	125
			1	37	100	14	38	18	20	12	16	96	29	17	18	11	16	39	105	14	26	14	102	36	104	17	39	111	10	11	37	51	10	39	36	17	42	141	22	37	117	96	93	37	13	36	30
Severity	MildModerateSevere	Mild	0	75	28	89	74	87	87	92	89	32	83	82	81	91	78	77	22	88	83	89	25	68	21	88	72	23	91	87	72	63	86	72	74	82	72	4	83	75	18	29	38	75	88	75	80
			1	18	65	4	19	6	6	1	4	61	10	11	12	2	15	16	71	5	10	4	68	25	72	5	21	70	2	6	21	30	7	21	19	11	21	89	10	18	75	64	55	18	5	18	13
		Moderate	0	98	34	113	98	107	106	113	111	59	105	108	112	115	105	96	33	113	106	113	34	95	36	111	97	29	114	115	99	72	114	81	99	107	86	11	109	98	25	38	40	99	115	99	88
			1	24	88	9	24	15	16	9	11	63	17	14	10	7	17	26	89	9	16	9	88	27	86	11	25	93	8	7	23	50	8	41	23	15	36	111	13	24	97	84	82	23	7	23	34
		Severe	0	28	18	32	29	30	29	35	32	13	30	36	32	34	33	27	14	35	32	32	14	30	14	31	28	13	35	35	26	29	35	33	28	37	27	4	33	27	11	19	19	27	32	28	34
			1	10	20	6	9	8	9	3	6	25	8	2	6	4	5	11	24	3	6	6	24	8	24	7	10	25	3	3	12	9	3	5	10	1	11	34	5	11	27	19	19	11	6	10	4
				PB2_V255I	PB2_R299K	PB2_K340R	PB2_V480I	PB1_G216S	PB1_I517V	PA_I668V	HA_K92R	HA_N121K	HA_N122D	HA_T135K	HA_I140M	HA_R142K	HA_R142G	HA_S144K	HA_N171K	HA_R261Q	HA_S262N	HA_H311Q	HA_I406V	HA_G479E	HA_G484E	NP_V197I	NP_G450S	NP_T472A	NA_T19S	NA_S44P	NA_G93D	NA_L140I	NA_V143M	NA_V149A	NA_N161S	NA_I176M	NA_N329S	NA_D339N	NA_G346V	NA_P468L	NA_P468H	NS1_A56S	NS1_E71G	NS1_S99T	NS1_K108T	NS1_L146S	NS1_K196E
Surveillance	Surveillance	ILI	0	0.806452	0.301075	0.956989	0.795699	0.935484	0.935484	0.989247	0.956989	0.344086	0.892473	0.88172	0.870968	0.978495	0.83871	0.827957	0.236559	0.946237	0.892473	0.956989	0.268817	0.731183	0.225806	0.946237	0.774194	0.247312	0.978495	0.935484	0.774194	0.677419	0.924731	0.774194	0.795699	0.88172	0.774194	0.0430108	0.892473	0.806452	0.193548	0.311828	0.408602	0.806452	0.946237	0.806452	0.860215
			1	0.193548	0.698925	0.0430108	0.204301	0.0645161	0.0645161	0.0107527	0.0430108	0.655914	0.107527	0.11828	0.129032	0.0215054	0.16129	0.172043	0.763441	0.0537634	0.107527	0.0430108	0.731183	0.268817	0.774194	0.0537634	0.225806	0.752688	0.0215054	0.0645161	0.225806	0.322581	0.0752688	0.225806	0.204301	0.11828	0.225806	0.956989	0.107527	0.193548	0.806452	0.688172	0.591398	0.193548	0.0537634	0.193548	0.139785
		SARI	0	0.7875	0.325	0.90625	0.79375	0.85625	0.84375	0.925	0.89375	0.45	0.84375	0.9	0.9	0.93125	0.8625	0.76875	0.29375	0.925	0.8625	0.90625	0.3	0.78125	0.3125	0.8875	0.78125	0.2625	0.93125	0.9375	0.78125	0.63125	0.93125	0.7125	0.79375	0.9	0.70625	0.09375	0.8875	0.78125	0.225	0.35625	0.36875	0.7875	0.91875	0.79375	0.7625
			1	0.2125	0.675	0.09375	0.20625	0.14375	0.15625	0.075	0.10625	0.55	0.15625	0.1	0.1	0.06875	0.1375	0.23125	0.70625	0.075	0.1375	0.09375	0.7	0.21875	0.6875	0.1125	0.21875	0.7375	0.06875	0.0625	0.21875	0.36875	0.06875	0.2875	0.20625	0.1	0.29375	0.90625	0.1125	0.21875	0.775	0.64375	0.63125	0.2125	0.08125	0.20625	0.2375
Sex	Sex	Male	0	0.721311	0.352459	0.95082	0.713115	0.877049	0.868852	0.95082	0.95082	0.336066	0.836066	0.909836	0.885246	0.942623	0.860656	0.713115	0.352459	0.918033	0.844262	0.95082	0.393443	0.762295	0.360656	0.934426	0.672131	0.336066	0.967213	0.95082	0.729508	0.713115	0.942623	0.786885	0.729508	0.893443	0.713115	0.057377	0.860656	0.721311	0.278689	0.409836	0.459016	0.713115	0.934426	0.713115	0.836066
			1	0.278689	0.647541	0.0491803	0.286885	0.122951	0.131148	0.0491803	0.0491803	0.663934	0.163934	0.0901639	0.114754	0.057377	0.139344	0.286885	0.647541	0.0819672	0.155738	0.0491803	0.606557	0.237705	0.639344	0.0655738	0.327869	0.663934	0.0327869	0.0491803	0.270492	0.286885	0.057377	0.213115	0.270492	0.106557	0.286885	0.942623	0.139344	0.278689	0.721311	0.590164	0.540984	0.286885	0.0655738	0.286885	0.163934
		Female	0	0.860656	0.278689	0.901639	0.868852	0.885246	0.877049	0.95082	0.885246	0.467213	0.885246	0.868852	0.885246	0.959016	0.836066	0.860656	0.188525	0.95082	0.901639	0.901639	0.180328	0.745902	0.196721	0.885246	0.877049	0.172131	0.92623	0.92623	0.827869	0.590164	0.909836	0.688525	0.860656	0.885246	0.737705	0.0901639	0.909836	0.852459	0.155738	0.270492	0.303279	0.868852	0.92623	0.877049	0.770492
			1	0.139344	0.721311	0.0983607	0.131148	0.114754	0.122951	0.0491803	0.114754	0.532787	0.114754	0.131148	0.114754	0.0409836	0.163934	0.139344	0.811475	0.0491803	0.0983607	0.0983607	0.819672	0.254098	0.803279	0.114754	0.122951	0.827869	0.0737705	0.0737705	0.172131	0.409836	0.0901639	0.311475	0.139344	0.114754	0.262295	0.909836	0.0901639	0.147541	0.844262	0.729508	0.696721	0.131148	0.0737705	0.122951	0.229508
Vaccination	ca_vacci	Not vaccinated	0	0.830769	0.284615	0.915385	0.830769	0.876923	0.876923	0.976923	0.9	0.415385	0.884615	0.907692	0.876923	0.984615	0.830769	0.830769	0.207692	0.946154	0.892308	0.915385	0.238462	0.761538	0.230769	0.907692	0.8	0.215385	0.946154	0.923077	0.815385	0.623077	0.907692	0.730769	0.830769	0.892308	0.707692	0.0461538	0.907692	0.838462	0.161538	0.307692	0.384615	0.838462	0.915385	0.838462	0.807692
			1	0.169231	0.715385	0.0846154	0.169231	0.123077	0.123077	0.0230769	0.1	0.584615	0.115385	0.0923077	0.123077	0.0153846	0.169231	0.169231	0.792308	0.0538462	0.107692	0.0846154	0.761538	0.238462	0.769231	0.0923077	0.2	0.784615	0.0538462	0.0769231	0.184615	0.376923	0.0923077	0.269231	0.169231	0.107692	0.292308	0.953846	0.0923077	0.161538	0.838462	0.692308	0.615385	0.161538	0.0846154	0.161538	0.192308
		Vaccinated	0	0.788462	0.365385	0.903846	0.769231	0.923077	0.923077	0.923077	0.903846	0.346154	0.846154	0.826923	0.903846	0.942308	0.884615	0.788462	0.269231	0.942308	0.846154	0.903846	0.288462	0.730769	0.269231	0.903846	0.75	0.288462	0.961538	0.942308	0.788462	0.711538	0.961538	0.769231	0.769231	0.865385	0.711538	0.0769231	0.846154	0.769231	0.230769	0.346154	0.365385	0.788462	0.923077	0.769231	0.826923
			1	0.211538	0.634615	0.0961538	0.230769	0.0769231	0.0769231	0.0769231	0.0961538	0.653846	0.153846	0.173077	0.0961538	0.0576923	0.115385	0.211538	0.730769	0.0576923	0.153846	0.0961538	0.711538	0.269231	0.730769	0.0961538	0.25	0.711538	0.0384615	0.0576923	0.211538	0.288462	0.0384615	0.230769	0.230769	0.134615	0.288462	0.923077	0.153846	0.230769	0.769231	0.653846	0.634615	0.211538	0.0769231	0.230769	0.173077
Status	ca_status	Alive	0	0.813953	0.302326	0.925581	0.809302	0.888372	0.883721	0.939535	0.916279	0.432558	0.874419	0.897674	0.888372	0.939535	0.860465	0.809302	0.265116	0.92093	0.87907	0.925581	0.283721	0.776744	0.274419	0.916279	0.795349	0.246512	0.95814	0.934884	0.795349	0.64186	0.934884	0.725581	0.804651	0.893023	0.739535	0.0883721	0.893023	0.804651	0.2	0.316279	0.362791	0.813953	0.930233	0.813953	0.795349
			1	0.186047	0.697674	0.0744186	0.190698	0.111628	0.116279	0.0604651	0.0837209	0.567442	0.125581	0.102326	0.111628	0.0604651	0.139535	0.190698	0.734884	0.0790698	0.12093	0.0744186	0.716279	0.223256	0.725581	0.0837209	0.204651	0.753488	0.0418605	0.0651163	0.204651	0.35814	0.0651163	0.274419	0.195349	0.106977	0.260465	0.911628	0.106977	0.195349	0.8	0.683721	0.637209	0.186047	0.0697674	0.186047	0.204651
		Deceased	0	0.75	0.4375	0.8125	0.75	0.75	0.75	1	0.8125	0.3125	0.8125	0.9375	0.8125	1	0.8125	0.75	0.25	1	0.875	0.8125	0.25	0.75	0.25	0.8125	0.75	0.25	0.875	0.875	0.75	0.6875	0.875	0.8125	0.75	1	0.75	0	0.875	0.75	0.25	0.4375	0.4375	0.75	0.8125	0.75	0.875
			1	0.25	0.5625	0.1875	0.25	0.25	0.25	0	0.1875	0.6875	0.1875	0.0625	0.1875	0	0.1875	0.25	0.75	0	0.125	0.1875	0.75	0.25	0.75	0.1875	0.25	0.75	0.125	0.125	0.25	0.3125	0.125	0.1875	0.25	0	0.25	1	0.125	0.25	0.75	0.5625	0.5625	0.25	0.1875	0.25	0.125
Antibiotics	ca_antibio	No	0	0.809524	0.285714	0.936508	0.809524	0.920635	0.920635	0.960317	0.936508	0.412698	0.873016	0.896825	0.904762	0.968254	0.849206	0.801587	0.253968	0.944444	0.873016	0.936508	0.277778	0.785714	0.253968	0.920635	0.777778	0.230159	0.952381	0.928571	0.801587	0.619048	0.912698	0.722222	0.809524	0.873016	0.777778	0.0714286	0.880952	0.81746	0.190476	0.285714	0.365079	0.81746	0.944444	0.81746	0.785714
			1	0.190476	0.714286	0.0634921	0.190476	0.0793651	0.0793651	0.0396825	0.0634921	0.587302	0.126984	0.103175	0.0952381	0.031746	0.150794	0.198413	0.746032	0.0555556	0.126984	0.0634921	0.722222	0.214286	0.746032	0.0793651	0.222222	0.769841	0.047619	0.0714286	0.198413	0.380952	0.0873016	0.277778	0.190476	0.126984	0.222222	0.928571	0.119048	0.18254	0.809524	0.714286	0.634921	0.18254	0.0555556	0.18254	0.214286
		Yes	0	0.81	0.32	0.91	0.82	0.84	0.83	0.92	0.89	0.46	0.87	0.89	0.88	0.91	0.87	0.81	0.28	0.91	0.9	0.91	0.28	0.76	0.3	0.89	0.81	0.26	0.94	0.94	0.78	0.65	0.94	0.73	0.81	0.91	0.7	0.1	0.92	0.79	0.21	0.36	0.37	0.8	0.91	0.81	0.8
			1	0.19	0.68	0.09	0.18	0.16	0.17	0.08	0.11	0.54	0.13	0.11	0.12	0.09	0.13	0.19	0.72	0.09	0.1	0.09	0.72	0.24	0.7	0.11	0.19	0.74	0.06	0.06	0.22	0.35	0.06	0.27	0.19	0.09	0.3	0.9	0.08	0.21	0.79	0.64	0.63	0.2	0.09	0.19	0.2
Respiratory disease	asthma_respi	No	0	0.783251	0.330049	0.921182	0.783251	0.8867	0.881773	0.950739	0.91133	0.37931	0.847291	0.891626	0.891626	0.960591	0.852217	0.778325	0.280788	0.935961	0.857143	0.921182	0.295567	0.758621	0.285714	0.906404	0.763547	0.26601	0.955665	0.945813	0.763547	0.684729	0.931034	0.768473	0.778325	0.8867	0.704433	0.0640394	0.876847	0.778325	0.221675	0.359606	0.413793	0.783251	0.921182	0.783251	0.82266
			1	0.216749	0.669951	0.0788177	0.216749	0.1133	0.118227	0.0492611	0.08867	0.62069	0.152709	0.108374	0.108374	0.0394089	0.147783	0.221675	0.719212	0.0640394	0.142857	0.0788177	0.704433	0.241379	0.714286	0.0935961	0.236453	0.73399	0.044335	0.0541872	0.236453	0.315271	0.0689655	0.231527	0.221675	0.1133	0.295567	0.935961	0.123153	0.221675	0.778325	0.640394	0.586207	0.216749	0.0788177	0.216749	0.17734
		Yes	0	0.84	0.26	0.94	0.84	0.88	0.86	0.94	0.94	0.54	0.92	0.9	0.88	0.9	0.86	0.84	0.24	0.92	0.94	0.94	0.26	0.78	0.26	0.92	0.84	0.22	0.92	0.9	0.84	0.5	0.92	0.6	0.86	0.92	0.84	0.12	0.94	0.84	0.18	0.26	0.26	0.84	0.96	0.86	0.7
			1	0.16	0.74	0.06	0.16	0.12	0.14	0.06	0.06	0.46	0.08	0.1	0.12	0.1	0.14	0.16	0.76	0.08	0.06	0.06	0.74	0.22	0.74	0.08	0.16	0.78	0.08	0.1	0.16	0.5	0.08	0.4	0.14	0.08	0.16	0.88	0.06	0.16	0.82	0.74	0.74	0.16	0.04	0.14	0.3
Cardiac disease	cardio	No	0	0.79397	0.321608	0.929648	0.79397	0.904523	0.894472	0.964824	0.919598	0.407035	0.859296	0.879397	0.904523	0.959799	0.844221	0.80402	0.256281	0.944724	0.879397	0.929648	0.276382	0.758794	0.266332	0.909548	0.78392	0.251256	0.949749	0.949749	0.778894	0.653266	0.924623	0.743719	0.798995	0.884422	0.743719	0.0703518	0.889447	0.79397	0.211055	0.341709	0.396985	0.798995	0.929648	0.80402	0.80402
			1	0.20603	0.678392	0.0703518	0.20603	0.0954774	0.105528	0.0351759	0.080402	0.592965	0.140704	0.120603	0.0954774	0.040201	0.155779	0.19598	0.743719	0.0552764	0.120603	0.0703518	0.723618	0.241206	0.733668	0.0904523	0.21608	0.748744	0.0502513	0.0502513	0.221106	0.346734	0.0753769	0.256281	0.201005	0.115578	0.256281	0.929648	0.110553	0.20603	0.788945	0.658291	0.603015	0.201005	0.0703518	0.19598	0.19598
		Yes	0	0.796296	0.296296	0.907407	0.796296	0.814815	0.814815	0.888889	0.907407	0.425926	0.87037	0.944444	0.833333	0.907407	0.888889	0.740741	0.333333	0.888889	0.851852	0.907407	0.333333	0.777778	0.333333	0.907407	0.759259	0.277778	0.944444	0.888889	0.777778	0.62963	0.944444	0.703704	0.777778	0.925926	0.685185	0.0925926	0.888889	0.777778	0.222222	0.333333	0.333333	0.777778	0.925926	0.777778	0.777778
			1	0.203704	0.703704	0.0925926	0.203704	0.185185	0.185185	0.111111	0.0925926	0.574074	0.12963	0.0555556	0.166667	0.0925926	0.111111	0.259259	0.666667	0.111111	0.148148	0.0925926	0.666667	0.222222	0.666667	0.0925926	0.240741	0.722222	0.0555556	0.111111	0.222222	0.37037	0.0555556	0.296296	0.222222	0.0740741	0.314815	0.907407	0.111111	0.222222	0.777778	0.666667	0.666667	0.222222	0.0740741	0.222222	0.222222
Obesity	obesity	No	0	0.7897	0.317597	0.922747	0.7897	0.879828	0.871245	0.948498	0.914163	0.403433	0.858369	0.896996	0.888412	0.957082	0.841202	0.7897	0.266094	0.944206	0.871245	0.922747	0.27897	0.763948	0.274678	0.905579	0.781116	0.248927	0.944206	0.93133	0.776824	0.648069	0.922747	0.742489	0.793991	0.901288	0.729614	0.0643777	0.88412	0.7897	0.214592	0.343348	0.381974	0.7897	0.922747	0.798283	0.806867
			1	0.2103	0.682403	0.0772532	0.2103	0.120172	0.128755	0.0515021	0.0858369	0.596567	0.141631	0.103004	0.111588	0.0429185	0.158798	0.2103	0.733906	0.055794	0.128755	0.0772532	0.72103	0.236052	0.725322	0.0944206	0.218884	0.751073	0.055794	0.0686695	0.223176	0.351931	0.0772532	0.257511	0.206009	0.0987124	0.270386	0.935622	0.11588	0.2103	0.785408	0.656652	0.618026	0.2103	0.0772532	0.201717	0.193133
		Yes	0	0.85	0.3	0.95	0.85	0.95	0.95	0.95	0.95	0.5	0.9	0.85	0.9	0.85	1	0.8	0.35	0.8	0.9	0.95	0.4	0.75	0.35	0.95	0.75	0.35	1	1	0.8	0.65	1	0.65	0.8	0.8	0.75	0.2	0.95	0.8	0.2	0.3	0.4	0.85	1	0.8	0.7
			1	0.15	0.7	0.05	0.15	0.05	0.05	0.05	0.05	0.5	0.1	0.15	0.1	0.15	0	0.2	0.65	0.2	0.1	0.05	0.6	0.25	0.65	0.05	0.25	0.65	0	0	0.2	0.35	0	0.35	0.2	0.2	0.25	0.8	0.05	0.2	0.8	0.7	0.6	0.15	0	0.2	0.3
Diabetes	diabete	No	0	0.783186	0.323009	0.920354	0.783186	0.889381	0.880531	0.951327	0.911504	0.393805	0.858407	0.880531	0.893805	0.960177	0.845133	0.792035	0.261062	0.946903	0.871681	0.920354	0.278761	0.752212	0.269912	0.90708	0.774336	0.252212	0.951327	0.933628	0.769912	0.654867	0.929204	0.738938	0.787611	0.889381	0.725664	0.0619469	0.884956	0.783186	0.216814	0.349558	0.39823	0.787611	0.920354	0.792035	0.800885
			1	0.216814	0.676991	0.079646	0.216814	0.110619	0.119469	0.0486726	0.0884956	0.606195	0.141593	0.119469	0.106195	0.039823	0.154867	0.207965	0.738938	0.0530973	0.128319	0.079646	0.721239	0.247788	0.730088	0.0929204	0.225664	0.747788	0.0486726	0.0663717	0.230088	0.345133	0.0707965	0.261062	0.212389	0.110619	0.274336	0.938053	0.115044	0.216814	0.783186	0.650442	0.60177	0.212389	0.079646	0.207965	0.199115
		Yes	0	0.888889	0.259259	0.962963	0.888889	0.851852	0.851852	0.925926	0.962963	0.555556	0.888889	1	0.851852	0.851852	0.925926	0.777778	0.37037	0.814815	0.888889	0.962963	0.37037	0.851852	0.37037	0.925926	0.814815	0.296296	0.925926	0.962963	0.851852	0.592593	0.925926	0.703704	0.851852	0.925926	0.777778	0.185185	0.925926	0.851852	0.185185	0.259259	0.259259	0.851852	1	0.851852	0.777778
			1	0.111111	0.740741	0.037037	0.111111	0.148148	0.148148	0.0740741	0.037037	0.444444	0.111111	0	0.148148	0.148148	0.0740741	0.222222	0.62963	0.185185	0.111111	0.037037	0.62963	0.148148	0.62963	0.0740741	0.185185	0.703704	0.0740741	0.037037	0.148148	0.407407	0.0740741	0.296296	0.148148	0.0740741	0.222222	0.814815	0.0740741	0.148148	0.814815	0.740741	0.740741	0.148148	0	0.148148	0.222222
Renal Insufficiency	renal	No	0	0.788991	0.288991	0.944954	0.793578	0.876147	0.866972	0.954128	0.940367	0.417431	0.866972	0.885321	0.885321	0.954128	0.834862	0.788991	0.270642	0.940367	0.880734	0.944954	0.284404	0.747706	0.275229	0.931193	0.779817	0.247706	0.944954	0.940367	0.770642	0.646789	0.922018	0.738532	0.793578	0.880734	0.720183	0.0642202	0.885321	0.788991	0.215596	0.316514	0.362385	0.793578	0.93578	0.802752	0.793578
			1	0.211009	0.711009	0.0550459	0.206422	0.123853	0.133028	0.0458716	0.059633	0.582569	0.133028	0.114679	0.114679	0.0458716	0.165138	0.211009	0.729358	0.059633	0.119266	0.0550459	0.715596	0.252294	0.724771	0.0688073	0.220183	0.752294	0.0550459	0.059633	0.229358	0.353211	0.0779817	0.261468	0.206422	0.119266	0.279817	0.93578	0.114679	0.211009	0.784404	0.683486	0.637615	0.206422	0.0642202	0.197248	0.206422
		Yes	0	0.828571	0.485714	0.8	0.8	0.942857	0.942857	0.914286	0.771429	0.371429	0.828571	0.942857	0.914286	0.914286	0.971429	0.8	0.285714	0.885714	0.828571	0.8	0.314286	0.857143	0.314286	0.771429	0.771429	0.314286	0.971429	0.914286	0.828571	0.657143	0.971429	0.714286	0.8	0.971429	0.8	0.142857	0.914286	0.8	0.2	0.485714	0.514286	0.8	0.885714	0.771429	0.828571
			1	0.171429	0.514286	0.2	0.2	0.0571429	0.0571429	0.0857143	0.228571	0.628571	0.171429	0.0571429	0.0857143	0.0857143	0.0285714	0.2	0.714286	0.114286	0.171429	0.2	0.685714	0.142857	0.685714	0.228571	0.228571	0.685714	0.0285714	0.0857143	0.171429	0.342857	0.0285714	0.285714	0.2	0.0285714	0.2	0.857143	0.0857143	0.2	0.8	0.514286	0.485714	0.2	0.114286	0.228571	0.171429
Immunosuppressed	immuno	No	0	0.795652	0.308696	0.930435	0.795652	0.886957	0.878261	0.943478	0.926087	0.421739	0.873913	0.904348	0.891304	0.947826	0.843478	0.786957	0.273913	0.934783	0.873913	0.930435	0.291304	0.773913	0.282609	0.913043	0.782609	0.252174	0.947826	0.934783	0.778261	0.634783	0.926087	0.726087	0.8	0.9	0.73913	0.073913	0.891304	0.795652	0.204348	0.334783	0.373913	0.791304	0.930435	0.8	0.795652
			1	0.204348	0.691304	0.0695652	0.204348	0.113043	0.121739	0.0565217	0.073913	0.578261	0.126087	0.0956522	0.108696	0.0521739	0.156522	0.213043	0.726087	0.0652174	0.126087	0.0695652	0.708696	0.226087	0.717391	0.0869565	0.217391	0.747826	0.0521739	0.0652174	0.221739	0.365217	0.073913	0.273913	0.2	0.1	0.26087	0.926087	0.108696	0.204348	0.795652	0.665217	0.626087	0.208696	0.0695652	0.2	0.204348
		Yes	0	0.782609	0.391304	0.869565	0.782609	0.869565	0.869565	1	0.826087	0.304348	0.73913	0.782609	0.869565	0.956522	0.956522	0.826087	0.26087	0.913043	0.869565	0.869565	0.26087	0.652174	0.26087	0.869565	0.73913	0.304348	0.956522	0.956522	0.782609	0.782609	0.956522	0.826087	0.73913	0.826087	0.652174	0.0869565	0.869565	0.73913	0.304348	0.391304	0.478261	0.826087	0.913043	0.782609	0.826087
			1	0.217391	0.608696	0.130435	0.217391	0.130435	0.130435	0	0.173913	0.695652	0.26087	0.217391	0.130435	0.0434783	0.0434783	0.173913	0.73913	0.0869565	0.130435	0.130435	0.73913	0.347826	0.73913	0.130435	0.26087	0.695652	0.0434783	0.0434783	0.217391	0.217391	0.0434783	0.173913	0.26087	0.173913	0.347826	0.913043	0.130435	0.26087	0.695652	0.608696	0.521739	0.173913	0.0869565	0.217391	0.173913
Neurological diseases	neuro	No	0	0.788793	0.306034	0.935345	0.793103	0.87931	0.87069	0.956897	0.931034	0.413793	0.857759	0.896552	0.883621	0.952586	0.849138	0.788793	0.271552	0.939655	0.866379	0.935345	0.288793	0.758621	0.280172	0.918103	0.775862	0.258621	0.948276	0.935345	0.771552	0.646552	0.926724	0.737069	0.788793	0.896552	0.737069	0.0732759	0.883621	0.784483	0.219828	0.336207	0.37931	0.784483	0.943966	0.788793	0.801724
			1	0.211207	0.693966	0.0646552	0.206897	0.12069	0.12931	0.0431034	0.0689655	0.586207	0.142241	0.103448	0.116379	0.0474138	0.150862	0.211207	0.728448	0.0603448	0.133621	0.0646552	0.711207	0.241379	0.719828	0.0818966	0.224138	0.741379	0.0517241	0.0646552	0.228448	0.353448	0.0732759	0.262931	0.211207	0.103448	0.262931	0.926724	0.116379	0.215517	0.780172	0.663793	0.62069	0.215517	0.0560345	0.211207	0.198276
		Yes	0	0.857143	0.428571	0.809524	0.809524	0.952381	0.952381	0.857143	0.761905	0.380952	0.904762	0.857143	0.952381	0.904762	0.904762	0.809524	0.285714	0.857143	0.952381	0.809524	0.285714	0.809524	0.285714	0.809524	0.809524	0.238095	0.952381	0.952381	0.857143	0.666667	0.952381	0.714286	0.857143	0.857143	0.666667	0.0952381	0.952381	0.857143	0.142857	0.380952	0.428571	0.904762	0.761905	0.904762	0.761905
			1	0.142857	0.571429	0.190476	0.190476	0.047619	0.047619	0.142857	0.238095	0.619048	0.0952381	0.142857	0.047619	0.0952381	0.0952381	0.190476	0.714286	0.142857	0.047619	0.190476	0.714286	0.190476	0.714286	0.190476	0.190476	0.761905	0.047619	0.047619	0.142857	0.333333	0.047619	0.285714	0.142857	0.142857	0.333333	0.904762	0.047619	0.142857	0.857143	0.619048	0.571429	0.0952381	0.238095	0.0952381	0.238095
Hepatic Insuffiency	hepato	No	0	0.793522	0.315789	0.927126	0.789474	0.882591	0.874494	0.951417	0.923077	0.417004	0.862348	0.898785	0.88664	0.947368	0.850202	0.793522	0.271255	0.935223	0.870445	0.927126	0.287449	0.765182	0.279352	0.910931	0.777328	0.255061	0.947368	0.935223	0.777328	0.643725	0.927126	0.732794	0.789474	0.906883	0.740891	0.0769231	0.88664	0.789474	0.214575	0.340081	0.384615	0.793522	0.931174	0.793522	0.797571
			1	0.206478	0.684211	0.0728745	0.210526	0.117409	0.125506	0.048583	0.0769231	0.582996	0.137652	0.101215	0.11336	0.0526316	0.149798	0.206478	0.728745	0.0647773	0.129555	0.0728745	0.712551	0.234818	0.720648	0.0890688	0.222672	0.744939	0.0526316	0.0647773	0.222672	0.356275	0.0728745	0.267206	0.210526	0.0931174	0.259109	0.923077	0.11336	0.210526	0.785425	0.659919	0.615385	0.206478	0.0688259	0.206478	0.202429
		Yes	0	0.833333	0.333333	0.833333	1	1	1	0.833333	0.666667	0.166667	0.833333	0.666667	1	1	1	0.666667	0.333333	0.833333	1	0.833333	0.333333	0.666667	0.333333	0.833333	0.833333	0.333333	1	1	0.833333	0.833333	1	0.833333	1	0.333333	0.333333	0	1	0.833333	0.166667	0.333333	0.333333	0.833333	0.833333	1	0.833333
			1	0.166667	0.666667	0.166667	0	0	0	0.166667	0.333333	0.833333	0.166667	0.333333	0	0	0	0.333333	0.666667	0.166667	0	0.166667	0.666667	0.333333	0.666667	0.166667	0.166667	0.666667	0	0	0.166667	0.166667	0	0.166667	0	0.666667	0.666667	1	0	0.166667	0.833333	0.666667	0.666667	0.166667	0.166667	0	0.166667
ICU	icuever	No	0	0.796537	0.307359	0.926407	0.792208	0.900433	0.896104	0.952381	0.917749	0.415584	0.861472	0.887446	0.900433	0.961039	0.848485	0.796537	0.25974	0.939394	0.874459	0.926407	0.277056	0.766234	0.268398	0.91342	0.779221	0.246753	0.948052	0.935065	0.787879	0.632035	0.926407	0.718615	0.796537	0.883117	0.74026	0.0649351	0.887446	0.796537	0.207792	0.329004	0.376623	0.800866	0.930736	0.800866	0.787879
			1	0.203463	0.692641	0.0735931	0.207792	0.0995671	0.103896	0.047619	0.0822511	0.584416	0.138528	0.112554	0.0995671	0.038961	0.151515	0.203463	0.74026	0.0606061	0.125541	0.0735931	0.722944	0.233766	0.731602	0.0865801	0.220779	0.753247	0.0519481	0.0649351	0.212121	0.367965	0.0735931	0.281385	0.203463	0.116883	0.25974	0.935065	0.112554	0.203463	0.792208	0.670996	0.623377	0.199134	0.0692641	0.199134	0.212121
		Yes	0	0.772727	0.409091	0.909091	0.818182	0.727273	0.681818	0.909091	0.909091	0.363636	0.863636	0.954545	0.772727	0.818182	0.909091	0.727273	0.409091	0.863636	0.863636	0.909091	0.409091	0.727273	0.409091	0.863636	0.772727	0.363636	0.954545	0.954545	0.681818	0.818182	0.954545	0.909091	0.772727	1	0.636364	0.181818	0.909091	0.727273	0.272727	0.454545	0.454545	0.727273	0.909091	0.772727	0.909091
			1	0.227273	0.590909	0.0909091	0.181818	0.272727	0.318182	0.0909091	0.0909091	0.636364	0.136364	0.0454545	0.227273	0.181818	0.0909091	0.272727	0.590909	0.136364	0.136364	0.0909091	0.590909	0.272727	0.590909	0.136364	0.227273	0.636364	0.0454545	0.0454545	0.318182	0.181818	0.0454545	0.0909091	0.227273	0	0.363636	0.818182	0.0909091	0.272727	0.727273	0.545455	0.545455	0.272727	0.0909091	0.227273	0.0909091
Sampling Period	Period	Beginning	0	0.921875	0.265625	0.921875	0.90625	0.84375	0.84375	0.96875	0.921875	0.53125	0.9375	0.921875	0.890625	0.953125	0.828125	0.9375	0.140625	0.953125	0.9375	0.921875	0.171875	0.796875	0.140625	0.90625	0.890625	0.15625	0.9375	0.953125	0.921875	0.578125	0.90625	0.703125	0.90625	0.90625	0.734375	0.078125	0.9375	0.921875	0.078125	0.265625	0.3125	0.921875	0.9375	0.921875	0.75
			1	0.078125	0.734375	0.078125	0.09375	0.15625	0.15625	0.03125	0.078125	0.46875	0.0625	0.078125	0.109375	0.046875	0.171875	0.0625	0.859375	0.046875	0.0625	0.078125	0.828125	0.203125	0.859375	0.09375	0.109375	0.84375	0.0625	0.046875	0.078125	0.421875	0.09375	0.296875	0.09375	0.09375	0.265625	0.921875	0.0625	0.078125	0.921875	0.734375	0.6875	0.078125	0.0625	0.078125	0.25
		Peak	0	0.757812	0.328125	0.921875	0.765625	0.859375	0.84375	0.914062	0.921875	0.367188	0.875	0.898438	0.859375	0.929688	0.859375	0.757812	0.320312	0.921875	0.875	0.921875	0.328125	0.734375	0.328125	0.90625	0.75	0.28125	0.960938	0.945312	0.742188	0.703125	0.945312	0.765625	0.773438	0.914062	0.695312	0.09375	0.898438	0.757812	0.25	0.351562	0.390625	0.757812	0.929688	0.765625	0.835938
			1	0.242188	0.671875	0.078125	0.234375	0.140625	0.15625	0.0859375	0.078125	0.632812	0.125	0.101562	0.140625	0.0703125	0.140625	0.242188	0.679688	0.078125	0.125	0.078125	0.671875	0.265625	0.671875	0.09375	0.25	0.71875	0.0390625	0.0546875	0.257812	0.296875	0.0546875	0.234375	0.226562	0.0859375	0.304688	0.90625	0.101562	0.242188	0.75	0.648438	0.609375	0.242188	0.0703125	0.234375	0.164062
		End	0	0.737705	0.344262	0.934426	0.737705	0.983607	0.983607	1	0.901639	0.377049	0.754098	0.852459	0.95082	0.983607	0.868852	0.704918	0.311475	0.934426	0.803279	0.934426	0.327869	0.786885	0.327869	0.918033	0.721311	0.311475	0.934426	0.901639	0.704918	0.606557	0.918033	0.704918	0.721311	0.836066	0.803279	0.0327869	0.819672	0.721311	0.278689	0.393443	0.442623	0.737705	0.918033	0.737705	0.770492
			1	0.262295	0.655738	0.0655738	0.262295	0.0163934	0.0163934	0	0.0983607	0.622951	0.245902	0.147541	0.0491803	0.0163934	0.131148	0.295082	0.688525	0.0655738	0.196721	0.0655738	0.672131	0.213115	0.672131	0.0819672	0.278689	0.688525	0.0655738	0.0983607	0.295082	0.393443	0.0819672	0.295082	0.278689	0.163934	0.196721	0.967213	0.180328	0.278689	0.721311	0.606557	0.557377	0.262295	0.0819672	0.262295	0.229508
Age Category	Age.cat	<15	0	0.769231	0.333333	0.948718	0.769231	0.871795	0.871795	0.974359	0.948718	0.487179	0.897436	0.948718	0.897436	1	0.794872	0.769231	0.282051	0.974359	0.897436	0.948718	0.282051	0.846154	0.307692	0.948718	0.74359	0.282051	0.948718	0.897436	0.692308	0.589744	0.871795	0.74359	0.769231	0.948718	0.794872	0.0512821	0.897436	0.769231	0.230769	0.333333	0.410256	0.74359	0.948718	0.74359	0.820513
			1	0.230769	0.666667	0.0512821	0.230769	0.128205	0.128205	0.025641	0.0512821	0.512821	0.102564	0.0512821	0.102564	0	0.205128	0.230769	0.717949	0.025641	0.102564	0.0512821	0.717949	0.153846	0.692308	0.0512821	0.25641	0.717949	0.0512821	0.102564	0.307692	0.410256	0.128205	0.25641	0.230769	0.0512821	0.205128	0.948718	0.102564	0.230769	0.769231	0.666667	0.589744	0.25641	0.0512821	0.25641	0.179487
		15-59	0	0.898305	0.20339	0.949153	0.915254	0.898305	0.898305	1	0.949153	0.440678	0.966102	0.864407	0.898305	0.966102	0.779661	0.915254	0.135593	0.966102	0.966102	0.949153	0.152542	0.694915	0.135593	0.932203	0.881356	0.169492	0.983051	0.983051	0.881356	0.627119	0.949153	0.694915	0.881356	0.864407	0.694915	0.0508475	0.966102	0.881356	0.118644	0.237288	0.322034	0.915254	0.949153	0.915254	0.762712
			1	0.101695	0.79661	0.0508475	0.0847458	0.101695	0.101695	0	0.0508475	0.559322	0.0338983	0.135593	0.101695	0.0338983	0.220339	0.0847458	0.864407	0.0338983	0.0338983	0.0508475	0.847458	0.305085	0.864407	0.0677966	0.118644	0.830508	0.0169492	0.0169492	0.118644	0.372881	0.0508475	0.305085	0.118644	0.135593	0.305085	0.949153	0.0338983	0.118644	0.881356	0.762712	0.677966	0.0847458	0.0508475	0.0847458	0.237288
		>=60	0	0.76129	0.354839	0.909677	0.754839	0.883871	0.870968	0.922581	0.896774	0.380645	0.812903	0.890323	0.883871	0.929032	0.896774	0.748387	0.322581	0.909677	0.832258	0.909677	0.341935	0.767742	0.329032	0.890323	0.748387	0.283871	0.935484	0.929032	0.76129	0.670968	0.935484	0.748387	0.767742	0.890323	0.729032	0.0903226	0.858065	0.76129	0.245161	0.380645	0.4	0.76129	0.916129	0.767742	0.806452
			1	0.23871	0.645161	0.0903226	0.245161	0.116129	0.129032	0.0774194	0.103226	0.619355	0.187097	0.109677	0.116129	0.0709677	0.103226	0.251613	0.677419	0.0903226	0.167742	0.0903226	0.658065	0.232258	0.670968	0.109677	0.251613	0.716129	0.0645161	0.0709677	0.23871	0.329032	0.0645161	0.251613	0.232258	0.109677	0.270968	0.909677	0.141935	0.23871	0.754839	0.619355	0.6	0.23871	0.083871	0.232258	0.193548
Severity	MildModerateSevere	Mild	0	0.806452	0.301075	0.956989	0.795699	0.935484	0.935484	0.989247	0.956989	0.344086	0.892473	0.88172	0.870968	0.978495	0.83871	0.827957	0.236559	0.946237	0.892473	0.956989	0.268817	0.731183	0.225806	0.946237	0.774194	0.247312	0.978495	0.935484	0.774194	0.677419	0.924731	0.774194	0.795699	0.88172	0.774194	0.0430108	0.892473	0.806452	0.193548	0.311828	0.408602	0.806452	0.946237	0.806452	0.860215
			1	0.193548	0.698925	0.0430108	0.204301	0.0645161	0.0645161	0.0107527	0.0430108	0.655914	0.107527	0.11828	0.129032	0.0215054	0.16129	0.172043	0.763441	0.0537634	0.107527	0.0430108	0.731183	0.268817	0.774194	0.0537634	0.225806	0.752688	0.0215054	0.0645161	0.225806	0.322581	0.0752688	0.225806	0.204301	0.11828	0.225806	0.956989	0.107527	0.193548	0.806452	0.688172	0.591398	0.193548	0.0537634	0.193548	0.139785
		Moderate	0	0.803279	0.278689	0.92623	0.803279	0.877049	0.868852	0.92623	0.909836	0.483607	0.860656	0.885246	0.918033	0.942623	0.860656	0.786885	0.270492	0.92623	0.868852	0.92623	0.278689	0.778689	0.295082	0.909836	0.795082	0.237705	0.934426	0.942623	0.811475	0.590164	0.934426	0.663934	0.811475	0.877049	0.704918	0.0901639	0.893443	0.803279	0.204918	0.311475	0.327869	0.811475	0.942623	0.811475	0.721311
			1	0.196721	0.721311	0.0737705	0.196721	0.122951	0.131148	0.0737705	0.0901639	0.516393	0.139344	0.114754	0.0819672	0.057377	0.139344	0.213115	0.729508	0.0737705	0.131148	0.0737705	0.721311	0.221311	0.704918	0.0901639	0.204918	0.762295	0.0655738	0.057377	0.188525	0.409836	0.0655738	0.336066	0.188525	0.122951	0.295082	0.909836	0.106557	0.196721	0.795082	0.688525	0.672131	0.188525	0.057377	0.188525	0.278689
		Severe	0	0.736842	0.473684	0.842105	0.763158	0.789474	0.763158	0.921053	0.842105	0.342105	0.789474	0.947368	0.842105	0.894737	0.868421	0.710526	0.368421	0.921053	0.842105	0.842105	0.368421	0.789474	0.368421	0.815789	0.736842	0.342105	0.921053	0.921053	0.684211	0.763158	0.921053	0.868421	0.736842	0.973684	0.710526	0.105263	0.868421	0.710526	0.289474	0.5	0.5	0.710526	0.842105	0.736842	0.894737
			1	0.263158	0.526316	0.157895	0.236842	0.210526	0.236842	0.0789474	0.157895	0.657895	0.210526	0.0526316	0.157895	0.105263	0.131579	0.289474	0.631579	0.0789474	0.157895	0.157895	0.631579	0.210526	0.631579	0.184211	0.263158	0.657895	0.0789474	0.0789474	0.315789	0.236842	0.0789474	0.131579	0.263158	0.0263158	0.289474	0.894737	0.131579	0.289474	0.710526	0.5	0.5	0.289474	0.157895	0.263158	0.105263

## Sheet: Characteristics
X ~ Y		Sex	Period
Surveillance	charcompvector2	0.789762	0.00499322
Sex	charcompvector2	NA	0.378198
ca_vacci	charcompvector2	0.0754845	0.958852
ca_status	charcompvector2	0.711977	0.411708
ca_antibio	charcompvector2	0.805445	0.735934
asthma_respi	charcompvector2	0.519855	0.2255
cardio	charcompvector2	0.0302987	0.558385
obesity	charcompvector2	1	0.278229
diabete	charcompvector2	0.678437	0.193247
renal	charcompvector2	0.851526	0.236719
immuno	charcompvector2	0.826624	0.0726337
neuro	charcompvector2	0.819504	0.235306
hepato	charcompvector2	0.417509	0.987363
icuever	charcompvector2	0.819504	0.0856306
Period	charcompvector32	0.718165	NA
Period	charcompvector33	0.120376	NA
Age.cat	charcompvector32	0.0483872	0.835559
Age.cat	charcompvector33	0.198798	0.288183
MildModerateSevere	charcompvector32	0.645184	0.0221252
MildModerateSevere	charcompvector33	0.765706	0.0143502

## Sheet: Effect Size
				oddsratio	CI2.5	CI97.5
PB2_V255I	ca_vacci + ca_status + ca_antibio + Period	Sex	Female	0.419048	0.215198	0.790836
			Male	2.38636	1.26448	4.64689
PB2_V480I	ca_vacci + ca_antibio + Period	Sex	Female	0.375202	0.190531	0.712518
			Male	2.66523	1.40347	5.24849
HA_S144K	ca_vacci + ca_status + ca_antibio + Period	Sex	Female	0.402449	0.207033	0.75757
			Male	2.48479	1.32001	4.83014
HA_N171K	ca_vacci + ca_status + ca_antibio	Sex	Female	2.34287	1.31424	4.26248
			Male	0.426826	0.234605	0.760895
HA_I406V	ca_vacci + ca_antibio	Sex	Female	2.9484	1.6558	5.38137
			Male	0.339167	0.185826	0.603937
HA_G484E	ca_vacci + ca_status + ca_antibio + Period	Sex	Female	2.30342	1.30023	4.15864
			Male	0.434137	0.240463	0.769098
NP_G450S	ca_vacci + ca_antibio	Sex	Female	0.287383	0.144803	0.545541
			Male	3.47967	1.83304	6.90593
NP_T472A	ca_vacci + ca_status + ca_antibio	Sex	Female	2.43445	1.34659	4.50684
			Male	0.41077	0.221885	0.742617
NS1_S99T	ca_vacci + ca_status + ca_antibio + Period	Sex	Female	0.375202	0.190531	0.712518
			Male	2.66523	1.40347	5.24849
NS1_L146S	ca_vacci + ca_antibio + Period	Sex	Female	0.348465	0.174395	0.668253
			Male	2.86973	1.49644	5.73411
				Odds Ratio (Beginning)	CI (2.5%) (Beginning)	CI (97.5%) (Beginning)	Odds Ratio (Peak)	CI (2.5%) (Peak)	CI (97.5%) (Peak)	Odds Ratio (End)	CI (2.5%) (End)	CI (97.5%) (End)
PB2_V255I	ca_vacci + ca_antibio	Period	Beginning	-	-	-	3.77113	1.50272	11.5207	4.19556	1.51682	13.6101
			Peak	0.265172	0.0868002	0.665462	-	-	-	1.11254	0.54393	2.21841
			End	0.238347	0.0734751	0.659275	0.89884	0.450772	1.83847	-	-	-
PB1_G216S	Surveillance + icuever	Period	Beginning	-	-	-	0.883636	0.387931	2.11102	0.09	0.00482467	0.492786
			Peak	1.13169	0.473704	2.57778	-	-	-	0.101852	0.00559273	0.512144
			End	11.1111	2.02928	207.268	9.81818	1.95258	178.804	-	-	-
PB1_I517V	Surveillance + ca_vacci + icuever	Period	Beginning	-	-	-	1	0.445927	2.36551	0.09	0.00482467	0.492786
			Peak	1	0.422742	2.24252	-	-	-	0.09	0.00495398	0.44859
			End	11.1111	2.02928	207.268	11.1111	2.22921	201.858	-	-	-
HA_S144K	ca_vacci + ca_antibio	Period	Beginning	-	-	-	4.79381	1.78691	16.7105	6.27907	2.16395	22.9179
			Peak	0.208602	0.0598428	0.559624	-	-	-	1.30983	0.653966	2.57825
			End	0.159259	0.043634	0.462118	0.763459	0.38786	1.52913	-	-	-
NA_G93D	ca_vacci + ca_antibio	Period	Beginning	-	-	-	4.09895	1.64052	12.4912	4.93953	1.81194	15.902
			Peak	0.243965	0.0800562	0.609562	-	-	-	1.20507	0.604173	2.3584
			End	0.202448	0.0628851	0.551896	0.829825	0.424017	1.65516	-	-	-
NA_P468L	ca_vacci + ca_antibio	Period	Beginning	-	-	-	3.77113	1.50272	11.5207	4.55909	1.66112	14.7292
			Peak	0.265172	0.0868002	0.665462	-	-	-	1.20894	0.59771	2.39402
			End	0.219342	0.0678925	0.602005	0.827168	0.417708	1.67305	-	-	-
NA_P468H	ca_vacci + ca_antibio	Period	Beginning	-	-	-	0.254237	0.0833275	0.636572	0.219342	0.0678925	0.602005
			Peak	3.93333	1.57091	12.0008	-	-	-	0.862745	0.436968	1.74132
			End	4.55909	1.66112	14.7292	1.15909	0.574277	2.2885	-	-	-
NS1_S99T	ca_vacci + ca_antibio	Period	Beginning	-	-	-	3.77113	1.50272	11.5207	4.19556	1.51682	13.6101
			Peak	0.265172	0.0868002	0.665462	-	-	-	1.11254	0.54393	2.21841
			End	0.238347	0.0734751	0.659275	0.89884	0.450772	1.83847	-	-	-
NS1_L146S	ca_vacci + ca_antibio	Period	Beginning	-	-	-	3.61224	1.43589	11.0505	4.19556	1.51682	13.6101
			Peak	0.276836	0.0904935	0.696433	-	-	-	1.16148	0.566587	2.32331
			End	0.238347	0.0734751	0.659275	0.860969	0.430419	1.76495	-	-	-

## Sheet: AAMut Fisher + FDR (3c2a)
			P-value	PB2_V255I	PB2_R299K	PB2_K340R	PB2_V480I	PB1_G216S	PB1_I517V	PA_I668V	HA_K92R	HA_N121K	HA_N122D	HA_T135K	HA_I140M	HA_R142K	HA_R142G	HA_S144K	HA_N171K	HA_R261Q	HA_S262N	HA_H311Q	HA_I406V	HA_G479E	HA_G484E	NP_V197I	NP_G450S	NP_T472A	NA_T19S	NA_S44P	NA_G93D	NA_L140I	NA_V143M	NA_V149A	NA_N161S	NA_I176M	NA_N329S	NA_D339N	NA_G346V	NA_P468L	NA_P468H	NS1_A56S	NS1_E71G	NS1_S99T	NS1_K108T	NS1_L146S	NS1_K196E
Surveillance	Surveillance	ILI	0	1	1	1	1	1	1	1	1	1	1	1	1	1	1	1	1	1	1	1	1	1	1	1	1	1	1	1	1	1	1	1	1	1	1	1	1	1	1	1	1	1	1	1	1
			1
		SARI	0
			1
Sex	Sex	Male	0	1	1	1	1	1	1	1	1	1	1	1	1	1	1	1	1	1	1	1	1	1	1	1	1	1	1	1	1	1	1	1	1	1	1	1	1	1	1	1	1	1	1	1	1
			1
		Female	0
			1
Vaccination	ca_vacci	Not vaccinated	0	1	1	1	1	1	1	1	1	1	1	1	1	1	1	1	1	1	1	1	1	1	1	1	1	1	1	1	1	1	1	1	1	1	1	1	1	1	1	1	1	1	1	1	1
			1
		Vaccinated	0
			1
Status	ca_status	Alive	0	1	1	1	1	1	1	1	1	1	1	1	1	1	1	1	1	1	1	1	1	1	1	1	1	1	1	1	1	1	1	1	1	1	1	1	1	1	1	1	1	1	1	1	1
			1
		Deceased	0
			1
Antibiotics	ca_antibio	No	0	1	1	1	1	1	1	1	1	1	1	1	1	1	1	1	1	1	1	1	1	1	1	1	1	1	1	1	1	1	1	1	1	1	1	1	1	1	1	1	1	1	1	1	1
			1
		Yes	0
			1
Respiratory disease	asthma_respi	No	0	1	1	1	1	1	1	1	1	1	1	1	1	1	1	1	1	1	1	1	1	1	1	1	1	1	1	1	1	1	1	1	1	1	1	1	1	1	1	1	1	1	1	1	1
			1
		Yes	0
			1
Cardiac disease	cardio	No	0	1	1	1	1	1	1	1	1	1	1	1	1	1	1	1	1	1	1	1	1	1	1	1	1	1	1	1	1	1	1	1	1	1	1	1	1	1	1	1	1	1	1	1	1
			1
		Yes	0
			1
Obesity	obesity	No	0	1	1	1	1	1	1	1	1	1	1	1	1	1	1	1	1	1	1	1	1	1	1	1	1	1	1	1	1	1	1	1	1	1	1	1	1	1	1	1	1	1	1	1	1
			1
		Yes	0
			1
Diabetes	diabete	No	0	1	1	1	1	1	1	1	1	1	1	1	1	1	1	1	1	1	1	1	1	1	1	1	1	1	1	1	1	1	1	1	1	1	1	1	1	1	1	1	1	1	1	1	1
			1
		Yes	0
			1
Renal Insufficiency	renal	No	0	1	1	1	1	1	1	1	1	1	1	1	1	1	1	1	1	1	1	1	1	1	1	1	1	1	1	1	1	1	1	1	1	1	1	1	1	1	1	1	1	1	1	1	1
			1
		Yes	0
			1
Immunosuppressed	immuno	No	0	1	1	1	1	1	1	1	1	1	1	1	1	1	1	1	1	1	1	1	1	1	1	1	1	1	1	1	1	1	1	1	1	1	1	1	1	1	1	1	1	1	1	1	1
			1
		Yes	0
			1
Neurological diseases	neuro	No	0	1	1	1	1	1	1	1	1	1	1	1	1	1	1	1	1	1	1	1	1	1	1	1	1	1	1	1	1	1	1	1	1	1	1	1	1	1	1	1	1	1	1	1	1
			1
		Yes	0
			1
Hepatic Insuffiency	hepato	No	0	1	1	1	1	1	1	1	1	1	1	1	1	1	1	1	1	1	1	1	1	1	1	1	1	1	1	1	1	1	1	1	1	1	1	1	1	1	1	1	1	1	1	1	1
			1
		Yes	0
			1
ICU	icuever	No	0	1	1	1	1	1	1	1	1	1	1	1	1	1	1	1	1	1	1	1	1	1	1	1	1	1	1	1	1	1	1	1	1	1	1	1	1	1	1	1	1	1	1	1	1
			1
		Yes	0
			1
Sampling Period	Period	Beginning	0	1	1	1	1	1	1	1	1	1	1	1	1	1	1	1	1	1	1	1	1	1	1	1	1	1	1	1	1	1	1	1	1	1	1	1	1	1	1	1	1	1	1	1	1
			1
		Peak	0
			1
		End	0
			1
Age Category	Age.cat	<15	0	1	1	1	1	1	1	1	1	1	1	1	1	1	1	1	1	1	1	1	1	1	1	1	1	1	1	1	1	1	1	1	1	1	1	1	1	1	1	1	1	1	1	1	1
			1
		15-59	0
			1
		>=60	0
			1
Severity	MildModerateSevere	Mild	0	1	1	1	1	1	1	1	1	1	1	1	1	1	1	1	1	1	1	1	1	1	1	1	1	1	1	1	1	1	1	1	1	1	1	1	1	1	1	1	1	1	1	1	1
			1
		Moderate	0
			1
		Severe	0
			1
				PB2_V255I	PB2_R299K	PB2_K340R	PB2_V480I	PB1_G216S	PB1_I517V	PA_I668V	HA_K92R	HA_N121K	HA_N122D	HA_T135K	HA_I140M	HA_R142K	HA_R142G	HA_S144K	HA_N171K	HA_R261Q	HA_S262N	HA_H311Q	HA_I406V	HA_G479E	HA_G484E	NP_V197I	NP_G450S	NP_T472A	NA_T19S	NA_S44P	NA_G93D	NA_L140I	NA_V143M	NA_V149A	NA_N161S	NA_I176M	NA_N329S	NA_D339N	NA_G346V	NA_P468L	NA_P468H	NS1_A56S	NS1_E71G	NS1_S99T	NS1_K108T	NS1_L146S	NS1_K196E
Surveillance	Surveillance	ILI	0	1	1	1	1	1	1	1	1	1	1	1	1	0	1	1	1	0	1	1	1	1	1	1	1	1	1	1	1	1	1	1	1	1	1	1	1	1	0	1	1	1	1	1	1
			1	0	0	0	0	0	0	0	0	0	0	0	0	1	0	0	0	1	0	0	0	0	0	0	0	0	0	0	0	0	0	0	0	0	0	0	0	0	1	0	0	0	0	0	0
		SARI	0	3	3	3	3	3	3	3	3	3	3	3	3	0	3	3	3	0	3	3	3	3	3	3	3	3	3	3	3	3	3	3	3	3	3	3	3	3	0	3	3	3	3	3	3
			1	0	0	0	0	0	0	0	0	0	0	0	0	3	0	0	0	3	0	0	0	0	0	0	0	0	0	0	0	0	0	0	0	0	0	0	0	0	3	0	0	0	0	0	0
Sex	Sex	Male	0	1	1	1	1	1	1	1	1	1	1	1	1	0	1	1	1	0	1	1	1	1	1	1	1	1	1	1	1	1	1	1	1	1	1	1	1	1	0	1	1	1	1	1	1
			1	0	0	0	0	0	0	0	0	0	0	0	0	1	0	0	0	1	0	0	0	0	0	0	0	0	0	0	0	0	0	0	0	0	0	0	0	0	1	0	0	0	0	0	0
		Female	0	2	2	2	2	2	2	2	2	2	2	2	2	0	2	2	2	0	2	2	2	2	2	2	2	2	2	2	2	2	2	2	2	2	2	2	2	2	0	2	2	2	2	2	2
			1	0	0	0	0	0	0	0	0	0	0	0	0	2	0	0	0	2	0	0	0	0	0	0	0	0	0	0	0	0	0	0	0	0	0	0	0	0	2	0	0	0	0	0	0
Vaccination	ca_vacci	Not vaccinated	0	1	1	1	1	1	1	1	1	1	1	1	1	0	1	1	1	0	1	1	1	1	1	1	1	1	1	1	1	1	1	1	1	1	1	1	1	1	0	1	1	1	1	1	1
			1	0	0	0	0	0	0	0	0	0	0	0	0	1	0	0	0	1	0	0	0	0	0	0	0	0	0	0	0	0	0	0	0	0	0	0	0	0	1	0	0	0	0	0	0
		Vaccinated	0	1	1	1	1	1	1	1	1	1	1	1	1	0	1	1	1	0	1	1	1	1	1	1	1	1	1	1	1	1	1	1	1	1	1	1	1	1	0	1	1	1	1	1	1
			1	0	0	0	0	0	0	0	0	0	0	0	0	1	0	0	0	1	0	0	0	0	0	0	0	0	0	0	0	0	0	0	0	0	0	0	0	0	1	0	0	0	0	0	0
Status	ca_status	Alive	0	4	4	4	4	4	4	4	4	4	4	4	4	0	4	4	4	0	4	4	4	4	4	4	4	4	4	4	4	4	4	4	4	4	4	4	4	4	0	4	4	4	4	4	4
			1	0	0	0	0	0	0	0	0	0	0	0	0	4	0	0	0	4	0	0	0	0	0	0	0	0	0	0	0	0	0	0	0	0	0	0	0	0	4	0	0	0	0	0	0
		Deceased	0	0	0	0	0	0	0	0	0	0	0	0	0	0	0	0	0	0	0	0	0	0	0	0	0	0	0	0	0	0	0	0	0	0	0	0	0	0	0	0	0	0	0	0	0
			1	0	0	0	0	0	0	0	0	0	0	0	0	0	0	0	0	0	0	0	0	0	0	0	0	0	0	0	0	0	0	0	0	0	0	0	0	0	0	0	0	0	0	0	0
Antibiotics	ca_antibio	No	0	0	0	0	0	0	0	0	0	0	0	0	0	0	0	0	0	0	0	0	0	0	0	0	0	0	0	0	0	0	0	0	0	0	0	0	0	0	0	0	0	0	0	0	0
			1	0	0	0	0	0	0	0	0	0	0	0	0	0	0	0	0	0	0	0	0	0	0	0	0	0	0	0	0	0	0	0	0	0	0	0	0	0	0	0	0	0	0	0	0
		Yes	0	4	4	4	4	4	4	4	4	4	4	4	4	0	4	4	4	0	4	4	4	4	4	4	4	4	4	4	4	4	4	4	4	4	4	4	4	4	0	4	4	4	4	4	4
			1	0	0	0	0	0	0	0	0	0	0	0	0	4	0	0	0	4	0	0	0	0	0	0	0	0	0	0	0	0	0	0	0	0	0	0	0	0	4	0	0	0	0	0	0
Respiratory disease	asthma_respi	No	0	2	2	2	2	2	2	2	2	2	2	2	2	0	2	2	2	0	2	2	2	2	2	2	2	2	2	2	2	2	2	2	2	2	2	2	2	2	0	2	2	2	2	2	2
			1	0	0	0	0	0	0	0	0	0	0	0	0	2	0	0	0	2	0	0	0	0	0	0	0	0	0	0	0	0	0	0	0	0	0	0	0	0	2	0	0	0	0	0	0
		Yes	0	2	2	2	2	2	2	2	2	2	2	2	2	0	2	2	2	0	2	2	2	2	2	2	2	2	2	2	2	2	2	2	2	2	2	2	2	2	0	2	2	2	2	2	2
			1	0	0	0	0	0	0	0	0	0	0	0	0	2	0	0	0	2	0	0	0	0	0	0	0	0	0	0	0	0	0	0	0	0	0	0	0	0	2	0	0	0	0	0	0
Cardiac disease	cardio	No	0	3	3	3	3	3	3	3	3	3	3	3	3	0	3	3	3	0	3	3	3	3	3	3	3	3	3	3	3	3	3	3	3	3	3	3	3	3	0	3	3	3	3	3	3
			1	0	0	0	0	0	0	0	0	0	0	0	0	3	0	0	0	3	0	0	0	0	0	0	0	0	0	0	0	0	0	0	0	0	0	0	0	0	3	0	0	0	0	0	0
		Yes	0	1	1	1	1	1	1	1	1	1	1	1	1	0	1	1	1	0	1	1	1	1	1	1	1	1	1	1	1	1	1	1	1	1	1	1	1	1	0	1	1	1	1	1	1
			1	0	0	0	0	0	0	0	0	0	0	0	0	1	0	0	0	1	0	0	0	0	0	0	0	0	0	0	0	0	0	0	0	0	0	0	0	0	1	0	0	0	0	0	0
Obesity	obesity	No	0	2	2	2	2	2	2	2	2	2	2	2	2	0	2	2	2	0	2	2	2	2	2	2	2	2	2	2	2	2	2	2	2	2	2	2	2	2	0	2	2	2	2	2	2
			1	0	0	0	0	0	0	0	0	0	0	0	0	2	0	0	0	2	0	0	0	0	0	0	0	0	0	0	0	0	0	0	0	0	0	0	0	0	2	0	0	0	0	0	0
		Yes	0	2	2	2	2	2	2	2	2	2	2	2	2	0	2	2	2	0	2	2	2	2	2	2	2	2	2	2	2	2	2	2	2	2	2	2	2	2	0	2	2	2	2	2	2
			1	0	0	0	0	0	0	0	0	0	0	0	0	2	0	0	0	2	0	0	0	0	0	0	0	0	0	0	0	0	0	0	0	0	0	0	0	0	2	0	0	0	0	0	0
Diabetes	diabete	No	0	2	2	2	2	2	2	2	2	2	2	2	2	0	2	2	2	0	2	2	2	2	2	2	2	2	2	2	2	2	2	2	2	2	2	2	2	2	0	2	2	2	2	2	2
			1	0	0	0	0	0	0	0	0	0	0	0	0	2	0	0	0	2	0	0	0	0	0	0	0	0	0	0	0	0	0	0	0	0	0	0	0	0	2	0	0	0	0	0	0
		Yes	0	2	2	2	2	2	2	2	2	2	2	2	2	0	2	2	2	0	2	2	2	2	2	2	2	2	2	2	2	2	2	2	2	2	2	2	2	2	0	2	2	2	2	2	2
			1	0	0	0	0	0	0	0	0	0	0	0	0	2	0	0	0	2	0	0	0	0	0	0	0	0	0	0	0	0	0	0	0	0	0	0	0	0	2	0	0	0	0	0	0
Renal Insufficiency	renal	No	0	2	2	2	2	2	2	2	2	2	2	2	2	0	2	2	2	0	2	2	2	2	2	2	2	2	2	2	2	2	2	2	2	2	2	2	2	2	0	2	2	2	2	2	2
			1	0	0	0	0	0	0	0	0	0	0	0	0	2	0	0	0	2	0	0	0	0	0	0	0	0	0	0	0	0	0	0	0	0	0	0	0	0	2	0	0	0	0	0	0
		Yes	0	2	2	2	2	2	2	2	2	2	2	2	2	0	2	2	2	0	2	2	2	2	2	2	2	2	2	2	2	2	2	2	2	2	2	2	2	2	0	2	2	2	2	2	2
			1	0	0	0	0	0	0	0	0	0	0	0	0	2	0	0	0	2	0	0	0	0	0	0	0	0	0	0	0	0	0	0	0	0	0	0	0	0	2	0	0	0	0	0	0
Immunosuppressed	immuno	No	0	3	3	3	3	3	3	3	3	3	3	3	3	0	3	3	3	0	3	3	3	3	3	3	3	3	3	3	3	3	3	3	3	3	3	3	3	3	0	3	3	3	3	3	3
			1	0	0	0	0	0	0	0	0	0	0	0	0	3	0	0	0	3	0	0	0	0	0	0	0	0	0	0	0	0	0	0	0	0	0	0	0	0	3	0	0	0	0	0	0
		Yes	0	1	1	1	1	1	1	1	1	1	1	1	1	0	1	1	1	0	1	1	1	1	1	1	1	1	1	1	1	1	1	1	1	1	1	1	1	1	0	1	1	1	1	1	1
			1	0	0	0	0	0	0	0	0	0	0	0	0	1	0	0	0	1	0	0	0	0	0	0	0	0	0	0	0	0	0	0	0	0	0	0	0	0	1	0	0	0	0	0	0
Neurological diseases	neuro	No	0	3	3	3	3	3	3	3	3	3	3	3	3	0	3	3	3	0	3	3	3	3	3	3	3	3	3	3	3	3	3	3	3	3	3	3	3	3	0	3	3	3	3	3	3
			1	0	0	0	0	0	0	0	0	0	0	0	0	3	0	0	0	3	0	0	0	0	0	0	0	0	0	0	0	0	0	0	0	0	0	0	0	0	3	0	0	0	0	0	0
		Yes	0	1	1	1	1	1	1	1	1	1	1	1	1	0	1	1	1	0	1	1	1	1	1	1	1	1	1	1	1	1	1	1	1	1	1	1	1	1	0	1	1	1	1	1	1
			1	0	0	0	0	0	0	0	0	0	0	0	0	1	0	0	0	1	0	0	0	0	0	0	0	0	0	0	0	0	0	0	0	0	0	0	0	0	1	0	0	0	0	0	0
Hepatic Insuffiency	hepato	No	0	4	4	4	4	4	4	4	4	4	4	4	4	0	4	4	4	0	4	4	4	4	4	4	4	4	4	4	4	4	4	4	4	4	4	4	4	4	0	4	4	4	4	4	4
			1	0	0	0	0	0	0	0	0	0	0	0	0	4	0	0	0	4	0	0	0	0	0	0	0	0	0	0	0	0	0	0	0	0	0	0	0	0	4	0	0	0	0	0	0
		Yes	0	0	0	0	0	0	0	0	0	0	0	0	0	0	0	0	0	0	0	0	0	0	0	0	0	0	0	0	0	0	0	0	0	0	0	0	0	0	0	0	0	0	0	0	0
			1	0	0	0	0	0	0	0	0	0	0	0	0	0	0	0	0	0	0	0	0	0	0	0	0	0	0	0	0	0	0	0	0	0	0	0	0	0	0	0	0	0	0	0	0
ICU	icuever	No	0	2	2	2	2	2	2	2	2	2	2	2	2	2	2	2	2	2	2	2	2	2	2	2	2	2	2	2	2	2	2	2	2	2	2	2	2	2	2	2	2	2	2	2	2
			1	0	0	0	0	0	0	0	0	0	0	0	0	0	0	0	0	0	0	0	0	0	0	0	0	0	0	0	0	0	0	0	0	0	0	0	0	0	0	0	0	0	0	0	0
		Yes	0	2	2	2	2	2	2	2	2	2	2	2	2	2	2	2	2	2	2	2	2	2	2	2	2	2	2	2	2	2	2	2	2	2	2	2	2	2	2	2	2	2	2	2	2
			1	0	0	0	0	0	0	0	0	0	0	0	0	0	0	0	0	0	0	0	0	0	0	0	0	0	0	0	0	0	0	0	0	0	0	0	0	0	0	0	0	0	0	0	0
Sampling Period	Period	Beginning	0	2	2	2	2	2	2	2	2	2	2	2	2	0	2	2	2	0	2	2	2	2	2	2	2	2	2	2	2	2	2	2	2	2	2	2	2	2	0	2	2	2	2	2	2
			1	0	0	0	0	0	0	0	0	0	0	0	0	2	0	0	0	2	0	0	0	0	0	0	0	0	0	0	0	0	0	0	0	0	0	0	0	0	2	0	0	0	0	0	0
		Peak	0	1	1	1	1	1	1	1	1	1	1	1	1	0	1	1	1	0	1	1	1	1	1	1	1	1	1	1	1	1	1	1	1	1	1	1	1	1	0	1	1	1	1	1	1
			1	0	0	0	0	0	0	0	0	0	0	0	0	1	0	0	0	1	0	0	0	0	0	0	0	0	0	0	0	0	0	0	0	0	0	0	0	0	1	0	0	0	0	0	0
		End	0	1	1	1	1	1	1	1	1	1	1	1	1	0	1	1	1	0	1	1	1	1	1	1	1	1	1	1	1	1	1	1	1	1	1	1	1	1	0	1	1	1	1	1	1
			1	0	0	0	0	0	0	0	0	0	0	0	0	1	0	0	0	1	0	0	0	0	0	0	0	0	0	0	0	0	0	0	0	0	0	0	0	0	1	0	0	0	0	0	0
Age Category	Age.cat	<15	0	0	0	0	0	0	0	0	0	0	0	0	0	0	0	0	0	0	0	0	0	0	0	0	0	0	0	0	0	0	0	0	0	0	0	0	0	0	0	0	0	0	0	0	0
			1	0	0	0	0	0	0	0	0	0	0	0	0	0	0	0	0	0	0	0	0	0	0	0	0	0	0	0	0	0	0	0	0	0	0	0	0	0	0	0	0	0	0	0	0
		15-59	0	1	1	1	1	1	1	1	1	1	1	1	1	0	1	1	1	0	1	1	1	1	1	1	1	1	1	1	1	1	1	1	1	1	1	1	1	1	0	1	1	1	1	1	1
			1	0	0	0	0	0	0	0	0	0	0	0	0	1	0	0	0	1	0	0	0	0	0	0	0	0	0	0	0	0	0	0	0	0	0	0	0	0	1	0	0	0	0	0	0
		>=60	0	3	3	3	3	3	3	3	3	3	3	3	3	0	3	3	3	0	3	3	3	3	3	3	3	3	3	3	3	3	3	3	3	3	3	3	3	3	0	3	3	3	3	3	3
			1	0	0	0	0	0	0	0	0	0	0	0	0	3	0	0	0	3	0	0	0	0	0	0	0	0	0	0	0	0	0	0	0	0	0	0	0	0	3	0	0	0	0	0	0
Severity	MildModerateSevere	Mild	0	1	1	1	1	1	1	1	1	1	1	1	1	0	1	1	1	0	1	1	1	1	1	1	1	1	1	1	1	1	1	1	1	1	1	1	1	1	0	1	1	1	1	1	1
			1	0	0	0	0	0	0	0	0	0	0	0	0	1	0	0	0	1	0	0	0	0	0	0	0	0	0	0	0	0	0	0	0	0	0	0	0	0	1	0	0	0	0	0	0
		Moderate	0	1	1	1	1	1	1	1	1	1	1	1	1	0	1	1	1	0	1	1	1	1	1	1	1	1	1	1	1	1	1	1	1	1	1	1	1	1	0	1	1	1	1	1	1
			1	0	0	0	0	0	0	0	0	0	0	0	0	1	0	0	0	1	0	0	0	0	0	0	0	0	0	0	0	0	0	0	0	0	0	0	0	0	1	0	0	0	0	0	0
		Severe	0	2	2	2	2	2	2	2	2	2	2	2	2	0	2	2	2	0	2	2	2	2	2	2	2	2	2	2	2	2	2	2	2	2	2	2	2	2	0	2	2	2	2	2	2
			1	0	0	0	0	0	0	0	0	0	0	0	0	2	0	0	0	2	0	0	0	0	0	0	0	0	0	0	0	0	0	0	0	0	0	0	0	0	2	0	0	0	0	0	0
				PB2_V255I	PB2_R299K	PB2_K340R	PB2_V480I	PB1_G216S	PB1_I517V	PA_I668V	HA_K92R	HA_N121K	HA_N122D	HA_T135K	HA_I140M	HA_R142K	HA_R142G	HA_S144K	HA_N171K	HA_R261Q	HA_S262N	HA_H311Q	HA_I406V	HA_G479E	HA_G484E	NP_V197I	NP_G450S	NP_T472A	NA_T19S	NA_S44P	NA_G93D	NA_L140I	NA_V143M	NA_V149A	NA_N161S	NA_I176M	NA_N329S	NA_D339N	NA_G346V	NA_P468L	NA_P468H	NS1_A56S	NS1_E71G	NS1_S99T	NS1_K108T	NS1_L146S	NS1_K196E
Surveillance	Surveillance	ILI	0	1	1	1	1	1	1	1	1	1	1	1	1	0	1	1	1	0	1	1	1	1	1	1	1	1	1	1	1	1	1	1	1	1	1	1	1	1	0	1	1	1	1	1	1
			1	0	0	0	0	0	0	0	0	0	0	0	0	1	0	0	0	1	0	0	0	0	0	0	0	0	0	0	0	0	0	0	0	0	0	0	0	0	1	0	0	0	0	0	0
		SARI	0	1	1	1	1	1	1	1	1	1	1	1	1	0	1	1	1	0	1	1	1	1	1	1	1	1	1	1	1	1	1	1	1	1	1	1	1	1	0	1	1	1	1	1	1
			1	0	0	0	0	0	0	0	0	0	0	0	0	1	0	0	0	1	0	0	0	0	0	0	0	0	0	0	0	0	0	0	0	0	0	0	0	0	1	0	0	0	0	0	0
Sex	Sex	Male	0	1	1	1	1	1	1	1	1	1	1	1	1	0	1	1	1	0	1	1	1	1	1	1	1	1	1	1	1	1	1	1	1	1	1	1	1	1	0	1	1	1	1	1	1
			1	0	0	0	0	0	0	0	0	0	0	0	0	1	0	0	0	1	0	0	0	0	0	0	0	0	0	0	0	0	0	0	0	0	0	0	0	0	1	0	0	0	0	0	0
		Female	0	1	1	1	1	1	1	1	1	1	1	1	1	0	1	1	1	0	1	1	1	1	1	1	1	1	1	1	1	1	1	1	1	1	1	1	1	1	0	1	1	1	1	1	1
			1	0	0	0	0	0	0	0	0	0	0	0	0	1	0	0	0	1	0	0	0	0	0	0	0	0	0	0	0	0	0	0	0	0	0	0	0	0	1	0	0	0	0	0	0
Vaccination	ca_vacci	Not vaccinated	0	1	1	1	1	1	1	1	1	1	1	1	1	0	1	1	1	0	1	1	1	1	1	1	1	1	1	1	1	1	1	1	1	1	1	1	1	1	0	1	1	1	1	1	1
			1	0	0	0	0	0	0	0	0	0	0	0	0	1	0	0	0	1	0	0	0	0	0	0	0	0	0	0	0	0	0	0	0	0	0	0	0	0	1	0	0	0	0	0	0
		Vaccinated	0	1	1	1	1	1	1	1	1	1	1	1	1	0	1	1	1	0	1	1	1	1	1	1	1	1	1	1	1	1	1	1	1	1	1	1	1	1	0	1	1	1	1	1	1
			1	0	0	0	0	0	0	0	0	0	0	0	0	1	0	0	0	1	0	0	0	0	0	0	0	0	0	0	0	0	0	0	0	0	0	0	0	0	1	0	0	0	0	0	0
Status	ca_status	Alive	0	1	1	1	1	1	1	1	1	1	1	1	1	0	1	1	1	0	1	1	1	1	1	1	1	1	1	1	1	1	1	1	1	1	1	1	1	1	0	1	1	1	1	1	1
			1	0	0	0	0	0	0	0	0	0	0	0	0	1	0	0	0	1	0	0	0	0	0	0	0	0	0	0	0	0	0	0	0	0	0	0	0	0	1	0	0	0	0	0	0
		Deceased	0	#DIV/0!	#DIV/0!	#DIV/0!	#DIV/0!	#DIV/0!	#DIV/0!	#DIV/0!	#DIV/0!	#DIV/0!	#DIV/0!	#DIV/0!	#DIV/0!	#DIV/0!	#DIV/0!	#DIV/0!	#DIV/0!	#DIV/0!	#DIV/0!	#DIV/0!	#DIV/0!	#DIV/0!	#DIV/0!	#DIV/0!	#DIV/0!	#DIV/0!	#DIV/0!	#DIV/0!	#DIV/0!	#DIV/0!	#DIV/0!	#DIV/0!	#DIV/0!	#DIV/0!	#DIV/0!	#DIV/0!	#DIV/0!	#DIV/0!	#DIV/0!	#DIV/0!	#DIV/0!	#DIV/0!	#DIV/0!	#DIV/0!	#DIV/0!
			1	#DIV/0!	#DIV/0!	#DIV/0!	#DIV/0!	#DIV/0!	#DIV/0!	#DIV/0!	#DIV/0!	#DIV/0!	#DIV/0!	#DIV/0!	#DIV/0!	#DIV/0!	#DIV/0!	#DIV/0!	#DIV/0!	#DIV/0!	#DIV/0!	#DIV/0!	#DIV/0!	#DIV/0!	#DIV/0!	#DIV/0!	#DIV/0!	#DIV/0!	#DIV/0!	#DIV/0!	#DIV/0!	#DIV/0!	#DIV/0!	#DIV/0!	#DIV/0!	#DIV/0!	#DIV/0!	#DIV/0!	#DIV/0!	#DIV/0!	#DIV/0!	#DIV/0!	#DIV/0!	#DIV/0!	#DIV/0!	#DIV/0!	#DIV/0!
Antibiotics	ca_antibio	No	0	#DIV/0!	#DIV/0!	#DIV/0!	#DIV/0!	#DIV/0!	#DIV/0!	#DIV/0!	#DIV/0!	#DIV/0!	#DIV/0!	#DIV/0!	#DIV/0!	#DIV/0!	#DIV/0!	#DIV/0!	#DIV/0!	#DIV/0!	#DIV/0!	#DIV/0!	#DIV/0!	#DIV/0!	#DIV/0!	#DIV/0!	#DIV/0!	#DIV/0!	#DIV/0!	#DIV/0!	#DIV/0!	#DIV/0!	#DIV/0!	#DIV/0!	#DIV/0!	#DIV/0!	#DIV/0!	#DIV/0!	#DIV/0!	#DIV/0!	#DIV/0!	#DIV/0!	#DIV/0!	#DIV/0!	#DIV/0!	#DIV/0!	#DIV/0!
			1	#DIV/0!	#DIV/0!	#DIV/0!	#DIV/0!	#DIV/0!	#DIV/0!	#DIV/0!	#DIV/0!	#DIV/0!	#DIV/0!	#DIV/0!	#DIV/0!	#DIV/0!	#DIV/0!	#DIV/0!	#DIV/0!	#DIV/0!	#DIV/0!	#DIV/0!	#DIV/0!	#DIV/0!	#DIV/0!	#DIV/0!	#DIV/0!	#DIV/0!	#DIV/0!	#DIV/0!	#DIV/0!	#DIV/0!	#DIV/0!	#DIV/0!	#DIV/0!	#DIV/0!	#DIV/0!	#DIV/0!	#DIV/0!	#DIV/0!	#DIV/0!	#DIV/0!	#DIV/0!	#DIV/0!	#DIV/0!	#DIV/0!	#DIV/0!
		Yes	0	1	1	1	1	1	1	1	1	1	1	1	1	0	1	1	1	0	1	1	1	1	1	1	1	1	1	1	1	1	1	1	1	1	1	1	1	1	0	1	1	1	1	1	1
			1	0	0	0	0	0	0	0	0	0	0	0	0	1	0	0	0	1	0	0	0	0	0	0	0	0	0	0	0	0	0	0	0	0	0	0	0	0	1	0	0	0	0	0	0
Respiratory disease	asthma_respi	No	0	1	1	1	1	1	1	1	1	1	1	1	1	0	1	1	1	0	1	1	1	1	1	1	1	1	1	1	1	1	1	1	1	1	1	1	1	1	0	1	1	1	1	1	1
			1	0	0	0	0	0	0	0	0	0	0	0	0	1	0	0	0	1	0	0	0	0	0	0	0	0	0	0	0	0	0	0	0	0	0	0	0	0	1	0	0	0	0	0	0
		Yes	0	1	1	1	1	1	1	1	1	1	1	1	1	0	1	1	1	0	1	1	1	1	1	1	1	1	1	1	1	1	1	1	1	1	1	1	1	1	0	1	1	1	1	1	1
			1	0	0	0	0	0	0	0	0	0	0	0	0	1	0	0	0	1	0	0	0	0	0	0	0	0	0	0	0	0	0	0	0	0	0	0	0	0	1	0	0	0	0	0	0
Cardiac disease	cardio	No	0	1	1	1	1	1	1	1	1	1	1	1	1	0	1	1	1	0	1	1	1	1	1	1	1	1	1	1	1	1	1	1	1	1	1	1	1	1	0	1	1	1	1	1	1
			1	0	0	0	0	0	0	0	0	0	0	0	0	1	0	0	0	1	0	0	0	0	0	0	0	0	0	0	0	0	0	0	0	0	0	0	0	0	1	0	0	0	0	0	0
		Yes	0	1	1	1	1	1	1	1	1	1	1	1	1	0	1	1	1	0	1	1	1	1	1	1	1	1	1	1	1	1	1	1	1	1	1	1	1	1	0	1	1	1	1	1	1
			1	0	0	0	0	0	0	0	0	0	0	0	0	1	0	0	0	1	0	0	0	0	0	0	0	0	0	0	0	0	0	0	0	0	0	0	0	0	1	0	0	0	0	0	0
Obesity	obesity	No	0	1	1	1	1	1	1	1	1	1	1	1	1	0	1	1	1	0	1	1	1	1	1	1	1	1	1	1	1	1	1	1	1	1	1	1	1	1	0	1	1	1	1	1	1
			1	0	0	0	0	0	0	0	0	0	0	0	0	1	0	0	0	1	0	0	0	0	0	0	0	0	0	0	0	0	0	0	0	0	0	0	0	0	1	0	0	0	0	0	0
		Yes	0	1	1	1	1	1	1	1	1	1	1	1	1	0	1	1	1	0	1	1	1	1	1	1	1	1	1	1	1	1	1	1	1	1	1	1	1	1	0	1	1	1	1	1	1
			1	0	0	0	0	0	0	0	0	0	0	0	0	1	0	0	0	1	0	0	0	0	0	0	0	0	0	0	0	0	0	0	0	0	0	0	0	0	1	0	0	0	0	0	0
Diabetes	diabete	No	0	1	1	1	1	1	1	1	1	1	1	1	1	0	1	1	1	0	1	1	1	1	1	1	1	1	1	1	1	1	1	1	1	1	1	1	1	1	0	1	1	1	1	1	1
			1	0	0	0	0	0	0	0	0	0	0	0	0	1	0	0	0	1	0	0	0	0	0	0	0	0	0	0	0	0	0	0	0	0	0	0	0	0	1	0	0	0	0	0	0
		Yes	0	1	1	1	1	1	1	1	1	1	1	1	1	0	1	1	1	0	1	1	1	1	1	1	1	1	1	1	1	1	1	1	1	1	1	1	1	1	0	1	1	1	1	1	1
			1	0	0	0	0	0	0	0	0	0	0	0	0	1	0	0	0	1	0	0	0	0	0	0	0	0	0	0	0	0	0	0	0	0	0	0	0	0	1	0	0	0	0	0	0
Renal Insufficiency	renal	No	0	1	1	1	1	1	1	1	1	1	1	1	1	0	1	1	1	0	1	1	1	1	1	1	1	1	1	1	1	1	1	1	1	1	1	1	1	1	0	1	1	1	1	1	1
			1	0	0	0	0	0	0	0	0	0	0	0	0	1	0	0	0	1	0	0	0	0	0	0	0	0	0	0	0	0	0	0	0	0	0	0	0	0	1	0	0	0	0	0	0
		Yes	0	1	1	1	1	1	1	1	1	1	1	1	1	0	1	1	1	0	1	1	1	1	1	1	1	1	1	1	1	1	1	1	1	1	1	1	1	1	0	1	1	1	1	1	1
			1	0	0	0	0	0	0	0	0	0	0	0	0	1	0	0	0	1	0	0	0	0	0	0	0	0	0	0	0	0	0	0	0	0	0	0	0	0	1	0	0	0	0	0	0
Immunosuppressed	immuno	No	0	1	1	1	1	1	1	1	1	1	1	1	1	0	1	1	1	0	1	1	1	1	1	1	1	1	1	1	1	1	1	1	1	1	1	1	1	1	0	1	1	1	1	1	1
			1	0	0	0	0	0	0	0	0	0	0	0	0	1	0	0	0	1	0	0	0	0	0	0	0	0	0	0	0	0	0	0	0	0	0	0	0	0	1	0	0	0	0	0	0
		Yes	0	1	1	1	1	1	1	1	1	1	1	1	1	0	1	1	1	0	1	1	1	1	1	1	1	1	1	1	1	1	1	1	1	1	1	1	1	1	0	1	1	1	1	1	1
			1	0	0	0	0	0	0	0	0	0	0	0	0	1	0	0	0	1	0	0	0	0	0	0	0	0	0	0	0	0	0	0	0	0	0	0	0	0	1	0	0	0	0	0	0
Neurological diseases	neuro	No	0	1	1	1	1	1	1	1	1	1	1	1	1	0	1	1	1	0	1	1	1	1	1	1	1	1	1	1	1	1	1	1	1	1	1	1	1	1	0	1	1	1	1	1	1
			1	0	0	0	0	0	0	0	0	0	0	0	0	1	0	0	0	1	0	0	0	0	0	0	0	0	0	0	0	0	0	0	0	0	0	0	0	0	1	0	0	0	0	0	0
		Yes	0	1	1	1	1	1	1	1	1	1	1	1	1	0	1	1	1	0	1	1	1	1	1	1	1	1	1	1	1	1	1	1	1	1	1	1	1	1	0	1	1	1	1	1	1
			1	0	0	0	0	0	0	0	0	0	0	0	0	1	0	0	0	1	0	0	0	0	0	0	0	0	0	0	0	0	0	0	0	0	0	0	0	0	1	0	0	0	0	0	0
Hepatic Insuffiency	hepato	No	0	1	1	1	1	1	1	1	1	1	1	1	1	0	1	1	1	0	1	1	1	1	1	1	1	1	1	1	1	1	1	1	1	1	1	1	1	1	0	1	1	1	1	1	1
			1	0	0	0	0	0	0	0	0	0	0	0	0	1	0	0	0	1	0	0	0	0	0	0	0	0	0	0	0	0	0	0	0	0	0	0	0	0	1	0	0	0	0	0	0
		Yes	0	#DIV/0!	#DIV/0!	#DIV/0!	#DIV/0!	#DIV/0!	#DIV/0!	#DIV/0!	#DIV/0!	#DIV/0!	#DIV/0!	#DIV/0!	#DIV/0!	#DIV/0!	#DIV/0!	#DIV/0!	#DIV/0!	#DIV/0!	#DIV/0!	#DIV/0!	#DIV/0!	#DIV/0!	#DIV/0!	#DIV/0!	#DIV/0!	#DIV/0!	#DIV/0!	#DIV/0!	#DIV/0!	#DIV/0!	#DIV/0!	#DIV/0!	#DIV/0!	#DIV/0!	#DIV/0!	#DIV/0!	#DIV/0!	#DIV/0!	#DIV/0!	#DIV/0!	#DIV/0!	#DIV/0!	#DIV/0!	#DIV/0!	#DIV/0!
			1	#DIV/0!	#DIV/0!	#DIV/0!	#DIV/0!	#DIV/0!	#DIV/0!	#DIV/0!	#DIV/0!	#DIV/0!	#DIV/0!	#DIV/0!	#DIV/0!	#DIV/0!	#DIV/0!	#DIV/0!	#DIV/0!	#DIV/0!	#DIV/0!	#DIV/0!	#DIV/0!	#DIV/0!	#DIV/0!	#DIV/0!	#DIV/0!	#DIV/0!	#DIV/0!	#DIV/0!	#DIV/0!	#DIV/0!	#DIV/0!	#DIV/0!	#DIV/0!	#DIV/0!	#DIV/0!	#DIV/0!	#DIV/0!	#DIV/0!	#DIV/0!	#DIV/0!	#DIV/0!	#DIV/0!	#DIV/0!	#DIV/0!	#DIV/0!
ICU	icuever	No	0	1	1	1	1	1	1	1	1	1	1	1	1	0	1	1	1	0	1	1	1	1	1	1	1	1	1	1	1	1	1	1	1	1	1	1	1	1	0	1	1	1	1	1	1
			1	0	0	0	0	0	0	0	0	0	0	0	0	1	0	0	0	1	0	0	0	0	0	0	0	0	0	0	0	0	0	0	0	0	0	0	0	0	1	0	0	0	0	0	0
		Yes	0	1	1	1	1	1	1	1	1	1	1	1	1	0	1	1	1	0	1	1	1	1	1	1	1	1	1	1	1	1	1	1	1	1	1	1	1	1	0	1	1	1	1	1	1
			1	0	0	0	0	0	0	0	0	0	0	0	0	1	0	0	0	1	0	0	0	0	0	0	0	0	0	0	0	0	0	0	0	0	0	0	0	0	1	0	0	0	0	0	0
Sampling Period	Period	Beginning	0	1	1	1	1	1	1	1	1	1	1	1	1	0	1	1	1	0	1	1	1	1	1	1	1	1	1	1	1	1	1	1	1	1	1	1	1	1	0	1	1	1	1	1	1
			1	0	0	0	0	0	0	0	0	0	0	0	0	1	0	0	0	1	0	0	0	0	0	0	0	0	0	0	0	0	0	0	0	0	0	0	0	0	1	0	0	0	0	0	0
		Peak	0	1	1	1	1	1	1	1	1	1	1	1	1	0	1	1	1	0	1	1	1	1	1	1	1	1	1	1	1	1	1	1	1	1	1	1	1	1	0	1	1	1	1	1	1
			1	0	0	0	0	0	0	0	0	0	0	0	0	1	0	0	0	1	0	0	0	0	0	0	0	0	0	0	0	0	0	0	0	0	0	0	0	0	1	0	0	0	0	0	0
		End	0	1	1	1	1	1	1	1	1	1	1	1	1	0	1	1	1	0	1	1	1	1	1	1	1	1	1	1	1	1	1	1	1	1	1	1	1	1	0	1	1	1	1	1	1
			1	0	0	0	0	0	0	0	0	0	0	0	0	1	0	0	0	1	0	0	0	0	0	0	0	0	0	0	0	0	0	0	0	0	0	0	0	0	1	0	0	0	0	0	0
Age Category	Age.cat	<15	0	#DIV/0!	#DIV/0!	#DIV/0!	#DIV/0!	#DIV/0!	#DIV/0!	#DIV/0!	#DIV/0!	#DIV/0!	#DIV/0!	#DIV/0!	#DIV/0!	#DIV/0!	#DIV/0!	#DIV/0!	#DIV/0!	#DIV/0!	#DIV/0!	#DIV/0!	#DIV/0!	#DIV/0!	#DIV/0!	#DIV/0!	#DIV/0!	#DIV/0!	#DIV/0!	#DIV/0!	#DIV/0!	#DIV/0!	#DIV/0!	#DIV/0!	#DIV/0!	#DIV/0!	#DIV/0!	#DIV/0!	#DIV/0!	#DIV/0!	#DIV/0!	#DIV/0!	#DIV/0!	#DIV/0!	#DIV/0!	#DIV/0!	#DIV/0!
			1	#DIV/0!	#DIV/0!	#DIV/0!	#DIV/0!	#DIV/0!	#DIV/0!	#DIV/0!	#DIV/0!	#DIV/0!	#DIV/0!	#DIV/0!	#DIV/0!	#DIV/0!	#DIV/0!	#DIV/0!	#DIV/0!	#DIV/0!	#DIV/0!	#DIV/0!	#DIV/0!	#DIV/0!	#DIV/0!	#DIV/0!	#DIV/0!	#DIV/0!	#DIV/0!	#DIV/0!	#DIV/0!	#DIV/0!	#DIV/0!	#DIV/0!	#DIV/0!	#DIV/0!	#DIV/0!	#DIV/0!	#DIV/0!	#DIV/0!	#DIV/0!	#DIV/0!	#DIV/0!	#DIV/0!	#DIV/0!	#DIV/0!	#DIV/0!
		15-59	0	1	1	1	1	1	1	1	1	1	1	1	1	0	1	1	1	0	1	1	1	1	1	1	1	1	1	1	1	1	1	1	1	1	1	1	1	1	0	1	1	1	1	1	1
			1	0	0	0	0	0	0	0	0	0	0	0	0	1	0	0	0	1	0	0	0	0	0	0	0	0	0	0	0	0	0	0	0	0	0	0	0	0	1	0	0	0	0	0	0
		>=60	0	1	1	1	1	1	1	1	1	1	1	1	1	0	1	1	1	0	1	1	1	1	1	1	1	1	1	1	1	1	1	1	1	1	1	1	1	1	0	1	1	1	1	1	1
			1	0	0	0	0	0	0	0	0	0	0	0	0	1	0	0	0	1	0	0	0	0	0	0	0	0	0	0	0	0	0	0	0	0	0	0	0	0	1	0	0	0	0	0	0
Severity	MildModerateSevere	Mild	0	1	1	1	1	1	1	1	1	1	1	1	1	0	1	1	1	0	1	1	1	1	1	1	1	1	1	1	1	1	1	1	1	1	1	1	1	1	0	1	1	1	1	1	1
			1	0	0	0	0	0	0	0	0	0	0	0	0	1	0	0	0	1	0	0	0	0	0	0	0	0	0	0	0	0	0	0	0	0	0	0	0	0	1	0	0	0	0	0	0
		Moderate	0	1	1	1	1	1	1	1	1	1	1	1	1	0	1	1	1	0	1	1	1	1	1	1	1	1	1	1	1	1	1	1	1	1	1	1	1	1	0	1	1	1	1	1	1
			1	0	0	0	0	0	0	0	0	0	0	0	0	1	0	0	0	1	0	0	0	0	0	0	0	0	0	0	0	0	0	0	0	0	0	0	0	0	1	0	0	0	0	0	0
		Severe	0	1	1	1	1	1	1	1	1	1	1	1	1	0	1	1	1	0	1	1	1	1	1	1	1	1	1	1	1	1	1	1	1	1	1	1	1	1	0	1	1	1	1	1	1
			1	0	0	0	0	0	0	0	0	0	0	0	0	1	0	0	0	1	0	0	0	0	0	0	0	0	0	0	0	0	0	0	0	0	0	0	0	0	1	0	0	0	0	0	0

[truncated: 5 more sheets: AAMut Fisher + FDR (3c2a3), AAMut Fisher + FDR (PHYLOX), Characteristics (Phylo), Effect Size (Phylo), Segment_renal]
